# Supplementary material for: Functional analysis of Collagen 17a1: A genetic modifier of junctional epidermolysis bullosa in mice
Source: PLoS One. 2023 Oct 5;18(10):e0292456. doi: 10.1371/journal.pone.0292456 (PMC10553217; doi:10.1371/journal.pone.0292456)
Supplement: S1 Table — (XLSX) [file pone.0292456.s001.xlsx]

## Sheet: Sheet1
matingID	Litter Strain	Num Litters	Total Pups	Num Males	Num Females	Num Born Dead	Last Birth Date	First Birth Date
30961	B6(Col17 em 1)-Intr50-em1<567 bp del> TAL1-43	2	12	8	4	0	4/10/2013	3/20/2013
30962	B6(Col17 em 1)-Intr50-em1<567 bp del> TAL1-43	2	17	7	10	0	3/30/2013	3/26/2013
31348	B6(Col17 em 1)-Intr50-em1<567 bp del> TAL1-43	0				0
31396	B6(Col17 em 1)-Intr50-em1<567 bp del> TAL1-43	6	41	21	20	0	10/3/2013	5/31/2013
31397	B6(Col17 em 1)-Intr50-em1<567 bp del> TAL1-43	9	52	18	23	0	9/23/2013	5/24/2013
32032	B6(Col17 em 1)-Intr50-em1<567 bp del> TAL1-43	9	76	43	30	1	5/12/2014	12/6/2013
32033	B6(Col17 em 1)-Intr50-em1<567 bp del> TAL1-43	0				0
32222	B6(Col17 em 1)-Intr50-em1<567 bp del> TAL1-43	10	67	34	29	0	6/12/2014	2/6/2014
32833	B6(Col17 em 1)-Intr50-em1<567 bp del> TAL1-43	2	13	8	5	0	7/30/2014	7/25/2014
32950	B6(Col17 em 1)-Intr50-em1<567 bp del> TAL1-43	12	61	29	29	0	1/24/2015	8/13/2014
33112	B6(Col17 em 1)-Intr50-em1<567 bp del> TAL1-43	6	31	8	21	0	11/22/2014	9/27/2014
33576	B6(Col17 em 1)-Intr50-em1<567 bp del> TAL1-43	4	20	13	7	0	3/19/2015	1/28/2015
33848	B6(Col17 em 1)-Intr50-em1<567 bp del> TAL1-43	7	31	16	13	0	7/3/2015	3/25/2015
34114	B6(Col17 em 1)-Intr50-em1<567 bp del> TAL1-43	5	21	6	14	0	7/25/2015	6/2/2015
34601	B6(Col17 em 1)-Intr50-em1<567 bp del> TAL1-43	12	74	27	30	0	2/18/2016	9/4/2015
34670	B6(Col17 em 1)-Intr50-em1<567 bp del> TAL1-43	7	50	29	21	0	12/20/2015	9/20/2015
35705	B6(Col17 em 1)-Intr50-em1<567 bp del> TAL1-43	2	13	6	6	0	3/12/2016	2/18/2016
36208	B6(Col17 em 1)-Intr50-em1<567 bp del> TAL1-43	2	3	0	1	0	6/24/2016	5/24/2016
36209	B6(Col17 em 1)-Intr50-em1<567 bp del> TAL1-43	5	33	21	12	0	11/6/2016	5/19/2016
36618	B6(Col17 em 1)-Intr50-em1<567 bp del> TAL1-43	0				0
36619	B6(Col17 em 1)-Intr50-em1<567 bp del> TAL1-43	1	3	1	2	0	7/20/2016	7/20/2016
36985	B6(Col17 em 1)-Intr50-em1<567 bp del> TAL1-43	0				0
37517	B6(Col17 em 1)-Intr50-em1<567 bp del> TAL1-43	2	12	3	9	0	12/16/2016	12/12/2016
37724	B6(Col17 em 1)-Intr50-em1<567 bp del> TAL1-43	7	41	17	19	0	4/4/2017	1/6/2017
37865	B6(Col17 em 1)-Intr50-em1<567 bp del> TAL1-43	0				0
38176	B6(Col17 em 1)-Intr50-em1<567 bp del> TAL1-43	2	15	8	6	0	5/4/2017	4/11/2017
38473	B6(Col17 em 1)-Intr50-em1<567 bp del> TAL1-43	0				0
38583	B6(Col17 em 1)-Intr50-em1<567 bp del> TAL1-43	3	20	5	10	0	9/5/2017	7/13/2017
38829	B6(Col17 em 1)-Intr50-em1<567 bp del> TAL1-43	1	9	3	5	0	9/12/2017	9/12/2017
39042	B6(Col17 em 1)-Intr50-em1<567 bp del> TAL1-43	6	37	20	17	0	1/12/2018	11/10/2017
39043	B6(Col17 em 1)-Intr50-em1<567 bp del> TAL1-43	7	43	24	19	0	1/19/2018	11/10/2017
39341	B6(Col17 em 1)-Intr50-em1<567 bp del> TAL1-43	0				0
39342	B6(Col17 em 1)-Intr50-em1<567 bp del> TAL1-43	2	12	5	5	0	4/22/2018	3/30/2018
39577	B6(Col17 em 1)-Intr50-em1<567 bp del> TAL1-43	2	16	6	10	0	6/7/2018	6/1/2018
39713	B6(Col17 em 1)-Intr50-em1<567 bp del> TAL1-43	3	18	7	11	0	8/25/2018	7/30/2018
39737	B6(Col17 em 1)-Intr50-em1<567 bp del> TAL1-43	8	54	19	28	0	11/16/2018	8/3/2018
39886	B6(Col17 em 1)-Intr50-em1<567 bp del> TAL1-43	0				0
39984	B6(Col17 em 1)-Intr50-em1<567 bp del> TAL1-43	0				0
40025	B6(Col17 em 1)-Intr50-em1<567 bp del> TAL1-43	0				0
31984	B6(Col17 em 2)-Ex50-em 2<650 bp del> TAL7-02	6	44	20	21	0	1/23/2014	11/17/2013
32045	B6(Col17 em 2)-Ex50-em 2<650 bp del> TAL7-02	4	14	8	5	1	2/7/2014	12/8/2013
32220	B6(Col17 em 2)-Ex50-em 2<650 bp del> TAL7-02	1	13	5	8	0	1/21/2014	1/21/2014
32221	B6(Col17 em 2)-Ex50-em 2<650 bp del> TAL7-02	1	14	7	6	0	1/21/2014	1/21/2014
32408	B6(Col17 em 2)-Ex50-em 2<650 bp del> TAL7-02	7	44	19	20	0	6/17/2014	3/27/2014
32446	B6(Col17 em 2)-Ex50-em 2<650 bp del> TAL7-02	9	47	21	23	0	8/2/2014	4/14/2014
32947	B6(Col17 em 2)-Ex50-em 2<650 bp del> TAL7-02	6	42	19	23	0	10/29/2014	8/13/2014
33117	B6(Col17 em 2)-Ex50-em 2<650 bp del> TAL7-02	4	29	15	14	0	11/26/2014	10/14/2014
33452	B6(Col17 em 2)-Ex50-em 2<650 bp del> TAL7-02	2	13	5	6	0	2/15/2015	2/4/2015
33621	B6(Col17 em 2)-Ex50-em 2<650 bp del> TAL7-02	4	24	6	10	0	3/5/2015	1/28/2015
33988	B6(Col17 em 2)-Ex50-em 2<650 bp del> TAL7-02	5	24	2	12	0	7/27/2015	5/20/2015
34090	B6(Col17 em 2)-Ex50-em 2<650 bp del> TAL7-02	1	4	3	1	0	7/10/2015	7/10/2015
34643	B6(Col17 em 2)-Ex50-em 2<650 bp del> TAL7-02	6	34	21	13	0	12/14/2015	9/29/2015
34644	B6(Col17 em 2)-Ex50-em 2<650 bp del> TAL7-02	11	70	33	34	0	3/10/2016	9/29/2015
35570	B6(Col17 em 2)-Ex50-em 2<650 bp del> TAL7-02	0				0
35582	B6(Col17 em 2)-Ex50-em 2<650 bp del> TAL7-02	4	33	16	14	0	4/3/2016	2/18/2016
35583	B6(Col17 em 2)-Ex50-em 2<650 bp del> TAL7-02	0				0
36146	B6(Col17 em 2)-Ex50-em 2<650 bp del> TAL7-02	1	6	3	3	0	5/13/2016	5/13/2016
36242	B6(Col17 em 2)-Ex50-em 2<650 bp del> TAL7-02	3	16	9	6	0	7/12/2016	6/14/2016
36586	B6(Col17 em 2)-Ex50-em 2<650 bp del> TAL7-02	3	15	11	4	0	8/9/2016	7/19/2016
36953	B6(Col17 em 2)-Ex50-em 2<650 bp del> TAL7-02	6	42	22	19	0	12/9/2016	9/13/2016
37101	B6(Col17 em 2)-Ex50-em 2<650 bp del> TAL7-02	5	26	14	11	0	11/20/2016	10/5/2016
37813	B6(Col17 em 2)-Ex50-em 2<650 bp del> TAL7-02	2	15	3	3	0	2/28/2017	2/7/2017
37814	B6(Col17 em 2)-Ex50-em 2<650 bp del> TAL7-02	2	13	5	8	0	2/12/2017	2/3/2017
38186	B6(Col17 em 2)-Ex50-em 2<650 bp del> TAL7-02	1	8	3	5	0	4/21/2017	4/21/2017
38307	B6(Col17 em 2)-Ex50-em 2<650 bp del> TAL7-02	8	51	14	26	1	8/3/2017	4/30/2017
38509	B6(Col17 em 2)-Ex50-em 2<650 bp del> TAL7-02	2	15	7	7	0	7/15/2017	6/23/2017
38854	B6(Col17 em 2)-Ex50-em 2<650 bp del> TAL7-02	4	26	9	12	0	10/27/2017	9/17/2017
38889	B6(Col17 em 2)-Ex50-em 2<650 bp del> TAL7-02	2	16	10	6	0	10/5/2017	10/4/2017
31873	B6(Col17 em 4)-Ex50-em 4<09 bp del> TAL7-13	4	28	12	16	0	1/22/2014	10/11/2013
32114	B6(Col17 em 4)-Ex50-em 4<09 bp del> TAL7-13	2	14	5	9	0	1/14/2014	1/9/2014
32409	B6(Col17 em 4)-Ex50-em 4<09 bp del> TAL7-13	7	50	24	26	0	7/9/2014	3/25/2014
32410	B6(Col17 em 4)-Ex50-em 4<09 bp del> TAL7-13	5	42	22	19	0	6/4/2014	3/22/2014
32948	B6(Col17 em 4)-Ex50-em 4<09 bp del> TAL7-13	7	42	20	20	0	11/10/2014	8/11/2014
33039	B6(Col17 em 4)-Ex50-em 4<09 bp del> TAL7-13	7	61	34	25	0	1/27/2015	9/16/2014
33497	B6(Col17 em 4)-Ex50-em 4<09 bp del> TAL7-13	5	24	11	11	0	3/15/2015	1/18/2015
33849	B6(Col17 em 4)-Ex50-em 4<09 bp del> TAL7-13	1	5	1	4	0	4/17/2015	4/17/2015
34091	B6(Col17 em 4)-Ex50-em 4<09 bp del> TAL7-13	2	19	11	7	0	6/30/2015	6/7/2015
34266	B6(Col17 em 4)-Ex50-em 4<09 bp del> TAL7-13	2	13	5	8	0	6/24/2015	6/17/2015
34557	B6(Col17 em 4)-Ex50-em 4<09 bp del> TAL7-13	7	42	21	19	0	12/15/2015	9/12/2015
34558	B6(Col17 em 4)-Ex50-em 4<09 bp del> TAL7-13	6	41	21	20	0	12/1/2015	9/9/2015
35499	B6(Col17 em 4)-Ex50-em 4<09 bp del> TAL7-13	1	14	9	5	0	2/16/2016	2/16/2016
35614	B6(Col17 em 4)-Ex50-em 4<09 bp del> TAL7-13	2	14	7	6	0	2/23/2016	2/18/2016
36050	B6(Col17 em 4)-Ex50-em 4<09 bp del> TAL7-13	4	37	15	22	0	7/9/2016	4/18/2016
36051	B6(Col17 em 4)-Ex50-em 4<09 bp del> TAL7-13	9	59	34	24	0	9/7/2016	4/17/2016
36914	B6(Col17 em 4)-Ex50-em 4<09 bp del> TAL7-13	2	12	8	4	0	9/15/2016	9/10/2016
37319	B6(Col17 em 4)-Ex50-em 4<09 bp del> TAL7-13	6	40	20	16	0	2/2/2017	11/16/2016
37351	B6(Col17 em 4)-Ex50-em 4<09 bp del> TAL7-13	4	25	10	15	0	12/25/2016	11/16/2016
37952	B6(Col17 em 4)-Ex50-em 4<09 bp del> TAL7-13	11	75	29	34	0	9/26/2017	3/4/2017
38142	B6(Col17 em 4)-Ex50-em 4<09 bp del> TAL7-13	2	7	2	5	0	4/20/2017	4/10/2017
38510	B6(Col17 em 4)-Ex50-em 4<09 bp del> TAL7-13	0				0
38802	B6(Col17 em 4)-Ex50-em 4<09 bp del> TAL7-13	3	20	13	7	0	10/4/2017	9/4/2017
39085	B6(Col17 em 4)-Ex50-em 4<09 bp del> TAL7-13	0				0
32174	B6(Col17 em 5)-Ex50-em 5<15 bp del> TAL7-40	3	19	12	7	0	3/13/2014	1/24/2014
32181	B6(Col17 em 5)-Ex50-em 5<15 bp del> TAL7-40	2	17	7	9	0	2/19/2014	1/25/2014
32523	B6(Col17 em 5)-Ex50-em 5<15 bp del> TAL7-40	6	40	27	13	0	7/25/2014	4/22/2014
32593	B6(Col17 em 5)-Ex50-em 5<15 bp del> TAL7-40	0				0
32909	B6(Col17 em 5)-Ex50-em 5<15 bp del> TAL7-40	0				0
33015	B6(Col17 em 5)-Ex50-em 5<15 bp del> TAL7-40	5	40	18	16	1	11/12/2014	8/31/2014
33083	B6(Col17 em 5)-Ex50-em 5<15 bp del> TAL7-40	5	36	22	12	0	12/4/2014	9/30/2014
33453	B6(Col17 em 5)-Ex50-em 5<15 bp del> TAL7-40	2	13	6	7	0	2/5/2015	1/11/2015
33675	B6(Col17 em 5)-Ex50-em 5<15 bp del> TAL7-40	8	29	19	10	0	7/3/2015	2/7/2015
33919	B6(Col17 em 5)-Ex50-em 5<15 bp del> TAL7-40	0				0
34092	B6(Col17 em 5)-Ex50-em 5<15 bp del> TAL7-40	1	5	3	2	0	4/19/2015	4/19/2015
34286	B6(Col17 em 5)-Ex50-em 5<15 bp del> TAL7-40	4	19	13	6	0	8/5/2015	6/20/2015
34636	B6(Col17 em 5)-Ex50-em 5<15 bp del> TAL7-40	0				0
34734	B6(Col17 em 5)-Ex50-em 5<15 bp del> TAL7-40	9	38	21	14	1	1/7/2016	10/2/2015
35124	B6(Col17 em 5)-Ex50-em 5<15 bp del> TAL7-40	5	24	15	7	0	1/21/2016	12/3/2015
35660	B6(Col17 em 5)-Ex50-em 5<15 bp del> TAL7-40	3	23	13	10	0	4/1/2016	2/29/2016
35891	B6(Col17 em 5)-Ex50-em 5<15 bp del> TAL7-40	4	30	13	16	0	6/3/2016	3/26/2016
36386	B6(Col17 em 5)-Ex50-em 5<15 bp del> TAL7-40	5	35	12	11	0	8/23/2016	6/21/2016
36709	B6(Col17 em 5)-Ex50-em 5<15 bp del> TAL7-40	0				0
37158	B6(Col17 em 5)-Ex50-em 5<15 bp del> TAL7-40	0				0
32099	B6(Col17 em 7)-Ex50-em 7<18 del bp> TAL7-94	0				0
32148	B6(Col17 em 7)-Ex50-em 7<18 del bp> TAL7-94	12	75	36	39	0	6/19/2014	1/14/2014
32149	B6(Col17 em 7)-Ex50-em 7<18 del bp> TAL7-94	3	23	13	10	0	3/6/2014	1/14/2014
32567	B6(Col17 em 7)-Ex50-em 7<18 del bp> TAL7-94	8	57	30	22	0	9/19/2014	5/16/2014
32991	B6(Col17 em 7)-Ex50-em 7<18 del bp> TAL7-94	10	69	34	28	0	2/13/2015	8/17/2014
33302	B6(Col17 em 7)-Ex50-em 7<18 del bp> TAL7-94	10	61	27	28	0	3/25/2015	11/20/2014
33920	B6(Col17 em 7)-Ex50-em 7<18 del bp> TAL7-94	4	34	18	15	0	6/12/2015	4/18/2015
34093	B6(Col17 em 7)-Ex50-em 7<18 del bp> TAL7-94	0				0
34357	B6(Col17 em 7)-Ex50-em 7<18 del bp> TAL7-94	10	54	28	23	0	11/30/2015	7/31/2015
34496	B6(Col17 em 7)-Ex50-em 7<18 del bp> TAL7-94	8	42	13	18	0	11/21/2015	8/16/2015
35455	B6(Col17 em 7)-Ex50-em 7<18 del bp> TAL7-94	6	33	19	13	0	4/28/2016	2/2/2016
35500	B6(Col17 em 7)-Ex50-em 7<18 del bp> TAL7-94	9	58	29	25	0	5/24/2016	2/6/2016
36459	B6(Col17 em 7)-Ex50-em 7<18 del bp> TAL7-94	2	13	6	7	0	7/3/2016	7/1/2016
36620	B6(Col17 em 7)-Ex50-em 7<18 del bp> TAL7-94	0				0
36876	B6(Col17 em 7)-Ex50-em 7<18 del bp> TAL7-94	1	12	5	6	0	9/7/2016	9/7/2016
37293	B6(Col17 em 7)-Ex50-em 7<18 del bp> TAL7-94	2	14	6	8	0	12/6/2016	11/13/2016
37294	B6(Col17 em 7)-Ex50-em 7<18 del bp> TAL7-94	2	15	7	8	0	11/11/2016	11/7/2016
31824	B6(Col17 em 9)-Ex50-em 9<09 bp del> TAL10-46	5	31	15	16	0	2/5/2014	10/5/2013
32031	B6(Col17 em 9)-Ex50-em 9<09 bp del> TAL10-46	9	47	14	23	0	4/6/2014	12/11/2013
32447	B6(Col17 em 9)-Ex50-em 9<09 bp del> TAL10-46	6	31	10	16	0	5/26/2014	4/3/2014
32645	B6(Col17 em 9)-Ex50-em 9<09 bp del> TAL10-46	7	55	26	21	0	8/29/2014	5/25/2014
32883	B6(Col17 em 9)-Ex50-em 9<09 bp del> TAL10-46	4	22	10	10	0	8/31/2014	7/30/2014
33197	B6(Col17 em 9)-Ex50-em 9<09 bp del> TAL10-46	4	27	8	12	0	12/17/2014	11/4/2014
33228	B6(Col17 em 9)-Ex50-em 9<09 bp del> TAL10-46	6	38	23	12	0	2/2/2015	11/4/2014
33705	B6(Col17 em 9)-Ex50-em 9<09 bp del> TAL10-46	4	23	11	10	0	4/14/2015	2/16/2015
33952	B6(Col17 em 9)-Ex50-em 9<09 bp del> TAL10-46	6	35	22	13	0	8/12/2015	4/20/2015
34267	B6(Col17 em 9)-Ex50-em 9<09 bp del> TAL10-46	1	12	6	6	0	6/19/2015	6/19/2015
34503	B6(Col17 em 9)-Ex50-em 9<09 bp del> TAL10-46	6	42	15	26	0	10/24/2015	8/28/2015
34917	B6(Col17 em 9)-Ex50-em 9<09 bp del> TAL10-46	2	14	8	4	0	11/5/2015	11/4/2015
35302	B6(Col17 em 9)-Ex50-em 9<09 bp del> TAL10-46	6	40	15	21	0	4/12/2016	1/5/2016
35303	B6(Col17 em 9)-Ex50-em 9<09 bp del> TAL10-46	3	23	14	9	0	1/24/2016	1/2/2016
35874	B6(Col17 em 9)-Ex50-em 9<09 bp del> TAL10-46	2	18	5	12	0	4/4/2016	3/29/2016
36309	B6(Col17 em 9)-Ex50-em 9<09 bp del> TAL10-46	3	18	10	8	0	7/7/2016	6/9/2016
36310	B6(Col17 em 9)-Ex50-em 9<09 bp del> TAL10-46	6	33	19	10	0	8/9/2016	6/4/2016
36877	B6(Col17 em 9)-Ex50-em 9<09 bp del> TAL10-46	3	17	9	8	0	9/24/2016	9/1/2016
37104	B6(Col17 em 9)-Ex50-em 9<09 bp del> TAL10-46	6	51	24	9	0	2/7/2017	10/16/2016
37398	B6(Col17 em 9)-Ex50-em 9<09 bp del> TAL10-46	5	33	15	17	0	2/6/2017	11/20/2016
38182	B6(Col17 em 9)-Ex50-em 9<09 bp del> TAL10-46	4	31	10	21	0	5/15/2017	4/17/2017
38183	B6(Col17 em 9)-Ex50-em 9<09 bp del> TAL10-46	2	14	5	9	0	5/7/2017	4/16/2017
38603	B6(Col17 em 9)-Ex50-em 9<09 bp del> TAL10-46	5	34	17	15	1	10/16/2017	7/12/2017
38604	B6(Col17 em 9)-Ex50-em 9<09 bp del> TAL10-46	8	53	22	25	0	10/20/2017	7/13/2017
39081	B6(Col17 em 9)-Ex50-em 9<09 bp del> TAL10-46	0				0
31915	B6(Col17 em10)-Ex50-em10<12 bp del> TAL10-56	2	10	5	4	0	11/22/2013	10/30/2013
32093	B6(Col17 em10)-Ex50-em10<12 bp del> TAL10-56	6	35	18	14	0	3/26/2014	1/2/2014
32094	B6(Col17 em10)-Ex50-em10<12 bp del> TAL10-56	2	18	6	11	0	1/29/2014	1/7/2014
32432	B6(Col17 em10)-Ex50-em10<12 bp del> TAL10-56	3	30	13	17	0	5/29/2014	4/11/2014
32646	B6(Col17 em10)-Ex50-em10<12 bp del> TAL10-56	6	38	17	21	0	8/22/2014	5/31/2014
32859	B6(Col17 em10)-Ex50-em10<12 bp del> TAL10-56	5	30	14	16	0	10/20/2014	7/25/2014
33158	B6(Col17 em10)-Ex50-em10<12 bp del> TAL10-56	5	18	11	7	0	12/14/2014	10/19/2014
33410	B6(Col17 em10)-Ex50-em10<12 bp del> TAL10-56	7	38	16	18	0	3/26/2015	1/7/2015
33721	B6(Col17 em10)-Ex50-em10<12 bp del> TAL10-56	3	20	9	11	0	3/13/2015	2/13/2015
34115	B6(Col17 em10)-Ex50-em10<12 bp del> TAL10-56	1	6	3	3	0	6/14/2015	6/14/2015
34116	B6(Col17 em10)-Ex50-em10<12 bp del> TAL10-56	2	8	4	4	0	6/5/2015	6/3/2015
34497	B6(Col17 em10)-Ex50-em10<12 bp del> TAL10-56	2	12	5	2	0	8/26/2015	8/16/2015
34498	B6(Col17 em10)-Ex50-em10<12 bp del> TAL10-56	2	5	3	2	0	9/20/2015	8/24/2015
34820	B6(Col17 em10)-Ex50-em10<12 bp del> TAL10-56	11	60	23	36	0	3/15/2016	10/19/2015
35094	B6(Col17 em10)-Ex50-em10<12 bp del> TAL10-56	9	57	19	34	0	3/8/2016	11/21/2015
36119	B6(Col17 em10)-Ex50-em10<12 bp del> TAL10-56	6	28	17	11	0	8/11/2016	5/19/2016
36210	B6(Col17 em10)-Ex50-em10<12 bp del> TAL10-56	5	38	18	14	0	7/7/2016	5/19/2016
36915	B6(Col17 em10)-Ex50-em10<12 bp del> TAL10-56	8	53	23	22	0	12/13/2016	9/7/2016
36990	B6(Col17 em10)-Ex50-em10<12 bp del> TAL10-56	0				0
37520	B6(Col17 em10)-Ex50-em10<12 bp del> TAL10-56	0				0
32018	B6(Col17 em13)-Ex50-em13<09 bp del+SNP> TAL10-62	2	11	3	6	0	12/4/2013	11/27/2013
32081	B6(Col17 em13)-Ex50-em13<09 bp del+SNP> TAL10-62	11	76	33	31	1	5/16/2014	1/1/2014
32178	B6(Col17 em13)-Ex50-em13<09 bp del+SNP> TAL10-62	11	68	33	28	0	6/18/2014	1/29/2014
32832	B6(Col17 em13)-Ex50-em13<09 bp del+SNP> TAL10-62	6	49	21	21	0	10/9/2014	7/18/2014
32992	B6(Col17 em13)-Ex50-em13<09 bp del+SNP> TAL10-62	7	39	17	21	0	11/29/2014	8/20/2014
33355	B6(Col17 em13)-Ex50-em13<09 bp del+SNP> TAL10-62	4	23	13	10	0	2/16/2015	12/20/2014
33627	B6(Col17 em13)-Ex50-em13<09 bp del+SNP> TAL10-62	4	22	13	7	0	3/27/2015	1/29/2015
33953	B6(Col17 em13)-Ex50-em13<09 bp del+SNP> TAL10-62	6	41	25	16	0	7/17/2015	4/27/2015
34085	B6(Col17 em13)-Ex50-em13<09 bp del+SNP> TAL10-62	12	62	25	34	0	11/17/2015	5/29/2015
34671	B6(Col17 em13)-Ex50-em13<09 bp del+SNP> TAL10-62	5	48	22	25	0	12/15/2015	9/23/2015
35417	B6(Col17 em13)-Ex50-em13<09 bp del+SNP> TAL10-62	10	66	36	25	0	5/13/2016	1/23/2016
35571	B6(Col17 em13)-Ex50-em13<09 bp del+SNP> TAL10-62	5	39	21	17	0	4/8/2016	2/20/2016
36283	B6(Col17 em13)-Ex50-em13<09 bp del+SNP> TAL10-62	6	29	17	9	0	8/19/2016	6/4/2016
36587	B6(Col17 em13)-Ex50-em13<09 bp del+SNP> TAL10-62	4	24	12	10	0	9/9/2016	7/16/2016
37159	B6(Col17 em13)-Ex50-em13<09 bp del+SNP> TAL10-62	4	25	11	9	0	11/26/2016	10/24/2016
37320	B6(Col17 em13)-Ex50-em13<09 bp del+SNP> TAL10-62	2	18	12	6	0	11/15/2016	11/12/2016
37770	B6(Col17 em13)-Ex50-em13<09 bp del+SNP> TAL10-62	0				0
37771	B6(Col17 em13)-Ex50-em13<09 bp del+SNP> TAL10-62	0				0
32605	B6(Col17 em14)-Ex50-em14<PWD Repl> 1275AA	8	53	26	25	0	9/13/2014	5/16/2014
32606	B6(Col17 em14)-Ex50-em14<PWD Repl> 1275AA	4	28	12	10	0	6/17/2014	5/16/2014
32949	B6(Col17 em14)-Ex50-em14<PWD Repl> 1275AA	6	32	15	12	0	10/24/2014	8/13/2014
33272	B6(Col17 em14)-Ex50-em14<PWD Repl> 1275AA	9	65	31	32	0	3/23/2015	11/12/2014
33418	B6(Col17 em14)-Ex50-em14<PWD Repl> 1275AA	10	59	24	30	0	6/17/2015	1/7/2015
34086	B6(Col17 em14)-Ex50-em14<PWD Repl> 1275AA	4	22	12	10	0	6/24/2015	5/30/2015
34504	B6(Col17 em14)-Ex50-em14<PWD Repl> 1275AA	7	28	18	9	0	12/14/2015	8/29/2015
34505	B6(Col17 em14)-Ex50-em14<PWD Repl> 1275AA	7	49	28	21	0	11/16/2015	8/28/2015
35418	B6(Col17 em14)-Ex50-em14<PWD Repl> 1275AA	2	13	6	7	0	3/15/2016	1/29/2016
35584	B6(Col17 em14)-Ex50-em14<PWD Repl> 1275AA	3	21	11	9	0	4/5/2016	2/21/2016
36211	B6(Col17 em14)-Ex50-em14<PWD Repl> 1275AA	1	12	8	2	0	5/30/2016	5/30/2016
36311	B6(Col17 em14)-Ex50-em14<PWD Repl> 1275AA	4	31	13	13	0	7/12/2016	6/5/2016
36667	B6(Col17 em14)-Ex50-em14<PWD Repl> 1275AA	4	30	15	10	0	9/19/2016	8/5/2016
36944	B6(Col17 em14)-Ex50-em14<PWD Repl> 1275AA	6	56	28	24	0	12/9/2016	9/10/2016
37397	B6(Col17 em14)-Ex50-em14<PWD Repl> 1275AA	7	46	14	27	0	2/28/2017	11/22/2016
37883	B6(Col17 em14)-Ex50-em14<PWD Repl> 1275AA	9	65	30	19	0	6/20/2017	2/12/2017
38338	B6(Col17 em14)-Ex50-em14<PWD Repl> 1275AA	0				0
38416	B6(Col17 em14)-Ex50-em14<PWD Repl> 1275AA	6	39	19	19	0	8/4/2017	5/26/2017
38763	B6(Col17 em14)-Ex50-em14<PWD Repl> 1275AA	4	31	14	16	0	10/10/2017	8/19/2017
38908	B6(Col17 em14)-Ex50-em14<PWD Repl> 1275AA	2	13	8	5	0	10/11/2017	10/6/2017
38004	B6(Col17 em15)-Afg1825<1482 bp dels> (CR01)	11	75	38	34	0	8/13/2017	3/2/2017
38054	B6(Col17 em15)-Afg1825<1482 bp dels> (CR01)	2	13	7	6	0	4/8/2017	3/14/2017
38449	B6(Col17 em15)-Afg1825<1482 bp dels> (CR01)	2	17	6	11	0	6/17/2017	6/11/2017
38732	B6(Col17 em15)-Afg1825<1482 bp dels> (CR01)	7	37	15	20	1	10/31/2017	8/12/2017
38926	B6(Col17 em15)-Afg1825<1482 bp dels> (CR01)	2	13	10	3	0	10/11/2017	10/9/2017
39110	B6(Col17 em15)-Afg1825<1482 bp dels> (CR01)	9	63	29	28	0	4/20/2018	12/5/2017
39160	B6(Col17 em15)-Afg1825<1482 bp dels> (CR01)	7	53	28	25	0	3/30/2018	12/31/2017
39578	B6(Col17 em15)-Afg1825<1482 bp dels> (CR01)	0				0
39626	B6(Col17 em15)-Afg1825<1482 bp dels> (CR01)	5	35	18	17	0	10/20/2018	6/19/2018
39805	B6(Col17 em15)-Afg1825<1482 bp dels> (CR01)	8	43	20	22	0	12/28/2018	9/14/2018
39972	B6(Col17 em15)-Afg1825<1482 bp dels> (CR01)	2	13	6	7	0	12/27/2018	12/20/2018
37722	B6(Col17 em16)-Afg1825<1443 bp del> (CR16)	5	39	17	18	1	5/1/2017	1/15/2017
38041	B6(Col17 em16)-Afg1825<1443 bp del> (CR16)	11	63	34	27	0	10/22/2017	3/16/2017
38566	B6(Col17 em16)-Afg1825<1443 bp del> (CR16)	2	13	7	6	0	7/8/2017	7/5/2017
38811	B6(Col17 em16)-Afg1825<1443 bp del> (CR16)	4	28	12	14	0	11/1/2017	9/12/2017
39141	B6(Col17 em16)-Afg1825<1443 bp del> (CR16)	7	42	22	15	0	3/28/2018	12/23/2017
39175	B6(Col17 em16)-Afg1825<1443 bp del> (CR16)	6	51	26	24	0	3/13/2018	1/3/2018
39535	B6(Col17 em16)-Afg1825<1443 bp del> (CR16)	2	13	6	7	0	5/25/2018	5/23/2018
39691	B6(Col17 em16)-Afg1825<1443 bp del> (CR16)	8	58	20	30	0	10/14/2018	7/22/2018
39692	B6(Col17 em16)-Afg1825<1443 bp del> (CR16)	8	60	22	26	1	11/17/2018	7/26/2018
39967	B6(Col17 em16)-Afg1825<1443 bp del> (CR16)	3	21	6	5	0	12/28/2018	12/16/2018
37140	B6(Col17 em17)-Afg558<140 bp del> (CR17)	2	14	9	5	0	11/4/2016	10/12/2016
37222	B6(Col17 em17)-Afg558<140 bp del> (CR17)	4	17	7	10	0	12/30/2016	10/24/2016
37292	B6(Col17 em17)-Afg558<140 bp del> (CR17)	0				0
37643	B6(Col17 em17)-Afg558<140 bp del> (CR17)	3	27	17	10	0	2/3/2017	1/8/2017
37986	B6(Col17 em17)-Afg558<140 bp del> (CR17)	3	28	14	13	0	4/25/2017	3/8/2017
38145	B6(Col17 em17)-Afg558<140 bp del> (CR17)	2	12	6	6	0	4/20/2017	4/12/2017
38530	B6(Col17 em17)-Afg558<140 bp del> (CR17)	8	35	17	18	0	10/26/2017	6/27/2017
38540	B6(Col17 em17)-Afg558<140 bp del> (CR17)	9	53	24	22	0	10/26/2017	6/28/2017
39142	B6(Col17 em17)-Afg558<140 bp del> (CR17)	4	19	4	12	1	3/9/2018	1/26/2018
39505	B6(Col17 em17)-Afg558<140 bp del> (CR17)	2	11	4	7	0	6/16/2018	5/5/2018
39506	B6(Col17 em17)-Afg558<140 bp del> (CR17)	4	20	10	10	0	6/29/2018	5/16/2018
39747	B6(Col17 em17)-Afg558<140 bp del> (CR17)	2	16	6	10	0	8/23/2018	8/20/2018
39777	B6(Col17 em17)-Afg558<140 bp del> (CR17)	3	20	9	6	0	9/21/2018	8/27/2018
35182	B6(Col17 em18)-Afg558<166 bp ins> (CR21)	4	28	15	13	0	3/21/2016	12/24/2015
35697	B6(Col17 em18)-Afg558<166 bp ins> (CR21)	2	15	10	5	0	3/14/2016	2/20/2016
36212	B6(Col17 em18)-Afg558<166 bp ins> (CR21)	9	52	21	24	0	9/15/2016	5/25/2016
36304	B6(Col17 em18)-Afg558<166 bp ins> (CR21)	6	40	18	19	0	8/20/2016	5/17/2016
37170	B6(Col17 em18)-Afg558<166 bp ins> (CR21)	0				0
37347	B6(Col17 em18)-Afg558<166 bp ins> (CR21)	0				0
37348	B6(Col17 em18)-Afg558<166 bp ins> (CR21)	2	12	6	4	0	11/25/2016	11/19/2016
37754	B6(Col17 em18)-Afg558<166 bp ins> (CR21)	3	22	9	13	0	2/17/2017	1/21/2017
37782	B6(Col17 em18)-Afg558<166 bp ins> (CR21)	5	47	22	25	0	4/28/2017	2/1/2017
38222	B6(Col17 em18)-Afg558<166 bp ins> (CR21)	3	17	5	12	0	5/20/2017	4/27/2017
38541	B6(Col17 em18)-Afg558<166 bp ins> (CR21)	0				0
38650	B6(Col17 em18)-Afg558<166 bp ins> (CR21)	2	11	2	9	0	7/25/2017	7/22/2017
38874	B6(Col17 em18)-Afg558<166 bp ins> (CR21)	2	16	4	12	0	10/13/2017	10/9/2017
38875	B6(Col17 em18)-Afg558<166 bp ins> (CR21)	2	13	6	7	0	10/4/2017	10/2/2017
25423	C57BL/6J	6	27	8	16	0	6/19/2010	4/6/2010
25537	C57BL/6J	10	56	34	15	1	9/25/2010	5/5/2010
25979	C57BL/6J	15	81	33	38	1	3/8/2011	7/21/2010
25980	C57BL/6J	14	81	36	27	1	3/2/2011	7/22/2010
26854	C57BL/6J	10	61	25	35	0	7/7/2011	1/18/2011
26855	C57BL/6J	7	43	18	22	0	4/14/2011	1/11/2011
27416	C57BL/6J	4	26	6	13	0	8/10/2011	5/10/2011
27564	C57BL/6J	5	28	9	15	0	8/20/2011	6/6/2011
27565	C57BL/6J	5	35	12	23	0	8/1/2011	6/2/2011
27974	C57BL/6J	3	17	9	8	0	9/17/2011	8/24/2011
28239	C57BL/6J	6	43	26	14	0	1/10/2012	10/7/2011
28240	C57BL/6J	6	37	16	21	0	12/30/2011	10/23/2011
28770	C57BL/6J	14	65	30	31	0	8/12/2012	1/25/2012
28771	C57BL/6J	13	63	20	28	1	8/27/2012	2/3/2012
30062	C57BL/6J	5	38	15	23	0	12/24/2012	10/12/2012
34261	C57BL/6J	1	8	4	4	0	6/27/2015	6/27/2015
34262	C57BL/6J	3	9	5	4	0	7/21/2015	6/3/2015
34421	C57BL/6J	3	20	12	6	0	10/20/2015	8/7/2015
34526	C57BL/6J	7	36	15	15	1	11/16/2015	8/9/2015
34527	C57BL/6J	8	43	16	22	0	11/27/2015	8/13/2015
35344	C57BL/6J	2	11	7	4	0	12/26/2015	12/23/2015
35419	C57BL/6J	0				0
