# Supplementary material for: Functional analysis of Collagen 17a1: A genetic modifier of junctional epidermolysis bullosa in mice
Source: PLoS One. 2023 Oct 5;18(10):e0292456. doi: 10.1371/journal.pone.0292456 (PMC10553217; doi:10.1371/journal.pone.0292456)
Supplement: S4 Table — (XLSX) [file pone.0292456.s004.xlsx]

## Sheet: Table S4
JR #	Formal Name
23522	C57BL/6J-Col17a1<em1Dcr>/Dcr
24490	C57BL/6J-Col17a1<em2Dcr>/Dcr
24492	C57BL/6J-Col17a1<em4Dcr>/Dcr
24493	C57BL/6J-Col17a1<em5Dcr>/Dcr
24495	C57BL/6J-Col17a1<em7Dcr>/Dcr
24498	C57BL/6J-Col17a1<em9Dcr>/Dcr
24499	C57BL/6J-Col17a1<em10Dcr>/Dcr
24501	C57BL/6J-Col17a1<em13Dcr>/Dcr
24502	B6(129X1)-Col17a1<em14Dcr>/Dcr
29142	B6(129X1)-Col17a1<em15Dcr>/Dcr
29143	B6(129X1)-Col17a1<em16Dcr>/Dcr
29144	C57BL/6J-Col17a1<em17Dcr>/Dcr
29145	C57BL/6J-Col17a1<em18Dcr>/Dcr
17994	B6.Cg-(D1Dcr2-D1Dcr15)<129X1/SvJ> Lamc2<jeb> (D19Dcr46-D19Dcr62)<PWD/Ph>/(R03F)Dcr
18000	B6.Cg-(D1Dcr2-D1Dcr15)<129X1/SvJ> Lamc2<jeb> (D19Dcr34-D19Dcr101)<PWD/Ph>/(R03L)Dcr
