# Supplementary material for: Functional analysis of Collagen 17a1: A genetic modifier of junctional epidermolysis bullosa in mice
Source: PLoS One. 2023 Oct 5;18(10):e0292456. doi: 10.1371/journal.pone.0292456 (PMC10553217; doi:10.1371/journal.pone.0292456)
Supplement: S1 File — (XLSX) [file pone.0292456.s006.xlsx]

## Sheet: All tension
All tension for this paper
ID	Date born	Date	AgeAtTest(wks)	DataType	Tension (Newtons)	Censor	Sex	NameToUse	Strain	RecipientWorkingName	Group
497326	10/8/2015	12/16/2015	9.85714	Tension	19.2	0	M	B6jeb-Lamc2<jeb> (not 1/152 or 162)	B6jeb-Lamc2<jeb> (not 1/152 or 162)		B6-short
497327	10/8/2015	12/16/2015	9.85714	Tension	7.4	0	M	B6jeb-Lamc2<jeb> (not 1/152 or 162)	B6jeb-Lamc2<jeb> (not 1/152 or 162)		B6-short
497332	10/7/2015	12/16/2015	10	Tension	15.3	0	M	B6jeb-Lamc2<jeb> (not 1/152 or 162)	B6jeb-Lamc2<jeb> (not 1/152 or 162)		B6-short
497333	10/7/2015	12/16/2015	10	Tension	13.5	0	M	B6jeb-Lamc2<jeb> (not 1/152 or 162)	B6jeb-Lamc2<jeb> (not 1/152 or 162)		B6-short
497339	10/7/2015	12/16/2015	10	Tension	15.4	0	M	B6jeb-Lamc2<jeb> (not 1/152 or 162)	B6jeb-Lamc2<jeb> (not 1/152 or 162)		B6-short
497847	10/10/2015	12/21/2015	10.2857	Tension	25	0	M	B6jeb-Lamc2<jeb> (not 1/152 or 162)	B6jeb-Lamc2<jeb> (not 1/152 or 162)		B6-short
497850	10/13/2015	12/21/2015	9.85714	Tension	21.3	0	M	B6jeb-Lamc2<jeb> (not 1/152 or 162)	B6jeb-Lamc2<jeb> (not 1/152 or 162)		B6-short
497851	10/13/2015	12/21/2015	9.85714	Tension	21.6	0	M	B6jeb-Lamc2<jeb> (not 1/152 or 162)	B6jeb-Lamc2<jeb> (not 1/152 or 162)		B6-short
497852	10/13/2015	12/21/2015	9.85714	Tension	20.5	0	M	B6jeb-Lamc2<jeb> (not 1/152 or 162)	B6jeb-Lamc2<jeb> (not 1/152 or 162)		B6-short
497853	10/13/2015	12/21/2015	9.85714	Tension	20.4	0	M	B6jeb-Lamc2<jeb> (not 1/152 or 162)	B6jeb-Lamc2<jeb> (not 1/152 or 162)		B6-short
497858	10/19/2015	12/28/2015	10	Tension	24	0	M	B6jeb-Lamc2<jeb> (not 1/152 or 162)	B6jeb-Lamc2<jeb> (not 1/152 or 162)		B6-short
497859	10/19/2015	12/28/2015	10	Tension	23.5	0	M	B6jeb-Lamc2<jeb> (not 1/152 or 162)	B6jeb-Lamc2<jeb> (not 1/152 or 162)		B6-short
497860	10/19/2015	12/28/2015	10	Tension	20.8	0	M	B6jeb-Lamc2<jeb> (not 1/152 or 162)	B6jeb-Lamc2<jeb> (not 1/152 or 162)		B6-short
497861	10/19/2015	12/28/2015	10	Tension	22	0	M	B6jeb-Lamc2<jeb> (not 1/152 or 162)	B6jeb-Lamc2<jeb> (not 1/152 or 162)		B6-short
497862	10/19/2015	12/28/2015	10	Tension	22.8	0	M	B6jeb-Lamc2<jeb> (not 1/152 or 162)	B6jeb-Lamc2<jeb> (not 1/152 or 162)		B6-short
498475	10/22/2015	12/31/2015	10	Tension	23.1	0	M	B6jeb-Lamc2<jeb> (not 1/152 or 162)	B6jeb-Lamc2<jeb> (not 1/152 or 162)		B6-short
498476	10/22/2015	12/31/2015	10	Tension	15.2	0	M	B6jeb-Lamc2<jeb> (not 1/152 or 162)	B6jeb-Lamc2<jeb> (not 1/152 or 162)		B6-short
498477	10/22/2015	12/31/2015	10	Tension	15.9	0	M	B6jeb-Lamc2<jeb> (not 1/152 or 162)	B6jeb-Lamc2<jeb> (not 1/152 or 162)		B6-short
498478	10/22/2015	12/31/2015	10	Tension	18.4	0	M	B6jeb-Lamc2<jeb> (not 1/152 or 162)	B6jeb-Lamc2<jeb> (not 1/152 or 162)		B6-short
498479	10/22/2015	12/31/2015	10	Tension	21.5	0	M	B6jeb-Lamc2<jeb> (not 1/152 or 162)	B6jeb-Lamc2<jeb> (not 1/152 or 162)		B6-short
502585	11/22/2015	2/1/2016	10.1429	Tension	14	0	M	B6jeb-Lamc2<jeb> (not 1/152 or 162)	B6jeb-Lamc2<jeb> (not 1/152 or 162)		B6-short
502586	11/22/2015	2/1/2016	10.1429	Tension	17.5	0	M	B6jeb-Lamc2<jeb> (not 1/152 or 162)	B6jeb-Lamc2<jeb> (not 1/152 or 162)		B6-short
502587	11/22/2015	2/1/2016	10.1429	Tension	20.5	0	M	B6jeb-Lamc2<jeb> (not 1/152 or 162)	B6jeb-Lamc2<jeb> (not 1/152 or 162)		B6-short
502593	11/23/2015	2/1/2016	10	Tension	20.2	0	M	B6jeb-Lamc2<jeb> (not 1/152 or 162)	B6jeb-Lamc2<jeb> (not 1/152 or 162)		B6-short
502594	11/23/2015	2/1/2016	10	Tension	16.5	0	M	B6jeb-Lamc2<jeb> (not 1/152 or 162)	B6jeb-Lamc2<jeb> (not 1/152 or 162)		B6-short
503251	12/1/2015	2/10/2016	10.1429	Tension	17.5	0	M	B6jeb-Lamc2<jeb> (not 1/152 or 162)	B6jeb-Lamc2<jeb> (not 1/152 or 162)		B6-short
503252	12/1/2015	2/10/2016	10.1429	Tension	20	0	M	B6jeb-Lamc2<jeb> (not 1/152 or 162)	B6jeb-Lamc2<jeb> (not 1/152 or 162)		B6-short
503253	12/1/2015	2/10/2016	10.1429	Tension	17	0	M	B6jeb-Lamc2<jeb> (not 1/152 or 162)	B6jeb-Lamc2<jeb> (not 1/152 or 162)		B6-short
503910	12/3/2015	2/10/2016	9.85714	Tension	23.3	0	M	B6jeb-Lamc2<jeb> (not 1/152 or 162)	B6jeb-Lamc2<jeb> (not 1/152 or 162)		B6-short
503917	12/11/2015	2/19/2016	10	Tension	19.5	0	M	B6jeb-Lamc2<jeb> (not 1/152 or 162)	B6jeb-Lamc2<jeb> (not 1/152 or 162)		B6-short
503918	12/11/2015	2/19/2016	10	Tension	19.5	0	M	B6jeb-Lamc2<jeb> (not 1/152 or 162)	B6jeb-Lamc2<jeb> (not 1/152 or 162)		B6-short
504090	12/6/2015	2/10/2016	9.42857	Tension	25.3	0	M	B6jeb-Lamc2<jeb> (not 1/152 or 162)	B6jeb-Lamc2<jeb> (not 1/152 or 162)		B6-short
508940	2/7/2016	4/18/2016	10.1429	Tension	23.5	0	M	B6jeb-Lamc2<jeb> (not 1/152 or 162)	B6jeb-Lamc2<jeb> (not 1/152 or 162)		B6-short
508941	2/7/2016	4/18/2016	10.1429	Tension	21.5	0	M	B6jeb-Lamc2<jeb> (not 1/152 or 162)	B6jeb-Lamc2<jeb> (not 1/152 or 162)		B6-short
508942	2/7/2016	4/18/2016	10.1429	Tension	17.5	0	M	B6jeb-Lamc2<jeb> (not 1/152 or 162)	B6jeb-Lamc2<jeb> (not 1/152 or 162)		B6-short
508943	2/7/2016	4/18/2016	10.1429	Tension	18.7	0	M	B6jeb-Lamc2<jeb> (not 1/152 or 162)	B6jeb-Lamc2<jeb> (not 1/152 or 162)		B6-short
508944	2/7/2016	4/18/2016	10.1429	Tension	15.8	0	M	B6jeb-Lamc2<jeb> (not 1/152 or 162)	B6jeb-Lamc2<jeb> (not 1/152 or 162)		B6-short
509594	2/11/2016	4/21/2016	10	Tension	20	0	M	B6jeb-Lamc2<jeb> (not 1/152 or 162)	B6jeb-Lamc2<jeb> (not 1/152 or 162)		B6-short
509595	2/11/2016	4/21/2016	10	Tension	12.9	0	M	B6jeb-Lamc2<jeb> (not 1/152 or 162)	B6jeb-Lamc2<jeb> (not 1/152 or 162)		B6-short
509596	2/11/2016	4/21/2016	10	Tension	19	0	M	B6jeb-Lamc2<jeb> (not 1/152 or 162)	B6jeb-Lamc2<jeb> (not 1/152 or 162)		B6-short
509597	2/11/2016	4/21/2016	10	Tension	13.2	0	M	B6jeb-Lamc2<jeb> (not 1/152 or 162)	B6jeb-Lamc2<jeb> (not 1/152 or 162)		B6-short
510589	2/25/2016	5/5/2016	10	Tension	21.2	0	M	B6jeb-Lamc2<jeb> (not 1/152 or 162)	B6jeb-Lamc2<jeb> (not 1/152 or 162)		B6-short
511131	2/27/2016	5/6/2016	9.85714	Tension	23.9	0	M	B6jeb-Lamc2<jeb> (not 1/152 or 162)	B6jeb-Lamc2<jeb> (not 1/152 or 162)		B6-short
511132	2/27/2016	5/6/2016	9.85714	Tension	20.1	0	M	B6jeb-Lamc2<jeb> (not 1/152 or 162)	B6jeb-Lamc2<jeb> (not 1/152 or 162)		B6-short
511133	2/27/2016	5/6/2016	9.85714	Tension	19	0	M	B6jeb-Lamc2<jeb> (not 1/152 or 162)	B6jeb-Lamc2<jeb> (not 1/152 or 162)		B6-short
511136	3/1/2016	5/9/2016	9.85714	Tension	22.5	0	M	B6jeb-Lamc2<jeb> (not 1/152 or 162)	B6jeb-Lamc2<jeb> (not 1/152 or 162)		B6-short
511137	3/1/2016	5/9/2016	9.85714	Tension	20.9	0	M	B6jeb-Lamc2<jeb> (not 1/152 or 162)	B6jeb-Lamc2<jeb> (not 1/152 or 162)		B6-short
511138	3/1/2016	5/9/2016	9.85714	Tension	21.2	0	M	B6jeb-Lamc2<jeb> (not 1/152 or 162)	B6jeb-Lamc2<jeb> (not 1/152 or 162)		B6-short
511139	3/1/2016	5/9/2016	9.85714	Tension	18.2	0	M	B6jeb-Lamc2<jeb> (not 1/152 or 162)	B6jeb-Lamc2<jeb> (not 1/152 or 162)		B6-short
516088	5/1/2016	7/15/2016	10.7143	Tension	22	0	M	B6jeb-Lamc2<jeb> (not 1/152 or 162)	B6jeb-Lamc2<jeb> (not 1/152 or 162)		B6-short
516089	5/1/2016	7/15/2016	10.7143	Tension	15.5	0	M	B6jeb-Lamc2<jeb> (not 1/152 or 162)	B6jeb-Lamc2<jeb> (not 1/152 or 162)		B6-short
516090	5/1/2016	7/15/2016	10.7143	Tension	19.6	0	M	B6jeb-Lamc2<jeb> (not 1/152 or 162)	B6jeb-Lamc2<jeb> (not 1/152 or 162)		B6-short
520130	6/26/2016	9/2/2016	9.71429	Tension	19.5	0	M	B6jeb-Lamc2<jeb> (not 1/152 or 162)	B6jeb-Lamc2<jeb> (not 1/152 or 162)		B6-short
520131	6/26/2016	9/2/2016	9.71429	Tension	21.5	0	M	B6jeb-Lamc2<jeb> (not 1/152 or 162)	B6jeb-Lamc2<jeb> (not 1/152 or 162)		B6-short
520132	6/26/2016	9/2/2016	9.71429	Tension	20	0	M	B6jeb-Lamc2<jeb> (not 1/152 or 162)	B6jeb-Lamc2<jeb> (not 1/152 or 162)		B6-short
520633	7/3/2016	9/14/2016	10.4286	Tension	21	0	M	B6jeb-Lamc2<jeb> (not 1/152 or 162)	B6jeb-Lamc2<jeb> (not 1/152 or 162)		B6-short
520634	7/3/2016	9/14/2016	10.4286	Tension	20.4	0	M	B6jeb-Lamc2<jeb> (not 1/152 or 162)	B6jeb-Lamc2<jeb> (not 1/152 or 162)		B6-short
520635	7/3/2016	9/14/2016	10.4286	Tension	23.8	0	M	B6jeb-Lamc2<jeb> (not 1/152 or 162)	B6jeb-Lamc2<jeb> (not 1/152 or 162)		B6-short
520636	7/3/2016	9/14/2016	10.4286	Tension	16.2	0	M	B6jeb-Lamc2<jeb> (not 1/152 or 162)	B6jeb-Lamc2<jeb> (not 1/152 or 162)		B6-short
520637	7/3/2016	9/14/2016	10.4286	Tension	16.7	0	M	B6jeb-Lamc2<jeb> (not 1/152 or 162)	B6jeb-Lamc2<jeb> (not 1/152 or 162)		B6-short
520638	7/3/2016	9/14/2016	10.4286	Tension	20.9	0	M	B6jeb-Lamc2<jeb> (not 1/152 or 162)	B6jeb-Lamc2<jeb> (not 1/152 or 162)		B6-short
521264	7/9/2016	9/16/2016	9.85714	Tension	21.8	0	M	B6jeb-Lamc2<jeb> (not 1/152 or 162)	B6jeb-Lamc2<jeb> (not 1/152 or 162)		B6-short
521265	7/9/2016	9/16/2016	9.85714	Tension	20.6	0	M	B6jeb-Lamc2<jeb> (not 1/152 or 162)	B6jeb-Lamc2<jeb> (not 1/152 or 162)		B6-short
521266	7/9/2016	9/16/2016	9.85714	Tension	17.9	0	M	B6jeb-Lamc2<jeb> (not 1/152 or 162)	B6jeb-Lamc2<jeb> (not 1/152 or 162)		B6-short
521267	7/9/2016	9/16/2016	9.85714	Tension	23	0	M	B6jeb-Lamc2<jeb> (not 1/152 or 162)	B6jeb-Lamc2<jeb> (not 1/152 or 162)		B6-short
521268	7/9/2016	9/16/2016	9.85714	Tension	18.7	0	M	B6jeb-Lamc2<jeb> (not 1/152 or 162)	B6jeb-Lamc2<jeb> (not 1/152 or 162)		B6-short
522585	8/6/2016	10/14/2016	9.85714	Tension	19	0	M	B6jeb-Lamc2<jeb> (not 1/152 or 162)	B6jeb-Lamc2<jeb> (not 1/152 or 162)		B6-short
522586	8/6/2016	10/14/2016	9.85714	Tension	17.4	0	M	B6jeb-Lamc2<jeb> (not 1/152 or 162)	B6jeb-Lamc2<jeb> (not 1/152 or 162)		B6-short
522587	8/6/2016	10/14/2016	9.85714	Tension	19	0	M	B6jeb-Lamc2<jeb> (not 1/152 or 162)	B6jeb-Lamc2<jeb> (not 1/152 or 162)		B6-short
523115	8/7/2016	10/14/2016	9.71429	Tension	17	0	M	B6jeb-Lamc2<jeb> (not 1/152 or 162)	B6jeb-Lamc2<jeb> (not 1/152 or 162)		B6-short
523116	8/7/2016	10/14/2016	9.71429	Tension	11.5	0	M	B6jeb-Lamc2<jeb> (not 1/152 or 162)	B6jeb-Lamc2<jeb> (not 1/152 or 162)		B6-short
523117	8/7/2016	10/14/2016	9.71429	Tension	16.5	0	M	B6jeb-Lamc2<jeb> (not 1/152 or 162)	B6jeb-Lamc2<jeb> (not 1/152 or 162)		B6-short
524197	8/23/2016	10/31/2016	9.85714	Tension	20.6	0	M	B6jeb-Lamc2<jeb> (not 1/152 or 162)	B6jeb-Lamc2<jeb> (not 1/152 or 162)		B6-short
524198	8/23/2016	10/31/2016	9.85714	Tension	25.8	0	M	B6jeb-Lamc2<jeb> (not 1/152 or 162)	B6jeb-Lamc2<jeb> (not 1/152 or 162)		B6-short
524199	8/23/2016	10/31/2016	9.85714	Tension	17	0	M	B6jeb-Lamc2<jeb> (not 1/152 or 162)	B6jeb-Lamc2<jeb> (not 1/152 or 162)		B6-short
524200	8/23/2016	10/31/2016	9.85714	Tension	24.4	0	M	B6jeb-Lamc2<jeb> (not 1/152 or 162)	B6jeb-Lamc2<jeb> (not 1/152 or 162)		B6-short
524201	8/23/2016	10/31/2016	9.85714	Tension	14.8	0	M	B6jeb-Lamc2<jeb> (not 1/152 or 162)	B6jeb-Lamc2<jeb> (not 1/152 or 162)		B6-short
541682	5/2/2017	7/11/2017	10	Tension	25	0	M	B6jeb-Lamc2<jeb> (not 1/152 or 162)	B6jeb-Lamc2<jeb> (not 1/152 or 162)		B6-short
541683	5/2/2017	7/11/2017	10	Tension	37.9	0	M	B6jeb-Lamc2<jeb> (not 1/152 or 162)	B6jeb-Lamc2<jeb> (not 1/152 or 162)		B6-short
541684	5/2/2017	7/11/2017	10	Tension	24.5	0	M	B6jeb-Lamc2<jeb> (not 1/152 or 162)	B6jeb-Lamc2<jeb> (not 1/152 or 162)		B6-short
541685	5/2/2017	7/11/2017	10	Tension	24.1	0	M	B6jeb-Lamc2<jeb> (not 1/152 or 162)	B6jeb-Lamc2<jeb> (not 1/152 or 162)		B6-short
541688	5/7/2017	7/17/2017	10.1429	Tension	31.6	0	M	B6jeb-Lamc2<jeb> (not 1/152 or 162)	B6jeb-Lamc2<jeb> (not 1/152 or 162)		B6-short
541689	5/7/2017	7/17/2017	10.1429	Tension	23.8	0	M	B6jeb-Lamc2<jeb> (not 1/152 or 162)	B6jeb-Lamc2<jeb> (not 1/152 or 162)		B6-short
541690	5/7/2017	7/17/2017	10.1429	Tension	30.8	0	M	B6jeb-Lamc2<jeb> (not 1/152 or 162)	B6jeb-Lamc2<jeb> (not 1/152 or 162)		B6-short
541691	5/7/2017	7/17/2017	10.1429	Tension	26.1	0	M	B6jeb-Lamc2<jeb> (not 1/152 or 162)	B6jeb-Lamc2<jeb> (not 1/152 or 162)		B6-short
542435	5/18/2017	7/27/2017	10	Tension	43.5	0	M	B6jeb-Lamc2<jeb> (not 1/152 or 162)	B6jeb-Lamc2<jeb> (not 1/152 or 162)		B6-short
542436	5/18/2017	7/27/2017	10	Tension	30.3	0	M	B6jeb-Lamc2<jeb> (not 1/152 or 162)	B6jeb-Lamc2<jeb> (not 1/152 or 162)		B6-short
542437	5/18/2017	7/27/2017	10	Tension	24.7	0	M	B6jeb-Lamc2<jeb> (not 1/152 or 162)	B6jeb-Lamc2<jeb> (not 1/152 or 162)		B6-short
544414	6/27/2017	9/5/2017	10	Tension	31.8	0	M	B6jeb-Lamc2<jeb> (not 1/152 or 162)	B6jeb-Lamc2<jeb> (not 1/152 or 162)		B6-short
544415	6/27/2017	9/5/2017	10	Tension	34.2	0	M	B6jeb-Lamc2<jeb> (not 1/152 or 162)	B6jeb-Lamc2<jeb> (not 1/152 or 162)		B6-short
544416	6/27/2017	9/5/2017	10	Tension	30.3	0	M	B6jeb-Lamc2<jeb> (not 1/152 or 162)	B6jeb-Lamc2<jeb> (not 1/152 or 162)		B6-short
544417	6/27/2017	9/5/2017	10	Tension	28	0	M	B6jeb-Lamc2<jeb> (not 1/152 or 162)	B6jeb-Lamc2<jeb> (not 1/152 or 162)		B6-short
545560	7/19/2017	9/26/2017	9.85714	Tension	23.7	0	M	B6jeb-Lamc2<jeb> (not 1/152 or 162)	B6jeb-Lamc2<jeb> (not 1/152 or 162)		B6-short
545579	7/19/2017	9/26/2017	9.85714	Tension	25	0	M	B6jeb-Lamc2<jeb> (not 1/152 or 162)	B6jeb-Lamc2<jeb> (not 1/152 or 162)		B6-short
545580	7/19/2017	9/26/2017	9.85714	Tension	24.7	0	M	B6jeb-Lamc2<jeb> (not 1/152 or 162)	B6jeb-Lamc2<jeb> (not 1/152 or 162)		B6-short
545581	7/19/2017	9/26/2017	9.85714	Tension	21.3	0	M	B6jeb-Lamc2<jeb> (not 1/152 or 162)	B6jeb-Lamc2<jeb> (not 1/152 or 162)		B6-short
545582	7/19/2017	9/26/2017	9.85714	Tension	22.9	0	M	B6jeb-Lamc2<jeb> (not 1/152 or 162)	B6jeb-Lamc2<jeb> (not 1/152 or 162)		B6-short
545583	7/19/2017	9/26/2017	9.85714	Tension	20.2	0	M	B6jeb-Lamc2<jeb> (not 1/152 or 162)	B6jeb-Lamc2<jeb> (not 1/152 or 162)		B6-short
545584	7/19/2017	9/26/2017	9.85714	Tension	29.2	0	M	B6jeb-Lamc2<jeb> (not 1/152 or 162)	B6jeb-Lamc2<jeb> (not 1/152 or 162)		B6-short
545585	7/19/2017	9/26/2017	9.85714	Tension	26.8	0	M	B6jeb-Lamc2<jeb> (not 1/152 or 162)	B6jeb-Lamc2<jeb> (not 1/152 or 162)		B6-short
545586	7/19/2017	9/26/2017	9.85714	Tension	25.6	0	M	B6jeb-Lamc2<jeb> (not 1/152 or 162)	B6jeb-Lamc2<jeb> (not 1/152 or 162)		B6-short
546546	8/2/2017	10/13/2017	10.2857	Tension	24.8	0	M	B6jeb-Lamc2<jeb> (not 1/152 or 162)	B6jeb-Lamc2<jeb> (not 1/152 or 162)		B6-short
546547	8/2/2017	10/13/2017	10.2857	Tension	31	0	M	B6jeb-Lamc2<jeb> (not 1/152 or 162)	B6jeb-Lamc2<jeb> (not 1/152 or 162)		B6-short
546548	8/2/2017	10/13/2017	10.2857	Tension	18	0	M	B6jeb-Lamc2<jeb> (not 1/152 or 162)	B6jeb-Lamc2<jeb> (not 1/152 or 162)		B6-short
546554	8/3/2017	10/13/2017	10.1429	Tension	20	0	M	B6jeb-Lamc2<jeb> (not 1/152 or 162)	B6jeb-Lamc2<jeb> (not 1/152 or 162)		B6-short
546555	8/3/2017	10/13/2017	10.1429	Tension	23.5	0	M	B6jeb-Lamc2<jeb> (not 1/152 or 162)	B6jeb-Lamc2<jeb> (not 1/152 or 162)		B6-short
546560	8/1/2017	10/10/2017	10	Tension	25	0	M	B6jeb-Lamc2<jeb> (not 1/152 or 162)	B6jeb-Lamc2<jeb> (not 1/152 or 162)		B6-short
546561	8/1/2017	10/10/2017	10	Tension	24.3	0	M	B6jeb-Lamc2<jeb> (not 1/152 or 162)	B6jeb-Lamc2<jeb> (not 1/152 or 162)		B6-short
546562	8/1/2017	10/10/2017	10	Tension	28	0	M	B6jeb-Lamc2<jeb> (not 1/152 or 162)	B6jeb-Lamc2<jeb> (not 1/152 or 162)		B6-short
546563	8/1/2017	10/10/2017	10	Tension	23.8	0	M	B6jeb-Lamc2<jeb> (not 1/152 or 162)	B6jeb-Lamc2<jeb> (not 1/152 or 162)		B6-short
546564	8/1/2017	10/10/2017	10	Tension	24.9	0	M	B6jeb-Lamc2<jeb> (not 1/152 or 162)	B6jeb-Lamc2<jeb> (not 1/152 or 162)		B6-short
546568	8/3/2017	10/13/2017	10.1429	Tension	21.8	0	M	B6jeb-Lamc2<jeb> (not 1/152 or 162)	B6jeb-Lamc2<jeb> (not 1/152 or 162)		B6-short
546569	8/3/2017	10/13/2017	10.1429	Tension	20.2	0	M	B6jeb-Lamc2<jeb> (not 1/152 or 162)	B6jeb-Lamc2<jeb> (not 1/152 or 162)		B6-short
546570	8/3/2017	10/13/2017	10.1429	Tension	23.4	0	M	B6jeb-Lamc2<jeb> (not 1/152 or 162)	B6jeb-Lamc2<jeb> (not 1/152 or 162)		B6-short
547275	8/13/2017	10/20/2017	9.71429	Tension	21.5	0	M	B6jeb-Lamc2<jeb> (not 1/152 or 162)	B6jeb-Lamc2<jeb> (not 1/152 or 162)		B6-short
547276	8/13/2017	10/20/2017	9.71429	Tension	25	0	M	B6jeb-Lamc2<jeb> (not 1/152 or 162)	B6jeb-Lamc2<jeb> (not 1/152 or 162)		B6-short
547277	8/13/2017	10/20/2017	9.71429	Tension	29	0	M	B6jeb-Lamc2<jeb> (not 1/152 or 162)	B6jeb-Lamc2<jeb> (not 1/152 or 162)		B6-short
549194	10/1/2017	12/12/2017	10.2857	Tension	21.6	0	M	B6jeb-Lamc2<jeb> (not 1/152 or 162)	B6jeb-Lamc2<jeb> (not 1/152 or 162)		B6-short
549195	10/1/2017	12/12/2017	10.2857	Tension	28.8	0	M	B6jeb-Lamc2<jeb> (not 1/152 or 162)	B6jeb-Lamc2<jeb> (not 1/152 or 162)		B6-short
549249	10/3/2017	12/12/2017	10	Tension	30.9	0	M	B6jeb-Lamc2<jeb> (not 1/152 or 162)	B6jeb-Lamc2<jeb> (not 1/152 or 162)		B6-short
549250	10/3/2017	12/12/2017	10	Tension	41.1	0	M	B6jeb-Lamc2<jeb> (not 1/152 or 162)	B6jeb-Lamc2<jeb> (not 1/152 or 162)		B6-short
549698	10/5/2017	12/12/2017	9.71429	Tension	21.2	0	M	B6jeb-Lamc2<jeb> (not 1/152 or 162)	B6jeb-Lamc2<jeb> (not 1/152 or 162)		B6-short
549699	10/5/2017	12/12/2017	9.71429	Tension	19.7	0	M	B6jeb-Lamc2<jeb> (not 1/152 or 162)	B6jeb-Lamc2<jeb> (not 1/152 or 162)		B6-short
549700	10/5/2017	12/12/2017	9.71429	Tension	16.5	0	M	B6jeb-Lamc2<jeb> (not 1/152 or 162)	B6jeb-Lamc2<jeb> (not 1/152 or 162)		B6-short
549701	10/5/2017	12/12/2017	9.71429	Tension	27.3	0	M	B6jeb-Lamc2<jeb> (not 1/152 or 162)	B6jeb-Lamc2<jeb> (not 1/152 or 162)		B6-short
549702	10/5/2017	12/12/2017	9.71429	Tension	25.6	0	M	B6jeb-Lamc2<jeb> (not 1/152 or 162)	B6jeb-Lamc2<jeb> (not 1/152 or 162)		B6-short
549912	10/12/2017	12/21/2017	10	Tension	16.4	0	M	B6jeb-Lamc2<jeb> (not 1/152 or 162)	B6jeb-Lamc2<jeb> (not 1/152 or 162)		B6-short
549913	10/12/2017	12/21/2017	10	Tension	21.3	0	M	B6jeb-Lamc2<jeb> (not 1/152 or 162)	B6jeb-Lamc2<jeb> (not 1/152 or 162)		B6-short
549914	10/12/2017	12/21/2017	10	Tension	18.9	0	M	B6jeb-Lamc2<jeb> (not 1/152 or 162)	B6jeb-Lamc2<jeb> (not 1/152 or 162)		B6-short
549915	10/12/2017	12/21/2017	10	Tension	22.8	0	M	B6jeb-Lamc2<jeb> (not 1/152 or 162)	B6jeb-Lamc2<jeb> (not 1/152 or 162)		B6-short
549916	10/12/2017	12/21/2017	10	Tension	23.5	0	M	B6jeb-Lamc2<jeb> (not 1/152 or 162)	B6jeb-Lamc2<jeb> (not 1/152 or 162)		B6-short
550566	10/28/2017	1/8/2018	10.2857	Tension	22.1	0	M	B6jeb-Lamc2<jeb> (not 1/152 or 162)	B6jeb-Lamc2<jeb> (not 1/152 or 162)		B6-short
550567	10/28/2017	1/8/2018	10.2857	Tension	27	0	M	B6jeb-Lamc2<jeb> (not 1/152 or 162)	B6jeb-Lamc2<jeb> (not 1/152 or 162)		B6-short
550568	10/28/2017	1/8/2018	10.2857	Tension	23.8	0	M	B6jeb-Lamc2<jeb> (not 1/152 or 162)	B6jeb-Lamc2<jeb> (not 1/152 or 162)		B6-short
550569	10/28/2017	1/8/2018	10.2857	Tension	23.8	0	M	B6jeb-Lamc2<jeb> (not 1/152 or 162)	B6jeb-Lamc2<jeb> (not 1/152 or 162)		B6-short
550570	10/28/2017	1/8/2018	10.2857	Tension	27	0	M	B6jeb-Lamc2<jeb> (not 1/152 or 162)	B6jeb-Lamc2<jeb> (not 1/152 or 162)		B6-short
550579	10/27/2017	1/9/2018	10.5714	Tension	24.4	0	M	B6jeb-Lamc2<jeb> (not 1/152 or 162)	B6jeb-Lamc2<jeb> (not 1/152 or 162)		B6-short
550580	10/27/2017	1/9/2018	10.5714	Tension	22.7	0	M	B6jeb-Lamc2<jeb> (not 1/152 or 162)	B6jeb-Lamc2<jeb> (not 1/152 or 162)		B6-short
550581	10/27/2017	1/9/2018	10.5714	Tension	27.8	0	M	B6jeb-Lamc2<jeb> (not 1/152 or 162)	B6jeb-Lamc2<jeb> (not 1/152 or 162)		B6-short
551370	11/22/2017	1/30/2018	9.85714	Tension	28	0	M	B6jeb-Lamc2<jeb> (not 1/152 or 162)	B6jeb-Lamc2<jeb> (not 1/152 or 162)		B6-short
551371	11/22/2017	1/30/2018	9.85714	Tension	28.8	0	M	B6jeb-Lamc2<jeb> (not 1/152 or 162)	B6jeb-Lamc2<jeb> (not 1/152 or 162)		B6-short
551372	11/22/2017	1/30/2018	9.85714	Tension	24.5	0	M	B6jeb-Lamc2<jeb> (not 1/152 or 162)	B6jeb-Lamc2<jeb> (not 1/152 or 162)		B6-short
551373	11/22/2017	1/30/2018	9.85714	Tension	19	0	M	B6jeb-Lamc2<jeb> (not 1/152 or 162)	B6jeb-Lamc2<jeb> (not 1/152 or 162)		B6-short
551652	11/28/2017	2/5/2018	9.85714	Tension	32.7	0	M	B6jeb-Lamc2<jeb> (not 1/152 or 162)	B6jeb-Lamc2<jeb> (not 1/152 or 162)		B6-short
551653	11/28/2017	2/5/2018	9.85714	Tension	26	0	M	B6jeb-Lamc2<jeb> (not 1/152 or 162)	B6jeb-Lamc2<jeb> (not 1/152 or 162)		B6-short
551654	11/28/2017	2/5/2018	9.85714	Tension	25	0	M	B6jeb-Lamc2<jeb> (not 1/152 or 162)	B6jeb-Lamc2<jeb> (not 1/152 or 162)		B6-short
551658	11/28/2017	2/5/2018	9.85714	Tension	29.1	0	M	B6jeb-Lamc2<jeb> (not 1/152 or 162)	B6jeb-Lamc2<jeb> (not 1/152 or 162)		B6-short
551659	11/28/2017	2/5/2018	9.85714	Tension	25.3	0	M	B6jeb-Lamc2<jeb> (not 1/152 or 162)	B6jeb-Lamc2<jeb> (not 1/152 or 162)		B6-short
551660	11/28/2017	2/5/2018	9.85714	Tension	24.3	0	M	B6jeb-Lamc2<jeb> (not 1/152 or 162)	B6jeb-Lamc2<jeb> (not 1/152 or 162)		B6-short
551666	12/1/2017	2/8/2018	9.85714	Tension	25.8	0	M	B6jeb-Lamc2<jeb> (not 1/152 or 162)	B6jeb-Lamc2<jeb> (not 1/152 or 162)		B6-short
551667	12/1/2017	2/8/2018	9.85714	Tension	26.8	0	M	B6jeb-Lamc2<jeb> (not 1/152 or 162)	B6jeb-Lamc2<jeb> (not 1/152 or 162)		B6-short
551955	12/6/2017	2/15/2018	10.1429	Tension	31	0	M	B6jeb-Lamc2<jeb> (not 1/152 or 162)	B6jeb-Lamc2<jeb> (not 1/152 or 162)		B6-short
551956	12/6/2017	2/15/2018	10.1429	Tension	32.2	0	M	B6jeb-Lamc2<jeb> (not 1/152 or 162)	B6jeb-Lamc2<jeb> (not 1/152 or 162)		B6-short
551958	12/11/2017	3/26/2018	15	Tension	11.5	0	M	B6jeb-Lamc2<jeb> (not 1/152 or 162)	B6jeb-Lamc2<jeb> (not 1/152 or 162)		B6-short
551959	12/11/2017	3/26/2018	15	Tension	12.3	0	M	B6jeb-Lamc2<jeb> (not 1/152 or 162)	B6jeb-Lamc2<jeb> (not 1/152 or 162)		B6-short
551960	12/11/2017	3/26/2018	15	Tension	19.2	0	M	B6jeb-Lamc2<jeb> (not 1/152 or 162)	B6jeb-Lamc2<jeb> (not 1/152 or 162)		B6-short
551961	12/11/2017	3/26/2018	15	Tension	9.7	0	M	B6jeb-Lamc2<jeb> (not 1/152 or 162)	B6jeb-Lamc2<jeb> (not 1/152 or 162)		B6-short
551962	12/11/2017	3/26/2018	15	Tension	15.5	0	M	B6jeb-Lamc2<jeb> (not 1/152 or 162)	B6jeb-Lamc2<jeb> (not 1/152 or 162)		B6-short
552136	12/12/2017	3/26/2018	14.8571	Tension	23.2	0	M	B6jeb-Lamc2<jeb> (not 1/152 or 162)	B6jeb-Lamc2<jeb> (not 1/152 or 162)		B6-short
552137	12/12/2017	3/26/2018	14.8571	Tension	16.5	0	M	B6jeb-Lamc2<jeb> (not 1/152 or 162)	B6jeb-Lamc2<jeb> (not 1/152 or 162)		B6-short
552139	12/12/2017	3/26/2018	14.8571	Tension	14.5	0	M	B6jeb-Lamc2<jeb> (not 1/152 or 162)	B6jeb-Lamc2<jeb> (not 1/152 or 162)		B6-short
552302	12/22/2017	4/2/2018	14.4286	Tension	16.3	0	M	B6jeb-Lamc2<jeb> (not 1/152 or 162)	B6jeb-Lamc2<jeb> (not 1/152 or 162)		B6-short
552303	12/22/2017	4/2/2018	14.4286	Tension	14	0	M	B6jeb-Lamc2<jeb> (not 1/152 or 162)	B6jeb-Lamc2<jeb> (not 1/152 or 162)		B6-short
552304	12/22/2017	4/2/2018	14.4286	Tension	14.5	0	M	B6jeb-Lamc2<jeb> (not 1/152 or 162)	B6jeb-Lamc2<jeb> (not 1/152 or 162)		B6-short
552305	12/22/2017	4/2/2018	14.4286	Tension	17.3	0	M	B6jeb-Lamc2<jeb> (not 1/152 or 162)	B6jeb-Lamc2<jeb> (not 1/152 or 162)		B6-short
552306	12/22/2017	4/2/2018	14.4286	Tension	21.9	0	M	B6jeb-Lamc2<jeb> (not 1/152 or 162)	B6jeb-Lamc2<jeb> (not 1/152 or 162)		B6-short
552307	12/22/2017	4/2/2018	14.4286	Tension	12.3	0	M	B6jeb-Lamc2<jeb> (not 1/152 or 162)	B6jeb-Lamc2<jeb> (not 1/152 or 162)		B6-short
552555	12/29/2017	4/16/2018	15.4286	Tension	16.4	0	M	B6jeb-Lamc2<jeb> (not 1/152 or 162)	B6jeb-Lamc2<jeb> (not 1/152 or 162)		B6-short
552556	12/29/2017	4/16/2018	15.4286	Tension	14.2	0	M	B6jeb-Lamc2<jeb> (not 1/152 or 162)	B6jeb-Lamc2<jeb> (not 1/152 or 162)		B6-short
552865	1/3/2018	4/18/2018	15	Tension	25	0	M	B6jeb-Lamc2<jeb> (not 1/152 or 162)	B6jeb-Lamc2<jeb> (not 1/152 or 162)		B6-short
552866	1/3/2018	4/18/2018	15	Tension	18	0	M	B6jeb-Lamc2<jeb> (not 1/152 or 162)	B6jeb-Lamc2<jeb> (not 1/152 or 162)		B6-short
552867	1/3/2018	4/18/2018	15	Tension	30	0	M	B6jeb-Lamc2<jeb> (not 1/152 or 162)	B6jeb-Lamc2<jeb> (not 1/152 or 162)		B6-short
552868	1/3/2018	4/18/2018	15	Tension	22.1	0	M	B6jeb-Lamc2<jeb> (not 1/152 or 162)	B6jeb-Lamc2<jeb> (not 1/152 or 162)		B6-short
552871	12/31/2017	4/16/2018	15.1429	Tension	13	0	M	B6jeb-Lamc2<jeb> (not 1/152 or 162)	B6jeb-Lamc2<jeb> (not 1/152 or 162)		B6-short
552874	12/31/2017	4/16/2018	15.1429	Tension	10.1	0	M	B6jeb-Lamc2<jeb> (not 1/152 or 162)	B6jeb-Lamc2<jeb> (not 1/152 or 162)		B6-short
552875	12/31/2017	4/16/2018	15.1429	Tension	21.1	0	M	B6jeb-Lamc2<jeb> (not 1/152 or 162)	B6jeb-Lamc2<jeb> (not 1/152 or 162)		B6-short
552876	12/31/2017	4/16/2018	15.1429	Tension	10.5	0	M	B6jeb-Lamc2<jeb> (not 1/152 or 162)	B6jeb-Lamc2<jeb> (not 1/152 or 162)		B6-short
553594	2/1/2018	5/17/2018	15	Tension	32.3	0	M	B6jeb-Lamc2<jeb> (not 1/152 or 162)	B6jeb-Lamc2<jeb> (not 1/152 or 162)		B6-short
553595	2/1/2018	5/17/2018	15	Tension	12.2	0	M	B6jeb-Lamc2<jeb> (not 1/152 or 162)	B6jeb-Lamc2<jeb> (not 1/152 or 162)		B6-short
553596	2/1/2018	5/17/2018	15	Tension	31.4	0	M	B6jeb-Lamc2<jeb> (not 1/152 or 162)	B6jeb-Lamc2<jeb> (not 1/152 or 162)		B6-short
553600	1/29/2018	5/14/2018	15	Tension	22.2	0	M	B6jeb-Lamc2<jeb> (not 1/152 or 162)	B6jeb-Lamc2<jeb> (not 1/152 or 162)		B6-short
553601	1/29/2018	5/14/2018	15	Tension	17.6	0	M	B6jeb-Lamc2<jeb> (not 1/152 or 162)	B6jeb-Lamc2<jeb> (not 1/152 or 162)		B6-short
553602	1/29/2018	5/14/2018	15	Tension	23.6	0	M	B6jeb-Lamc2<jeb> (not 1/152 or 162)	B6jeb-Lamc2<jeb> (not 1/152 or 162)		B6-short
553603	1/29/2018	5/14/2018	15	Tension	24.8	0	M	B6jeb-Lamc2<jeb> (not 1/152 or 162)	B6jeb-Lamc2<jeb> (not 1/152 or 162)		B6-short
553606	2/2/2018	5/17/2018	14.8571	Tension	15.2	0	M	B6jeb-Lamc2<jeb> (not 1/152 or 162)	B6jeb-Lamc2<jeb> (not 1/152 or 162)		B6-short
553607	2/2/2018	5/17/2018	14.8571	Tension	5	0	M	B6jeb-Lamc2<jeb> (not 1/152 or 162)	B6jeb-Lamc2<jeb> (not 1/152 or 162)		B6-short
553608	2/2/2018	5/17/2018	14.8571	Tension	14.3	0	M	B6jeb-Lamc2<jeb> (not 1/152 or 162)	B6jeb-Lamc2<jeb> (not 1/152 or 162)		B6-short
553609	2/2/2018	5/17/2018	14.8571	Tension	16	0	M	B6jeb-Lamc2<jeb> (not 1/152 or 162)	B6jeb-Lamc2<jeb> (not 1/152 or 162)		B6-short
553610	2/2/2018	5/17/1981	-1915.71	Tension	10.5	0	M	B6jeb-Lamc2<jeb> (not 1/152 or 162)	B6jeb-Lamc2<jeb> (not 1/152 or 162)		B6-short
553815	2/10/2018	5/23/2018	14.5714	Tension	13.1	0	M	B6jeb-Lamc2<jeb> (not 1/152 or 162)	B6jeb-Lamc2<jeb> (not 1/152 or 162)		B6-short
553816	2/10/2018	5/23/2018	14.5714	Tension	11	0	M	B6jeb-Lamc2<jeb> (not 1/152 or 162)	B6jeb-Lamc2<jeb> (not 1/152 or 162)		B6-short
553817	2/10/2018	5/23/2018	14.5714	Tension	11.7	0	M	B6jeb-Lamc2<jeb> (not 1/152 or 162)	B6jeb-Lamc2<jeb> (not 1/152 or 162)		B6-short
553823	2/6/2018	4/16/2018	9.85714	Tension	23	0	M	B6jeb-Lamc2<jeb> (not 1/152 or 162)	B6jeb-Lamc2<jeb> (not 1/152 or 162)		B6-short
553824	2/6/2018	4/16/2018	9.85714	Tension	21.5	0	M	B6jeb-Lamc2<jeb> (not 1/152 or 162)	B6jeb-Lamc2<jeb> (not 1/152 or 162)		B6-short
553825	2/6/2018	4/16/2018	9.85714	Tension	23.9	0	M	B6jeb-Lamc2<jeb> (not 1/152 or 162)	B6jeb-Lamc2<jeb> (not 1/152 or 162)		B6-short
553827	2/10/2018	5/23/2018	14.5714	Tension	12.1	0	M	B6jeb-Lamc2<jeb> (not 1/152 or 162)	B6jeb-Lamc2<jeb> (not 1/152 or 162)		B6-short
553828	2/10/2018	5/23/2018	14.5714	Tension	14.2	0	M	B6jeb-Lamc2<jeb> (not 1/152 or 162)	B6jeb-Lamc2<jeb> (not 1/152 or 162)		B6-short
553829	2/10/2018	5/23/2018	14.5714	Tension	14.8	0	M	B6jeb-Lamc2<jeb> (not 1/152 or 162)	B6jeb-Lamc2<jeb> (not 1/152 or 162)		B6-short
553830	2/10/2018	5/23/2018	14.5714	Tension	13	0	M	B6jeb-Lamc2<jeb> (not 1/152 or 162)	B6jeb-Lamc2<jeb> (not 1/152 or 162)		B6-short
553831	2/10/2018	5/23/2018	14.5714	Tension	9.9	0	M	B6jeb-Lamc2<jeb> (not 1/152 or 162)	B6jeb-Lamc2<jeb> (not 1/152 or 162)		B6-short
553832	2/10/2018	5/23/2018	14.5714	Tension	17.1	0	M	B6jeb-Lamc2<jeb> (not 1/152 or 162)	B6jeb-Lamc2<jeb> (not 1/152 or 162)		B6-short
554081	2/13/2018	5/29/2018	15	Tension	27.2	0	M	B6jeb-Lamc2<jeb> (not 1/152 or 162)	B6jeb-Lamc2<jeb> (not 1/152 or 162)		B6-short
554082	2/13/2018	5/29/2018	15	Tension	30.7	0	M	B6jeb-Lamc2<jeb> (not 1/152 or 162)	B6jeb-Lamc2<jeb> (not 1/152 or 162)		B6-short
554083	2/13/2018	5/29/2018	15	Tension	25.1	0	M	B6jeb-Lamc2<jeb> (not 1/152 or 162)	B6jeb-Lamc2<jeb> (not 1/152 or 162)		B6-short
554090	2/19/2018	6/4/2018	15	Tension	9	0	M	B6jeb-Lamc2<jeb> (not 1/152 or 162)	B6jeb-Lamc2<jeb> (not 1/152 or 162)		B6-short
554091	2/19/2018	6/4/2018	15	Tension	14.5	0	M	B6jeb-Lamc2<jeb> (not 1/152 or 162)	B6jeb-Lamc2<jeb> (not 1/152 or 162)		B6-short
554092	2/19/2018	6/4/2018	15	Tension	12.2	0	M	B6jeb-Lamc2<jeb> (not 1/152 or 162)	B6jeb-Lamc2<jeb> (not 1/152 or 162)		B6-short
554093	2/19/2018	6/4/2018	15	Tension	13.4	0	M	B6jeb-Lamc2<jeb> (not 1/152 or 162)	B6jeb-Lamc2<jeb> (not 1/152 or 162)		B6-short
554094	2/19/2018	6/4/2018	15	Tension	15.9	0	M	B6jeb-Lamc2<jeb> (not 1/152 or 162)	B6jeb-Lamc2<jeb> (not 1/152 or 162)		B6-short
554096	2/14/2018	5/29/2018	14.8571	Tension	20.8	0	M	B6jeb-Lamc2<jeb> (not 1/152 or 162)	B6jeb-Lamc2<jeb> (not 1/152 or 162)		B6-short
554097	2/14/2018	5/29/2018	14.8571	Tension	23.3	0	M	B6jeb-Lamc2<jeb> (not 1/152 or 162)	B6jeb-Lamc2<jeb> (not 1/152 or 162)		B6-short
554098	2/14/2018	5/29/2018	14.8571	Tension	18.7	0	M	B6jeb-Lamc2<jeb> (not 1/152 or 162)	B6jeb-Lamc2<jeb> (not 1/152 or 162)		B6-short
554099	2/14/2018	5/29/2018	14.8571	Tension	17.9	0	M	B6jeb-Lamc2<jeb> (not 1/152 or 162)	B6jeb-Lamc2<jeb> (not 1/152 or 162)		B6-short
554100	2/14/2018	5/29/2018	14.8571	Tension	17.9	0	M	B6jeb-Lamc2<jeb> (not 1/152 or 162)	B6jeb-Lamc2<jeb> (not 1/152 or 162)		B6-short
554104	2/12/2018	5/29/2018	15.1429	Tension	21.6	0	M	B6jeb-Lamc2<jeb> (not 1/152 or 162)	B6jeb-Lamc2<jeb> (not 1/152 or 162)		B6-short
554105	2/12/2018	5/29/2018	15.1429	Tension	24	0	M	B6jeb-Lamc2<jeb> (not 1/152 or 162)	B6jeb-Lamc2<jeb> (not 1/152 or 162)		B6-short
554106	2/12/2018	5/29/2018	15.1429	Tension	16.9	0	M	B6jeb-Lamc2<jeb> (not 1/152 or 162)	B6jeb-Lamc2<jeb> (not 1/152 or 162)		B6-short
555271	3/30/2018	7/16/2018	15.4286	Tension	6.9	0	M	B6jeb-Lamc2<jeb> (not 1/152 or 162)	B6jeb-Lamc2<jeb> (not 1/152 or 162)		B6-short
555272	3/30/2018	7/16/2018	15.4286	Tension	6.9	0	M	B6jeb-Lamc2<jeb> (not 1/152 or 162)	B6jeb-Lamc2<jeb> (not 1/152 or 162)		B6-short
555273	3/30/2018	7/16/2018	15.4286	Tension	12	0	M	B6jeb-Lamc2<jeb> (not 1/152 or 162)	B6jeb-Lamc2<jeb> (not 1/152 or 162)		B6-short
555274	3/30/2018	7/16/2018	15.4286	Tension	13.6	0	M	B6jeb-Lamc2<jeb> (not 1/152 or 162)	B6jeb-Lamc2<jeb> (not 1/152 or 162)		B6-short
555275	3/30/2018	7/16/2018	15.4286	Tension	17.1	0	M	B6jeb-Lamc2<jeb> (not 1/152 or 162)	B6jeb-Lamc2<jeb> (not 1/152 or 162)		B6-short
555439	4/4/2018	7/16/2018	14.7143	Tension	17.1	0	M	B6jeb-Lamc2<jeb> (not 1/152 or 162)	B6jeb-Lamc2<jeb> (not 1/152 or 162)		B6-short
555440	4/4/2018	7/16/2018	14.7143	Tension	14.8	0	M	B6jeb-Lamc2<jeb> (not 1/152 or 162)	B6jeb-Lamc2<jeb> (not 1/152 or 162)		B6-short
555441	4/4/2018	7/16/2018	14.7143	Tension	17.8	0	M	B6jeb-Lamc2<jeb> (not 1/152 or 162)	B6jeb-Lamc2<jeb> (not 1/152 or 162)		B6-short
555885	4/20/2018	8/2/2018	14.8571	Tension	5	0	M	B6jeb-Lamc2<jeb> (not 1/152 or 162)	B6jeb-Lamc2<jeb> (not 1/152 or 162)		B6-short
555888	4/19/2018	8/2/2018	15	Tension	2.8	0	M	B6jeb-Lamc2<jeb> (not 1/152 or 162)	B6jeb-Lamc2<jeb> (not 1/152 or 162)		B6-short
555889	4/19/2018	8/2/2018	15	Tension	10.5	0	M	B6jeb-Lamc2<jeb> (not 1/152 or 162)	B6jeb-Lamc2<jeb> (not 1/152 or 162)		B6-short
555890	4/19/2018	8/2/2018	15	Tension	15	0	M	B6jeb-Lamc2<jeb> (not 1/152 or 162)	B6jeb-Lamc2<jeb> (not 1/152 or 162)		B6-short
555891	4/19/2018	8/2/2018	15	Tension	14.6	0	M	B6jeb-Lamc2<jeb> (not 1/152 or 162)	B6jeb-Lamc2<jeb> (not 1/152 or 162)		B6-short
555894	4/22/2018	8/6/2018	15.1429	Tension	12.8	0	M	B6jeb-Lamc2<jeb> (not 1/152 or 162)	B6jeb-Lamc2<jeb> (not 1/152 or 162)		B6-short
555895	4/22/2018	8/6/2018	15.1429	Tension	13.8	0	M	B6jeb-Lamc2<jeb> (not 1/152 or 162)	B6jeb-Lamc2<jeb> (not 1/152 or 162)		B6-short
555896	4/22/2018	8/6/2018	15.1429	Tension	14.5	0	M	B6jeb-Lamc2<jeb> (not 1/152 or 162)	B6jeb-Lamc2<jeb> (not 1/152 or 162)		B6-short
555897	4/22/2018	8/6/2018	15.1429	Tension	13.4	0	M	B6jeb-Lamc2<jeb> (not 1/152 or 162)	B6jeb-Lamc2<jeb> (not 1/152 or 162)		B6-short
556182	4/27/2018	8/8/2018	14.7143	Tension	17.9	0	M	B6jeb-Lamc2<jeb> (not 1/152 or 162)	B6jeb-Lamc2<jeb> (not 1/152 or 162)		B6-short
556183	4/27/2018	8/8/2018	14.7143	Tension	19.8	0	M	B6jeb-Lamc2<jeb> (not 1/152 or 162)	B6jeb-Lamc2<jeb> (not 1/152 or 162)		B6-short
556184	4/27/2018	8/8/2018	14.7143	Tension	16.3	0	M	B6jeb-Lamc2<jeb> (not 1/152 or 162)	B6jeb-Lamc2<jeb> (not 1/152 or 162)		B6-short
556186	4/29/2018	8/13/2018	15.1429	Tension	13.8	0	M	B6jeb-Lamc2<jeb> (not 1/152 or 162)	B6jeb-Lamc2<jeb> (not 1/152 or 162)		B6-short
556187	4/29/2018	8/13/2018	15.1429	Tension	16.2	0	M	B6jeb-Lamc2<jeb> (not 1/152 or 162)	B6jeb-Lamc2<jeb> (not 1/152 or 162)		B6-short
556188	4/29/2018	8/13/2018	15.1429	Tension	15.8	0	M	B6jeb-Lamc2<jeb> (not 1/152 or 162)	B6jeb-Lamc2<jeb> (not 1/152 or 162)		B6-short
556189	4/29/2018	8/13/2018	15.1429	Tension	16	0	M	B6jeb-Lamc2<jeb> (not 1/152 or 162)	B6jeb-Lamc2<jeb> (not 1/152 or 162)		B6-short
556190	4/29/2018	8/13/2018	15.1429	Tension	16.1	0	M	B6jeb-Lamc2<jeb> (not 1/152 or 162)	B6jeb-Lamc2<jeb> (not 1/152 or 162)		B6-short
556199	4/28/2018	8/13/2018	15.2857	Tension	8.6	0	M	B6jeb-Lamc2<jeb> (not 1/152 or 162)	B6jeb-Lamc2<jeb> (not 1/152 or 162)		B6-short
556200	4/28/2018	8/13/2018	15.2857	Tension	12.1	0	M	B6jeb-Lamc2<jeb> (not 1/152 or 162)	B6jeb-Lamc2<jeb> (not 1/152 or 162)		B6-short
556201	4/28/2018	8/13/2018	15.2857	Tension	17.2	0	M	B6jeb-Lamc2<jeb> (not 1/152 or 162)	B6jeb-Lamc2<jeb> (not 1/152 or 162)		B6-short
556202	4/28/2018	8/13/2018	15.2857	Tension	18.4	0	M	B6jeb-Lamc2<jeb> (not 1/152 or 162)	B6jeb-Lamc2<jeb> (not 1/152 or 162)		B6-short
556407	5/3/2018	8/16/2018	15	Tension	13.2	0	M	B6jeb-Lamc2<jeb> (not 1/152 or 162)	B6jeb-Lamc2<jeb> (not 1/152 or 162)		B6-short
556408	5/3/2018	8/16/2018	15	Tension	13	0	M	B6jeb-Lamc2<jeb> (not 1/152 or 162)	B6jeb-Lamc2<jeb> (not 1/152 or 162)		B6-short
556443	5/2/2018	8/16/2018	15.1429	Tension	18.1	0	M	B6jeb-Lamc2<jeb> (not 1/152 or 162)	B6jeb-Lamc2<jeb> (not 1/152 or 162)		B6-short
556444	5/2/2018	8/16/2018	15.1429	Tension	15.5	0	M	B6jeb-Lamc2<jeb> (not 1/152 or 162)	B6jeb-Lamc2<jeb> (not 1/152 or 162)		B6-short
556577	5/11/2018	8/22/2018	14.7143	Tension	5	0	M	B6jeb-Lamc2<jeb> (not 1/152 or 162)	B6jeb-Lamc2<jeb> (not 1/152 or 162)		B6-short
556578	5/11/2018	8/22/2018	14.7143	Tension	9.2	0	M	B6jeb-Lamc2<jeb> (not 1/152 or 162)	B6jeb-Lamc2<jeb> (not 1/152 or 162)		B6-short
556579	5/11/2018	8/22/2018	14.7143	Tension	10	0	M	B6jeb-Lamc2<jeb> (not 1/152 or 162)	B6jeb-Lamc2<jeb> (not 1/152 or 162)		B6-short
556580	5/11/2018	8/22/2018	14.7143	Tension	10	0	M	B6jeb-Lamc2<jeb> (not 1/152 or 162)	B6jeb-Lamc2<jeb> (not 1/152 or 162)		B6-short
557070	5/24/2018	9/6/2018	15	Tension	10	0	M	B6jeb-Lamc2<jeb> (not 1/152 or 162)	B6jeb-Lamc2<jeb> (not 1/152 or 162)		B6-short
557071	5/24/2018	9/6/2018	15	Tension	11.8	0	M	B6jeb-Lamc2<jeb> (not 1/152 or 162)	B6jeb-Lamc2<jeb> (not 1/152 or 162)		B6-short
557072	5/24/2018	9/6/2018	15	Tension	15.9	0	M	B6jeb-Lamc2<jeb> (not 1/152 or 162)	B6jeb-Lamc2<jeb> (not 1/152 or 162)		B6-short
557073	5/24/2018	9/6/2018	15	Tension	22.3	0	M	B6jeb-Lamc2<jeb> (not 1/152 or 162)	B6jeb-Lamc2<jeb> (not 1/152 or 162)		B6-short
557074	5/24/2018	9/6/2018	15	Tension	10.7	0	M	B6jeb-Lamc2<jeb> (not 1/152 or 162)	B6jeb-Lamc2<jeb> (not 1/152 or 162)		B6-short
557075	5/24/2018	9/6/2018	15	Tension	16.2	0	M	B6jeb-Lamc2<jeb> (not 1/152 or 162)	B6jeb-Lamc2<jeb> (not 1/152 or 162)		B6-short
557076	5/24/2018	9/6/2018	15	Tension	15.7	0	M	B6jeb-Lamc2<jeb> (not 1/152 or 162)	B6jeb-Lamc2<jeb> (not 1/152 or 162)		B6-short
557078	5/25/2018	9/6/2018	14.8571	Tension	16.4	0	M	B6jeb-Lamc2<jeb> (not 1/152 or 162)	B6jeb-Lamc2<jeb> (not 1/152 or 162)		B6-short
557079	5/25/2018	9/6/2018	14.8571	Tension	21.1	0	M	B6jeb-Lamc2<jeb> (not 1/152 or 162)	B6jeb-Lamc2<jeb> (not 1/152 or 162)		B6-short
557081	5/25/2018	9/6/2018	14.8571	Tension	15.2	0	M	B6jeb-Lamc2<jeb> (not 1/152 or 162)	B6jeb-Lamc2<jeb> (not 1/152 or 162)		B6-short
557082	5/25/2018	9/6/2018	14.8571	Tension	29	0	M	B6jeb-Lamc2<jeb> (not 1/152 or 162)	B6jeb-Lamc2<jeb> (not 1/152 or 162)		B6-short
557083	5/25/2018	9/6/2018	14.8571	Tension	20.4	0	M	B6jeb-Lamc2<jeb> (not 1/152 or 162)	B6jeb-Lamc2<jeb> (not 1/152 or 162)		B6-short
557088	5/27/2018	9/11/2018	15.2857	Tension	21.7	0	M	B6jeb-Lamc2<jeb> (not 1/152 or 162)	B6jeb-Lamc2<jeb> (not 1/152 or 162)		B6-short
557089	5/27/2018	9/11/2018	15.2857	Tension	14	0	M	B6jeb-Lamc2<jeb> (not 1/152 or 162)	B6jeb-Lamc2<jeb> (not 1/152 or 162)		B6-short
557090	5/27/2018	9/11/2018	15.2857	Tension	15.5	0	M	B6jeb-Lamc2<jeb> (not 1/152 or 162)	B6jeb-Lamc2<jeb> (not 1/152 or 162)		B6-short
557091	5/27/2018	9/11/2018	15.2857	Tension	18.5	0	M	B6jeb-Lamc2<jeb> (not 1/152 or 162)	B6jeb-Lamc2<jeb> (not 1/152 or 162)		B6-short
557092	5/27/2018	9/11/2018	15.2857	Tension	14.9	0	M	B6jeb-Lamc2<jeb> (not 1/152 or 162)	B6jeb-Lamc2<jeb> (not 1/152 or 162)		B6-short
557623	6/4/2018	9/17/2018	15	Tension	17	0	M	B6jeb-Lamc2<jeb> (not 1/152 or 162)	B6jeb-Lamc2<jeb> (not 1/152 or 162)		B6-short
557624	6/4/2018	9/17/2018	15	Tension	18.5	0	M	B6jeb-Lamc2<jeb> (not 1/152 or 162)	B6jeb-Lamc2<jeb> (not 1/152 or 162)		B6-short
557625	6/4/2018	9/17/2018	15	Tension	17.7	0	M	B6jeb-Lamc2<jeb> (not 1/152 or 162)	B6jeb-Lamc2<jeb> (not 1/152 or 162)		B6-short
558040	6/24/2018	10/8/2018	15.1429	Tension	21	0	M	B6jeb-Lamc2<jeb> (not 1/152 or 162)	B6jeb-Lamc2<jeb> (not 1/152 or 162)		B6-short
558041	6/24/2018	10/8/2018	15.1429	Tension	18.3	0	M	B6jeb-Lamc2<jeb> (not 1/152 or 162)	B6jeb-Lamc2<jeb> (not 1/152 or 162)		B6-short
558042	6/24/2018	10/8/2018	15.1429	Tension	17.6	0	M	B6jeb-Lamc2<jeb> (not 1/152 or 162)	B6jeb-Lamc2<jeb> (not 1/152 or 162)		B6-short
558043	6/24/2018	10/8/2018	15.1429	Tension	17.4	0	M	B6jeb-Lamc2<jeb> (not 1/152 or 162)	B6jeb-Lamc2<jeb> (not 1/152 or 162)		B6-short
558047	6/28/2018	10/11/2018	15	Tension	21.2	0	M	B6jeb-Lamc2<jeb> (not 1/152 or 162)	B6jeb-Lamc2<jeb> (not 1/152 or 162)		B6-short
558048	6/28/2018	10/11/2018	15	Tension	22.2	0	M	B6jeb-Lamc2<jeb> (not 1/152 or 162)	B6jeb-Lamc2<jeb> (not 1/152 or 162)		B6-short
558052	6/30/2018	10/11/2018	14.7143	Tension	27.5	0	M	B6jeb-Lamc2<jeb> (not 1/152 or 162)	B6jeb-Lamc2<jeb> (not 1/152 or 162)		B6-short
558053	6/30/2018	10/11/2018	14.7143	Tension	17.9	0	M	B6jeb-Lamc2<jeb> (not 1/152 or 162)	B6jeb-Lamc2<jeb> (not 1/152 or 162)		B6-short
558054	6/30/2018	10/11/2018	14.7143	Tension	21.2	0	M	B6jeb-Lamc2<jeb> (not 1/152 or 162)	B6jeb-Lamc2<jeb> (not 1/152 or 162)		B6-short
558055	6/30/2018	10/11/2018	14.7143	Tension	14.8	0	M	B6jeb-Lamc2<jeb> (not 1/152 or 162)	B6jeb-Lamc2<jeb> (not 1/152 or 162)		B6-short
558066	7/1/2018	10/15/2018	15.1429	Tension	17.4	0	M	B6jeb-Lamc2<jeb> (not 1/152 or 162)	B6jeb-Lamc2<jeb> (not 1/152 or 162)		B6-short
558067	7/1/2018	10/15/2018	15.1429	Tension	15.9	0	M	B6jeb-Lamc2<jeb> (not 1/152 or 162)	B6jeb-Lamc2<jeb> (not 1/152 or 162)		B6-short
558068	7/1/2018	10/15/2018	15.1429	Tension	18.2	0	M	B6jeb-Lamc2<jeb> (not 1/152 or 162)	B6jeb-Lamc2<jeb> (not 1/152 or 162)		B6-short
558069	7/1/2018	10/15/2018	15.1429	Tension	17.6	0	M	B6jeb-Lamc2<jeb> (not 1/152 or 162)	B6jeb-Lamc2<jeb> (not 1/152 or 162)		B6-short
558842	7/30/2018	11/13/2018	15.1429	Tension	20.7	0	M	B6jeb-Lamc2<jeb> (not 1/152 or 162)	B6jeb-Lamc2<jeb> (not 1/152 or 162)		B6-short
558843	7/30/2018	11/13/2018	15.1429	Tension	19.1	0	M	B6jeb-Lamc2<jeb> (not 1/152 or 162)	B6jeb-Lamc2<jeb> (not 1/152 or 162)		B6-short
558844	7/30/2018	11/13/2018	15.1429	Tension	24.9	0	M	B6jeb-Lamc2<jeb> (not 1/152 or 162)	B6jeb-Lamc2<jeb> (not 1/152 or 162)		B6-short
558845	7/30/2018	11/13/2018	15.1429	Tension	15.8	0	M	B6jeb-Lamc2<jeb> (not 1/152 or 162)	B6jeb-Lamc2<jeb> (not 1/152 or 162)		B6-short
558846	7/30/2018	11/13/2018	15.1429	Tension	16.5	0	M	B6jeb-Lamc2<jeb> (not 1/152 or 162)	B6jeb-Lamc2<jeb> (not 1/152 or 162)		B6-short
558847	7/30/2018	11/13/2018	15.1429	Tension	4.5	0	M	B6jeb-Lamc2<jeb> (not 1/152 or 162)	B6jeb-Lamc2<jeb> (not 1/152 or 162)		B6-short
559264	8/13/2018	11/26/2018	15	Tension	18.4	0	M	B6jeb-Lamc2<jeb> (not 1/152 or 162)	B6jeb-Lamc2<jeb> (not 1/152 or 162)		B6-short
559265	8/13/2018	11/26/2018	15	Tension	6.7	0	M	B6jeb-Lamc2<jeb> (not 1/152 or 162)	B6jeb-Lamc2<jeb> (not 1/152 or 162)		B6-short
559598	8/31/2018	12/12/2018	14.7143	Tension	12.6	0	M	B6jeb-Lamc2<jeb> (not 1/152 or 162)	B6jeb-Lamc2<jeb> (not 1/152 or 162)		B6-short
559599	8/31/2018	12/12/2018	14.7143	Tension	8.8	0	M	B6jeb-Lamc2<jeb> (not 1/152 or 162)	B6jeb-Lamc2<jeb> (not 1/152 or 162)		B6-short
559600	8/31/2018	12/12/2018	14.7143	Tension	13.2	0	M	B6jeb-Lamc2<jeb> (not 1/152 or 162)	B6jeb-Lamc2<jeb> (not 1/152 or 162)		B6-short
559601	8/31/2018	12/12/2018	14.7143	Tension	10.4	0	M	B6jeb-Lamc2<jeb> (not 1/152 or 162)	B6jeb-Lamc2<jeb> (not 1/152 or 162)		B6-short
559602	8/31/2018	12/12/2018	14.7143	Tension	4	0	M	B6jeb-Lamc2<jeb> (not 1/152 or 162)	B6jeb-Lamc2<jeb> (not 1/152 or 162)		B6-short
559729	8/30/2018	12/12/2018	14.8571	Tension	5	0	M	B6jeb-Lamc2<jeb> (not 1/152 or 162)	B6jeb-Lamc2<jeb> (not 1/152 or 162)		B6-short
559730	8/30/2018	12/12/2018	14.8571	Tension	8.9	0	M	B6jeb-Lamc2<jeb> (not 1/152 or 162)	B6jeb-Lamc2<jeb> (not 1/152 or 162)		B6-short
559731	8/30/2018	12/12/2018	14.8571	Tension	7.2	0	M	B6jeb-Lamc2<jeb> (not 1/152 or 162)	B6jeb-Lamc2<jeb> (not 1/152 or 162)		B6-short
559732	8/30/2018	12/12/2018	14.8571	Tension	9.9	0	M	B6jeb-Lamc2<jeb> (not 1/152 or 162)	B6jeb-Lamc2<jeb> (not 1/152 or 162)		B6-short
559737	9/7/2018	12/20/2018	14.8571	Tension	3.8	0	M	B6jeb-Lamc2<jeb> (not 1/152 or 162)	B6jeb-Lamc2<jeb> (not 1/152 or 162)		B6-short
559738	9/7/2018	12/20/2018	14.8571	Tension	14.5	0	M	B6jeb-Lamc2<jeb> (not 1/152 or 162)	B6jeb-Lamc2<jeb> (not 1/152 or 162)		B6-short
559739	9/7/2018	12/20/2018	14.8571	Tension	10.5	0	M	B6jeb-Lamc2<jeb> (not 1/152 or 162)	B6jeb-Lamc2<jeb> (not 1/152 or 162)		B6-short
559740	9/7/2018	12/20/2018	14.8571	Tension	11	0	M	B6jeb-Lamc2<jeb> (not 1/152 or 162)	B6jeb-Lamc2<jeb> (not 1/152 or 162)		B6-short
559744	9/8/2018	12/20/2018	14.7143	Tension	9.2	0	M	B6jeb-Lamc2<jeb> (not 1/152 or 162)	B6jeb-Lamc2<jeb> (not 1/152 or 162)		B6-short
559745	9/8/2018	12/20/2018	14.7143	Tension	8.8	0	M	B6jeb-Lamc2<jeb> (not 1/152 or 162)	B6jeb-Lamc2<jeb> (not 1/152 or 162)		B6-short
559746	9/8/2018	12/20/2018	14.7143	Tension	3.1	0	M	B6jeb-Lamc2<jeb> (not 1/152 or 162)	B6jeb-Lamc2<jeb> (not 1/152 or 162)		B6-short
559747	9/8/2018	12/20/2018	14.7143	Tension	11.1	0	M	B6jeb-Lamc2<jeb> (not 1/152 or 162)	B6jeb-Lamc2<jeb> (not 1/152 or 162)		B6-short
559751	9/6/2018	12/20/2018	15	Tension	7.7	0	M	B6jeb-Lamc2<jeb> (not 1/152 or 162)	B6jeb-Lamc2<jeb> (not 1/152 or 162)		B6-short
559752	9/6/2018	12/20/2018	15	Tension	3.2	0	M	B6jeb-Lamc2<jeb> (not 1/152 or 162)	B6jeb-Lamc2<jeb> (not 1/152 or 162)		B6-short
559753	9/6/2018	12/20/2018	15	Tension	22	0	M	B6jeb-Lamc2<jeb> (not 1/152 or 162)	B6jeb-Lamc2<jeb> (not 1/152 or 162)		B6-short
559757	9/6/2018	12/20/2018	15	Tension	2.8	0	M	B6jeb-Lamc2<jeb> (not 1/152 or 162)	B6jeb-Lamc2<jeb> (not 1/152 or 162)		B6-short
559758	9/6/2018	12/20/2018	15	Tension	7.7	0	M	B6jeb-Lamc2<jeb> (not 1/152 or 162)	B6jeb-Lamc2<jeb> (not 1/152 or 162)		B6-short
559759	9/6/2018	12/20/2018	15	Tension	10	0	M	B6jeb-Lamc2<jeb> (not 1/152 or 162)	B6jeb-Lamc2<jeb> (not 1/152 or 162)		B6-short
559760	9/6/2018	12/20/2018	15	Tension	6.8	0	M	B6jeb-Lamc2<jeb> (not 1/152 or 162)	B6jeb-Lamc2<jeb> (not 1/152 or 162)		B6-short
559761	9/6/2018	12/20/2018	15	Tension	7.2	0	M	B6jeb-Lamc2<jeb> (not 1/152 or 162)	B6jeb-Lamc2<jeb> (not 1/152 or 162)		B6-short
559952	9/9/2018	12/20/2018	14.5714	Tension	15.4	0	M	B6jeb-Lamc2<jeb> (not 1/152 or 162)	B6jeb-Lamc2<jeb> (not 1/152 or 162)		B6-short
559953	9/9/2018	12/20/2018	14.5714	Tension	2.4	0	M	B6jeb-Lamc2<jeb> (not 1/152 or 162)	B6jeb-Lamc2<jeb> (not 1/152 or 162)		B6-short
559954	9/9/2018	12/20/2018	14.5714	Tension	14.5	0	M	B6jeb-Lamc2<jeb> (not 1/152 or 162)	B6jeb-Lamc2<jeb> (not 1/152 or 162)		B6-short
559955	9/9/2018	12/20/2018	14.5714	Tension	8	0	M	B6jeb-Lamc2<jeb> (not 1/152 or 162)	B6jeb-Lamc2<jeb> (not 1/152 or 162)		B6-short
559956	9/9/2018	12/20/2018	14.5714	Tension	12.5	0	M	B6jeb-Lamc2<jeb> (not 1/152 or 162)	B6jeb-Lamc2<jeb> (not 1/152 or 162)		B6-short
560402	10/3/2018	1/17/2019	15.1429	Tension	5.5	0	M	B6jeb-Lamc2<jeb> (not 1/152 or 162)	B6jeb-Lamc2<jeb> (not 1/152 or 162)		B6-short
560403	10/3/2018	1/17/2019	15.1429	Tension	10.5	0	M	B6jeb-Lamc2<jeb> (not 1/152 or 162)	B6jeb-Lamc2<jeb> (not 1/152 or 162)		B6-short
560404	10/3/2018	1/17/2019	15.1429	Tension	16	0	M	B6jeb-Lamc2<jeb> (not 1/152 or 162)	B6jeb-Lamc2<jeb> (not 1/152 or 162)		B6-short
560407	10/5/2018	1/17/2019	14.8571	Tension	18.9	0	M	B6jeb-Lamc2<jeb> (not 1/152 or 162)	B6jeb-Lamc2<jeb> (not 1/152 or 162)		B6-short
560408	10/5/2018	1/17/2019	14.8571	Tension	14	0	M	B6jeb-Lamc2<jeb> (not 1/152 or 162)	B6jeb-Lamc2<jeb> (not 1/152 or 162)		B6-short
560409	10/5/2018	1/17/2019	14.8571	Tension	18.8	0	M	B6jeb-Lamc2<jeb> (not 1/152 or 162)	B6jeb-Lamc2<jeb> (not 1/152 or 162)		B6-short
560410	10/5/2018	1/17/2019	14.8571	Tension	15	0	M	B6jeb-Lamc2<jeb> (not 1/152 or 162)	B6jeb-Lamc2<jeb> (not 1/152 or 162)		B6-short
560626	10/17/2018	1/28/2019	14.7143	Tension	11	0	M	B6jeb-Lamc2<jeb> (not 1/152 or 162)	B6jeb-Lamc2<jeb> (not 1/152 or 162)		B6-short
560627	10/17/2018	1/28/2019	14.7143	Tension	23	0	M	B6jeb-Lamc2<jeb> (not 1/152 or 162)	B6jeb-Lamc2<jeb> (not 1/152 or 162)		B6-short
560628	10/17/2018	1/28/2019	14.7143	Tension	13.4	0	M	B6jeb-Lamc2<jeb> (not 1/152 or 162)	B6jeb-Lamc2<jeb> (not 1/152 or 162)		B6-short
560639	10/13/2018	1/24/2019	14.7143	Tension	11	0	M	B6jeb-Lamc2<jeb> (not 1/152 or 162)	B6jeb-Lamc2<jeb> (not 1/152 or 162)		B6-short
560640	10/13/2018	1/24/2019	14.7143	Tension	15	0	M	B6jeb-Lamc2<jeb> (not 1/152 or 162)	B6jeb-Lamc2<jeb> (not 1/152 or 162)		B6-short
560641	10/13/2018	1/24/2019	14.7143	Tension	3	0	M	B6jeb-Lamc2<jeb> (not 1/152 or 162)	B6jeb-Lamc2<jeb> (not 1/152 or 162)		B6-short
560642	10/13/2018	1/24/2019	14.7143	Tension	15.7	0	M	B6jeb-Lamc2<jeb> (not 1/152 or 162)	B6jeb-Lamc2<jeb> (not 1/152 or 162)		B6-short
560643	10/13/2018	1/24/2019	14.7143	Tension	17.1	0	M	B6jeb-Lamc2<jeb> (not 1/152 or 162)	B6jeb-Lamc2<jeb> (not 1/152 or 162)		B6-short
446189	3/20/2013	8/5/2013	19.7143	Tension	41.7	2	M	B6(Col17 em 1)-Intr50-em1<567 bp del> TAL1-43	B6(Col17 em 1)-Intr50-em1<567 bp del> TAL1-43		Col17 em1
446190	3/20/2013	8/5/2013	19.7143	Tension	63.7	2	M	B6(Col17 em 1)-Intr50-em1<567 bp del> TAL1-43	B6(Col17 em 1)-Intr50-em1<567 bp del> TAL1-43		Col17 em1
446191	3/20/2013	8/5/2013	19.7143	Tension	64.2	2	M	B6(Col17 em 1)-Intr50-em1<567 bp del> TAL1-43	B6(Col17 em 1)-Intr50-em1<567 bp del> TAL1-43		Col17 em1
446192	3/20/2013	8/5/2013	19.7143	Tension	64	2	M	B6(Col17 em 1)-Intr50-em1<567 bp del> TAL1-43	B6(Col17 em 1)-Intr50-em1<567 bp del> TAL1-43		Col17 em1
447527	3/30/2013	6/7/2013	9.85714	Tension	52.4	1	F	B6(Col17 em 1)-Intr50-em1<567 bp del> TAL1-43	B6(Col17 em 1)-Intr50-em1<567 bp del> TAL1-43		Col17 em1
447528	3/30/2013	6/7/2013	9.85714	Tension	56	1	F	B6(Col17 em 1)-Intr50-em1<567 bp del> TAL1-43	B6(Col17 em 1)-Intr50-em1<567 bp del> TAL1-43		Col17 em1
447529	3/30/2013	6/7/2013	9.85714	Tension	52	1	F	B6(Col17 em 1)-Intr50-em1<567 bp del> TAL1-43	B6(Col17 em 1)-Intr50-em1<567 bp del> TAL1-43		Col17 em1
447530	3/30/2013	6/7/2013	9.85714	Tension	50.1	1	F	B6(Col17 em 1)-Intr50-em1<567 bp del> TAL1-43	B6(Col17 em 1)-Intr50-em1<567 bp del> TAL1-43		Col17 em1
447531	3/30/2013	6/7/2013	9.85714	Tension	50.4	1	F	B6(Col17 em 1)-Intr50-em1<567 bp del> TAL1-43	B6(Col17 em 1)-Intr50-em1<567 bp del> TAL1-43		Col17 em1
447532	3/30/2013	6/7/2013	9.85714	Tension	59.2	2	M	B6(Col17 em 1)-Intr50-em1<567 bp del> TAL1-43	B6(Col17 em 1)-Intr50-em1<567 bp del> TAL1-43		Col17 em1
447533	3/30/2013	6/7/2013	9.85714	Tension	53.8	2	M	B6(Col17 em 1)-Intr50-em1<567 bp del> TAL1-43	B6(Col17 em 1)-Intr50-em1<567 bp del> TAL1-43		Col17 em1
447534	3/30/2013	6/7/2013	9.85714	Tension	70.1	2	M	B6(Col17 em 1)-Intr50-em1<567 bp del> TAL1-43	B6(Col17 em 1)-Intr50-em1<567 bp del> TAL1-43		Col17 em1
447535	3/30/2013	6/7/2013	9.85714	Tension	63	2	M	B6(Col17 em 1)-Intr50-em1<567 bp del> TAL1-43	B6(Col17 em 1)-Intr50-em1<567 bp del> TAL1-43		Col17 em1
447536	3/30/2013	6/7/2013	9.85714	Tension	64.2	1	M	B6(Col17 em 1)-Intr50-em1<567 bp del> TAL1-43	B6(Col17 em 1)-Intr50-em1<567 bp del> TAL1-43		Col17 em1
448193	4/10/2013	6/4/2014	60	Tension	66.2	2	M	B6(Col17 em 1)-Intr50-em1<567 bp del> TAL1-43	B6(Col17 em 1)-Intr50-em1<567 bp del> TAL1-43		Col17 em1
448194	4/10/2013	6/4/2014	60	Tension	58.2	2	M	B6(Col17 em 1)-Intr50-em1<567 bp del> TAL1-43	B6(Col17 em 1)-Intr50-em1<567 bp del> TAL1-43		Col17 em1
448195	4/10/2013	6/4/2014	60	Tension	73.7	2	M	B6(Col17 em 1)-Intr50-em1<567 bp del> TAL1-43	B6(Col17 em 1)-Intr50-em1<567 bp del> TAL1-43		Col17 em1
448196	4/10/2013	6/4/2014	60	Tension	62	2	M	B6(Col17 em 1)-Intr50-em1<567 bp del> TAL1-43	B6(Col17 em 1)-Intr50-em1<567 bp del> TAL1-43		Col17 em1
451675	5/31/2013	6/4/2014	52.7143	Tension	61	2	M	B6(Col17 em 1)-Intr50-em1<567 bp del> TAL1-43	B6(Col17 em 1)-Intr50-em1<567 bp del> TAL1-43		Col17 em1
451676	5/31/2013	6/4/2014	52.7143	Tension	61.5	2	M	B6(Col17 em 1)-Intr50-em1<567 bp del> TAL1-43	B6(Col17 em 1)-Intr50-em1<567 bp del> TAL1-43		Col17 em1
451677	5/31/2013	6/4/2014	52.7143	Tension	66.5	2	M	B6(Col17 em 1)-Intr50-em1<567 bp del> TAL1-43	B6(Col17 em 1)-Intr50-em1<567 bp del> TAL1-43		Col17 em1
451678	5/31/2013	6/4/2014	52.7143	Tension	73.2	2	M	B6(Col17 em 1)-Intr50-em1<567 bp del> TAL1-43	B6(Col17 em 1)-Intr50-em1<567 bp del> TAL1-43		Col17 em1
451679	5/31/2013	6/4/2014	52.7143	Tension	63.5	2	M	B6(Col17 em 1)-Intr50-em1<567 bp del> TAL1-43	B6(Col17 em 1)-Intr50-em1<567 bp del> TAL1-43		Col17 em1
451680	5/31/2013	6/4/2014	52.7143	Tension	67.8	2	M	B6(Col17 em 1)-Intr50-em1<567 bp del> TAL1-43	B6(Col17 em 1)-Intr50-em1<567 bp del> TAL1-43		Col17 em1
451681	5/31/2013	6/4/2014	52.7143	Tension	66.5	2	M	B6(Col17 em 1)-Intr50-em1<567 bp del> TAL1-43	B6(Col17 em 1)-Intr50-em1<567 bp del> TAL1-43		Col17 em1
451682	5/31/2013	6/4/2014	52.7143	Tension	63.7	2	M	B6(Col17 em 1)-Intr50-em1<567 bp del> TAL1-43	B6(Col17 em 1)-Intr50-em1<567 bp del> TAL1-43		Col17 em1
453911	7/8/2013	8/19/2013	6	Tension	39.5	1	M	B6(Col17 em 1)-Intr50-em1<567 bp del> TAL1-43	B6(Col17 em 1)-Intr50-em1<567 bp del> TAL1-43		Col17 em1
454308	7/16/2013	8/27/2013	6	Tension	47.2	1	M	B6(Col17 em 1)-Intr50-em1<567 bp del> TAL1-43	B6(Col17 em 1)-Intr50-em1<567 bp del> TAL1-43		Col17 em1
454309	7/16/2013	8/27/2013	6	Tension	52	2	M	B6(Col17 em 1)-Intr50-em1<567 bp del> TAL1-43	B6(Col17 em 1)-Intr50-em1<567 bp del> TAL1-43		Col17 em1
454310	7/16/2013	8/27/2013	6	Tension	54.5	1	M	B6(Col17 em 1)-Intr50-em1<567 bp del> TAL1-43	B6(Col17 em 1)-Intr50-em1<567 bp del> TAL1-43		Col17 em1
454311	7/16/2013	8/27/2013	6	Tension	44.5	2	M	B6(Col17 em 1)-Intr50-em1<567 bp del> TAL1-43	B6(Col17 em 1)-Intr50-em1<567 bp del> TAL1-43		Col17 em1
454603	7/27/2013	9/6/2013	5.85714	Tension	47.8	1	M	B6(Col17 em 1)-Intr50-em1<567 bp del> TAL1-43	B6(Col17 em 1)-Intr50-em1<567 bp del> TAL1-43		Col17 em1
454604	7/27/2013	9/6/2013	5.85714	Tension	50.8	2	M	B6(Col17 em 1)-Intr50-em1<567 bp del> TAL1-43	B6(Col17 em 1)-Intr50-em1<567 bp del> TAL1-43		Col17 em1
454994	7/27/2013	9/6/2013	5.85714	Tension	46.8	1	M	B6(Col17 em 1)-Intr50-em1<567 bp del> TAL1-43	B6(Col17 em 1)-Intr50-em1<567 bp del> TAL1-43		Col17 em1
455456	7/28/2013	9/6/2013	5.71429	Tension	53.8	2	M	B6(Col17 em 1)-Intr50-em1<567 bp del> TAL1-43	B6(Col17 em 1)-Intr50-em1<567 bp del> TAL1-43		Col17 em1
455457	7/28/2013	9/6/2013	5.71429	Tension	48.6	1	M	B6(Col17 em 1)-Intr50-em1<567 bp del> TAL1-43	B6(Col17 em 1)-Intr50-em1<567 bp del> TAL1-43		Col17 em1
455458	7/28/2013	9/6/2013	5.71429	Tension	51	1	M	B6(Col17 em 1)-Intr50-em1<567 bp del> TAL1-43	B6(Col17 em 1)-Intr50-em1<567 bp del> TAL1-43		Col17 em1
520669	7/5/2016	9/12/2016	9.85714	Tension	61	2	M	B6(Col17 em 1)-Intr50-em1<567 bp del> TAL1-43	B6(Col17 em 1)-Intr50-em1<567 bp del> TAL1-43		Col17 em1
520670	7/5/2016	9/12/2016	9.85714	Tension	57.3	2	M	B6(Col17 em 1)-Intr50-em1<567 bp del> TAL1-43	B6(Col17 em 1)-Intr50-em1<567 bp del> TAL1-43		Col17 em1
440131	1/18/2013	3/28/2013	9.85714	Tension	54	2	M	B6-Col17 Intr50-em1<567 bp del> TAL1-43	B6-Col17-Intr50-TAL43-del567 bp ex50	B6-Col17 Intr50-em1<567 bp del> TAL1-43	Col17 em1
440132	1/18/2013	3/28/2013	9.85714	Tension	64.8	2	M	B6-Col17 Intr50-em1<567 bp del> TAL1-43	B6-Col17-Intr50-TAL43-del567 bp ex50	B6-Col17 Intr50-em1<567 bp del> TAL1-43	Col17 em1
440133	1/18/2013	3/28/2013	9.85714	Tension	64.3	2	M	B6-Col17 Intr50-em1<567 bp del> TAL1-43	B6-Col17-Intr50-TAL43-del567 bp ex50	B6-Col17 Intr50-em1<567 bp del> TAL1-43	Col17 em1
442576	2/11/2013	7/2/2013	20.1429	Tension	61.2	2	M	B6-Col17-Intr50-TAL1-43<567 bp del>	B6-Col17-Intr50-TAL43-del567 bp ex50	B6-Col17-Intr50-TAL1-43<567 bp del>	Col17 em1
460150	12/4/2013	1/13/2014	5.71429	Tension	45	1	F	B6-jeb/+,del567<del/+>	B6jeb-1/80-162,Col17Int50-em1 567 bp del TAL 1-43	B6-jeb/+,del567<del/+>	Col17 em1
460151	12/4/2013	1/13/2014	5.71429	Tension	48.2	1	F	B6-jeb/+,del567<del/+>	B6jeb-1/80-162,Col17Int50-em1 567 bp del TAL 1-43	B6-jeb/+,del567<del/+>	Col17 em1
460153	12/4/2013	1/13/2014	5.71429	Tension	45.5	1	F	B6-jeb/+,del567<del/+>	B6jeb-1/80-162,Col17Int50-em1 567 bp del TAL 1-43	B6-jeb/+,del567<del/+>	Col17 em1
460155	12/4/2013	1/13/2014	5.71429	Tension	43.5	1	F	B6-jeb/+,del567<del/+>	B6jeb-1/80-162,Col17Int50-em1 567 bp del TAL 1-43	B6-jeb/+,del567<del/+>	Col17 em1
460156	12/4/2013	1/13/2014	5.71429	Tension	44.6	2	M	B6-jeb/+,del567<del/+>	B6jeb-1/80-162,Col17Int50-em1 567 bp del TAL 1-43	B6-jeb/+,del567<del/+>	Col17 em1
460157	12/4/2013	1/13/2014	5.71429	Tension	57.2	1	M	B6-jeb/+,del567<del/+>	B6jeb-1/80-162,Col17Int50-em1 567 bp del TAL 1-43	B6-jeb/+,del567<del/+>	Col17 em1
460158	12/4/2013	1/13/2014	5.71429	Tension	48.2	1	M	B6-jeb/+,del567<del/+>	B6jeb-1/80-162,Col17Int50-em1 567 bp del TAL 1-43	B6-jeb/+,del567<del/+>	Col17 em1
460759	12/20/2013	1/31/2014	6	Tension	60.5	2	M	B6-jeb/+,del567<del/+>	B6jeb-1/80-162,Col17Int50-em1 567 bp del TAL 1-43	B6-jeb/+,del567<del/+>	Col17 em1
450008	5/6/2013	7/17/2013	10.2857	Tension	52.2	2	M	B6-jeb/+,del567<del/del>	B6jeb-1/80-162,Col17Int50-em1 567 bp del TAL 1-43	B6-jeb/+,del567<del/del>	Col17 em1
453903	7/11/2013	9/19/2013	10	Tension	52	2	M	B6-jeb/+,del567<del/del>	B6jeb-1/152-162,Col17-TAL1-43<del567>	B6-jeb/+,del567<del/del>	Col17 em1
453904	7/11/2013	9/19/2013	10	Tension	63	2	M	B6-jeb/+,del567<del/del>	B6jeb-1/152-162,Col17-TAL1-43<del567>	B6-jeb/+,del567<del/del>	Col17 em1
454963	7/29/2013	10/7/2013	10	Tension	51.4	2	M	B6-jeb/+,del567<del/del>	B6jeb-1/152-162,Col17-TAL1-43<del567>	B6-jeb/+,del567<del/del>	Col17 em1
454966	7/29/2013	10/7/2013	10	Tension	62.8	2	M	B6-jeb/+,del567<del/del>	B6jeb-1/152-162,Col17-TAL1-43<del567>	B6-jeb/+,del567<del/del>	Col17 em1
457014	9/10/2013	10/22/2013	6	Tension	46.5	1	F	B6-jeb/+,del567<del/del>	B6jeb-1/152-162,Col17-TAL1-43<del567>	B6-jeb/+,del567<del/del>	Col17 em1
457015	9/10/2013	10/22/2013	6	Tension	46.8	1	F	B6-jeb/+,del567<del/del>	B6jeb-1/152-162,Col17-TAL1-43<del567>	B6-jeb/+,del567<del/del>	Col17 em1
457016	9/10/2013	10/22/2013	6	Tension	53	1	M	B6-jeb/+,del567<del/del>	B6jeb-1/152-162,Col17-TAL1-43<del567>	B6-jeb/+,del567<del/del>	Col17 em1
457018	9/14/2013	10/25/2013	5.85714	Tension	49	1	F	B6-jeb/+,del567<del/del>	B6jeb-1/152-162,Col17-TAL1-43<del567>	B6-jeb/+,del567<del/del>	Col17 em1
457021	9/14/2013	10/25/2013	5.85714	Tension	53.4	1	M	B6-jeb/+,del567<del/del>	B6jeb-1/152-162,Col17-TAL1-43<del567>	B6-jeb/+,del567<del/del>	Col17 em1
457022	9/14/2013	10/25/2013	5.85714	Tension	45	2	M	B6-jeb/+,del567<del/del>	B6jeb-1/152-162,Col17-TAL1-43<del567>	B6-jeb/+,del567<del/del>	Col17 em1
457023	9/14/2013	10/25/2013	5.85714	Tension	56.3	1	M	B6-jeb/+,del567<del/del>	B6jeb-1/152-162,Col17-TAL1-43<del567>	B6-jeb/+,del567<del/del>	Col17 em1
457598	9/28/2013	11/8/2013	5.85714	Tension	48.7	2	M	B6-jeb/+,del567<del/del>	B6jeb-1/152-162,Col17-TAL1-43<del567>	B6-jeb/+,del567<del/del>	Col17 em1
457600	10/3/2013	11/14/2013	6	Tension	46.7	1	F	B6-jeb/+,del567<del/del>	B6jeb-1/152-162,Col17-TAL1-43<del567>	B6-jeb/+,del567<del/del>	Col17 em1
457604	10/3/2013	11/14/2013	6	Tension	53	2	M	B6-jeb/+,del567<del/del>	B6jeb-1/152-162,Col17-TAL1-43<del567>	B6-jeb/+,del567<del/del>	Col17 em1
448177	4/9/2013	7/17/2013	14.1429	Tension	15	0	F	B6-jeb/jeb,del567<del/+>	B6jeb-1/80-162,Col17Int50-em1 567 bp del TAL 1-43	B6-jeb/jeb,del567<del/+>	Col17 em1
449568	4/30/2013	7/17/2013	11.1429	Tension	5.5	0	F	B6-jeb/jeb,del567<del/+>	B6jeb-1/80-162,Col17Int50-em1 567 bp del TAL 1-43	B6-jeb/jeb,del567<del/+>	Col17 em1
450013	5/6/2013	7/17/2013	10.2857	Tension	5	0	M	B6-jeb/jeb,del567<del/+>	B6jeb-1/80-162,Col17Int50-em1 567 bp del TAL 1-43	B6-jeb/jeb,del567<del/+>	Col17 em1
450014	5/6/2013	7/17/2013	10.2857	Tension	10.2	0	M	B6-jeb/jeb,del567<del/+>	B6jeb-1/80-162,Col17Int50-em1 567 bp del TAL 1-43	B6-jeb/jeb,del567<del/+>	Col17 em1
453584	6/27/2013	9/5/2013	10	Tension	11	0	M	B6-jeb/jeb,del567<del/+>	B6jeb-1/80-162<129>,Col17-TAL1-43 (del567bp)	B6-jeb/jeb,del567<del/+>	Col17 em1
453585	6/27/2013	9/5/2013	10	Tension	9.5	0	M	B6-jeb/jeb,del567<del/+>	B6jeb-1/80-162<129>,Col17-TAL1-43 (del567bp)	B6-jeb/jeb,del567<del/+>	Col17 em1
453587	6/27/2013	9/5/2013	10	Tension	12	0	M	B6-jeb/jeb,del567<del/+>	B6jeb-1/80-162<129>,Col17-TAL1-43 (del567bp)	B6-jeb/jeb,del567<del/+>	Col17 em1
453590	7/1/2013	9/9/2013	10	Tension	10	0	M	B6-jeb/jeb,del567<del/+>	B6jeb-1/80-162<129>,Col17-TAL1-43 (del567bp)	B6-jeb/jeb,del567<del/+>	Col17 em1
453591	7/1/2013	9/9/2013	10	Tension	13.3	0	M	B6-jeb/jeb,del567<del/+>	B6jeb-1/80-162<129>,Col17-TAL1-43 (del567bp)	B6-jeb/jeb,del567<del/+>	Col17 em1
453592	7/1/2013	9/9/2013	10	Tension	12	0	M	B6-jeb/jeb,del567<del/+>	B6jeb-1/80-162<129>,Col17-TAL1-43 (del567bp)	B6-jeb/jeb,del567<del/+>	Col17 em1
453898	7/8/2013	9/16/2013	10	Tension	15.5	0	M	B6-jeb/jeb,del567<del/+>	B6jeb-1/80-162<129>,Col17-TAL1-43 (del567bp)	B6-jeb/jeb,del567<del/+>	Col17 em1
454292	7/17/2013	9/25/2013	10	Tension	18	0	M	B6-jeb/jeb,del567<del/+>	B6jeb-1/80-162<129>,Col17-TAL1-43 (del567bp)	B6-jeb/jeb,del567<del/+>	Col17 em1
454294	7/17/2013	9/25/2013	10	Tension	12.3	0	M	B6-jeb/jeb,del567<del/+>	B6jeb-1/80-162<129>,Col17-TAL1-43 (del567bp)	B6-jeb/jeb,del567<del/+>	Col17 em1
460148	12/4/2013	1/13/2014	5.71429	Tension	17	0	F	B6-jeb/jeb,del567<del/+>	B6jeb-1/80-162,Col17Int50-em1 567 bp del TAL 1-43	B6-jeb/jeb,del567<del/+>	Col17 em1
460149	12/4/2013	1/13/2014	5.71429	Tension	6.5	0	F	B6-jeb/jeb,del567<del/+>	B6jeb-1/80-162,Col17Int50-em1 567 bp del TAL 1-43	B6-jeb/jeb,del567<del/+>	Col17 em1
460152	12/4/2013	1/13/2014	5.71429	Tension	19	0	F	B6-jeb/jeb,del567<del/+>	B6jeb-1/80-162,Col17Int50-em1 567 bp del TAL 1-43	B6-jeb/jeb,del567<del/+>	Col17 em1
460154	12/4/2013	1/13/2014	5.71429	Tension	11.5	0	F	B6-jeb/jeb,del567<del/+>	B6jeb-1/80-162,Col17Int50-em1 567 bp del TAL 1-43	B6-jeb/jeb,del567<del/+>	Col17 em1
460159	12/4/2013	1/13/2014	5.71429	Tension	8.7	0	M	B6-jeb/jeb,del567<del/+>	B6jeb-1/80-162,Col17Int50-em1 567 bp del TAL 1-43	B6-jeb/jeb,del567<del/+>	Col17 em1
460160	12/4/2013	1/13/2014	5.71429	Tension	9.9	0	M	B6-jeb/jeb,del567<del/+>	B6jeb-1/80-162,Col17Int50-em1 567 bp del TAL 1-43	B6-jeb/jeb,del567<del/+>	Col17 em1
460761	12/20/2013	1/31/2014	6	Tension	10.6	0	M	B6-jeb/jeb,del567<del/+>	B6jeb-1/80-162,Col17Int50-em1 567 bp del TAL 1-43	B6-jeb/jeb,del567<del/+>	Col17 em1
462718	1/31/2014	3/17/2014	6.42857	Tension	13	0	M	B6-jeb/jeb,del567<del/+>	B6jeb-1/80-162,Col17Int50-em1 567 bp del TAL 1-43	B6-jeb/jeb,del567<del/+>	Col17 em1
462726	2/1/2014	3/17/2014	6.28571	Tension	16.5	0	F	B6-jeb/jeb,del567<del/+>	B6jeb-1/80-162,Col17Int50-em1 567 bp del TAL 1-43	B6-jeb/jeb,del567<del/+>	Col17 em1
462727	2/1/2014	3/17/2014	6.28571	Tension	14.9	0	F	B6-jeb/jeb,del567<del/+>	B6jeb-1/80-162,Col17Int50-em1 567 bp del TAL 1-43	B6-jeb/jeb,del567<del/+>	Col17 em1
462729	2/1/2014	3/17/2014	6.28571	Tension	14.3	0	M	B6-jeb/jeb,del567<del/+>	B6jeb-1/80-162,Col17Int50-em1 567 bp del TAL 1-43	B6-jeb/jeb,del567<del/+>	Col17 em1
462731	2/1/2014	3/17/2014	6.28571	Tension	10.1	0	M	B6-jeb/jeb,del567<del/+>	B6jeb-1/80-162,Col17Int50-em1 567 bp del TAL 1-43	B6-jeb/jeb,del567<del/+>	Col17 em1
463359	2/3/2014	3/17/2014	6	Tension	15.2	0	F	B6-jeb/jeb,del567<del/+>	B6jeb-1/80-162,Col17Int50-em1 567 bp del TAL 1-43	B6-jeb/jeb,del567<del/+>	Col17 em1
463360	2/3/2014	3/17/2014	6	Tension	13.9	0	M	B6-jeb/jeb,del567<del/+>	B6jeb-1/80-162,Col17Int50-em1 567 bp del TAL 1-43	B6-jeb/jeb,del567<del/+>	Col17 em1
463363	2/3/2014	3/17/2014	6	Tension	14.7	0	M	B6-jeb/jeb,del567<del/+>	B6jeb-1/80-162,Col17Int50-em1 567 bp del TAL 1-43	B6-jeb/jeb,del567<del/+>	Col17 em1
463365	2/3/2014	3/17/2014	6	Tension	10.1	0	M	B6-jeb/jeb,del567<del/+>	B6jeb-1/80-162,Col17Int50-em1 567 bp del TAL 1-43	B6-jeb/jeb,del567<del/+>	Col17 em1
450010	5/6/2013	7/13/2013	9.71429	Tension	7.8	0	M	B6-jeb/jeb,del567<del/del>	B6jeb-1/80-162,Col17Int50-em1 567 bp del TAL 1-43	B6-jeb/jeb,del567<del/del>	Col17 em1
453600	7/4/2013	9/12/2013	10	Tension	5.8	0	M	B6-jeb/jeb,del567<del/del>	B6jeb-1/152-162,Col17-TAL1-43<del567>	B6-jeb/jeb,del567<del/del>	Col17 em1
454965	7/29/2013	10/7/2013	10	Tension	9.2	0	M	B6-jeb/jeb,del567<del/del>	B6jeb-1/152-162,Col17-TAL1-43<del567>	B6-jeb/jeb,del567<del/del>	Col17 em1
457017	9/10/2013	10/22/2013	6	Tension	9.7	0	M	B6-jeb/jeb,del567<del/del>	B6jeb-1/152-162,Col17-TAL1-43<del567>	B6-jeb/jeb,del567<del/del>	Col17 em1
457019	9/14/2013	10/25/2013	5.85714	Tension	10.5	0	F	B6-jeb/jeb,del567<del/del>	B6jeb-1/152-162,Col17-TAL1-43<del567>	B6-jeb/jeb,del567<del/del>	Col17 em1
457020	9/14/2013	10/25/2013	5.85714	Tension	12.8	0	F	B6-jeb/jeb,del567<del/del>	B6jeb-1/152-162,Col17-TAL1-43<del567>	B6-jeb/jeb,del567<del/del>	Col17 em1
457025	9/14/2013	10/25/2013	5.85714	Tension	5	0	M	B6-jeb/jeb,del567<del/del>	B6jeb-1/152-162,Col17-TAL1-43<del567>	B6-jeb/jeb,del567<del/del>	Col17 em1
457595	9/28/2013	11/8/2013	5.85714	Tension	8.5	0	M	B6-jeb/jeb,del567<del/del>	B6jeb-1/152-162,Col17-TAL1-43<del567>	B6-jeb/jeb,del567<del/del>	Col17 em1
457599	10/3/2013	11/14/2013	6	Tension	11.7	0	F	B6-jeb/jeb,del567<del/del>	B6jeb-1/152-162,Col17-TAL1-43<del567>	B6-jeb/jeb,del567<del/del>	Col17 em1
457601	10/3/2013	11/14/2013	6	Tension	5.8	0	F	B6-jeb/jeb,del567<del/del>	B6jeb-1/152-162,Col17-TAL1-43<del567>	B6-jeb/jeb,del567<del/del>	Col17 em1
457605	10/3/2013	11/14/2013	6	Tension	5	0	M	B6-jeb/jeb,del567<del/del>	B6jeb-1/152-162,Col17-TAL1-43<del567>	B6-jeb/jeb,del567<del/del>	Col17 em1
457717	10/3/2013	11/14/2013	6	Tension	6.5	0	M	B6-jeb/jeb,del567<del/del>	B6jeb-1/152-162,Col17-TAL1-43<del567>	B6-jeb/jeb,del567<del/del>	Col17 em1
459486	11/22/2013	1/31/2014	10	Tension	68	2	M	B6(Col17 em10)-Ex50-em10<12 bp del> TAL10-56	B6(Col17 em10)-Ex50-em10<12 bp del> TAL10-56		Col17 em10
459487	11/22/2013	1/31/2014	10	Tension	66	2	M	B6(Col17 em10)-Ex50-em10<12 bp del> TAL10-56	B6(Col17 em10)-Ex50-em10<12 bp del> TAL10-56		Col17 em10
459488	11/22/2013	1/31/2014	10	Tension	61.2	2	M	B6(Col17 em10)-Ex50-em10<12 bp del> TAL10-56	B6(Col17 em10)-Ex50-em10<12 bp del> TAL10-56		Col17 em10
461424	1/2/2014	3/12/2014	9.85714	Tension	69.8	2	M	B6(Col17 em10)-Ex50-em10<12 bp del> TAL10-56	B6(Col17 em10)-Ex50-em10<12 bp del> TAL10-56		Col17 em10
461425	1/2/2014	3/12/2014	9.85714	Tension	64.5	2	M	B6(Col17 em10)-Ex50-em10<12 bp del> TAL10-56	B6(Col17 em10)-Ex50-em10<12 bp del> TAL10-56		Col17 em10
461426	1/2/2014	3/12/2014	9.85714	Tension	66	2	M	B6(Col17 em10)-Ex50-em10<12 bp del> TAL10-56	B6(Col17 em10)-Ex50-em10<12 bp del> TAL10-56		Col17 em10
461427	1/2/2014	3/12/2014	9.85714	Tension	70.2	2	M	B6(Col17 em10)-Ex50-em10<12 bp del> TAL10-56	B6(Col17 em10)-Ex50-em10<12 bp del> TAL10-56		Col17 em10
461428	1/2/2014	3/12/2014	9.85714	Tension	56.2	2	M	B6(Col17 em10)-Ex50-em10<12 bp del> TAL10-56	B6(Col17 em10)-Ex50-em10<12 bp del> TAL10-56		Col17 em10
461429	1/2/2014	3/12/2014	9.85714	Tension	70	2	M	B6(Col17 em10)-Ex50-em10<12 bp del> TAL10-56	B6(Col17 em10)-Ex50-em10<12 bp del> TAL10-56		Col17 em10
461430	1/2/2014	3/12/2014	9.85714	Tension	69.5	2	M	B6(Col17 em10)-Ex50-em10<12 bp del> TAL10-56	B6(Col17 em10)-Ex50-em10<12 bp del> TAL10-56		Col17 em10
461672	1/7/2014	3/12/2014	9.14286	Tension	67.1	2	M	B6(Col17 em10)-Ex50-em10<12 bp del> TAL10-56	B6(Col17 em10)-Ex50-em10<12 bp del> TAL10-56		Col17 em10
461673	1/7/2014	3/12/2014	9.14286	Tension	71.4	2	M	B6(Col17 em10)-Ex50-em10<12 bp del> TAL10-56	B6(Col17 em10)-Ex50-em10<12 bp del> TAL10-56		Col17 em10
519150	6/14/2016	8/22/2016	9.85714	Tension	61.3	2	M	B6(Col17 em10)-Ex50-em10<12 bp del> TAL10-56	B6(Col17 em10)-Ex50-em10<12 bp del> TAL10-56		Col17 em10
519151	6/14/2016	8/22/2016	9.85714	Tension	74.7	2	M	B6(Col17 em10)-Ex50-em10<12 bp del> TAL10-56	B6(Col17 em10)-Ex50-em10<12 bp del> TAL10-56		Col17 em10
519152	6/14/2016	8/22/2016	9.85714	Tension	56.2	2	M	B6(Col17 em10)-Ex50-em10<12 bp del> TAL10-56	B6(Col17 em10)-Ex50-em10<12 bp del> TAL10-56		Col17 em10
472955	7/24/2014	9/30/2014	9.71429	Tension	16.1	0	M	B6jeb-1/80-162<129>,Col17Ex50-em10 12 bp del TAL10-56 HET	B6jeb-1/80-162<129>,Col17Ex50-em10 12 bp del TAL10-56	B6jeb-1/80-162<129>,Col17Ex50-em10 12 bp del TAL10-56 HET	Col17 em10
472957	7/24/2014	9/30/2014	9.71429	Tension	15.1	0	M	B6jeb-1/80-162<129>,Col17Ex50-em10 12 bp del TAL10-56 HET	B6jeb-1/80-162<129>,Col17Ex50-em10 12 bp del TAL10-56	B6jeb-1/80-162<129>,Col17Ex50-em10 12 bp del TAL10-56 HET	Col17 em10
472959	7/24/2014	9/30/2014	9.71429	Tension	19.2	0	M	B6jeb-1/80-162<129>,Col17Ex50-em10 12 bp del TAL10-56 HET	B6jeb-1/80-162<129>,Col17Ex50-em10 12 bp del TAL10-56	B6jeb-1/80-162<129>,Col17Ex50-em10 12 bp del TAL10-56 HET	Col17 em10
475941	9/12/2014	11/20/2014	9.85714	Tension	19.4	0	M	B6jeb-1/80-162<129>,Col17Ex50-em10<12 bp del> TAL10-56	B6jeb-1/80-162<129>,Col17Ex50-em10 12 bp del TAL10-56	B6jeb-1/80-162<129>,Col17Ex50-em10<12 bp del> TAL10-56	Col17 em10
475942	9/12/2014	11/20/2014	9.85714	Tension	15.9	0	M	B6jeb-1/80-162<129>,Col17Ex50-em10<12 bp del> TAL10-56	B6jeb-1/80-162<129>,Col17Ex50-em10 12 bp del TAL10-56	B6jeb-1/80-162<129>,Col17Ex50-em10<12 bp del> TAL10-56	Col17 em10
475944	9/12/2014	11/20/2014	9.85714	Tension	18.5	0	M	B6jeb-1/80-162<129>,Col17Ex50-em10<12 bp del> TAL10-56	B6jeb-1/80-162<129>,Col17Ex50-em10 12 bp del TAL10-56	B6jeb-1/80-162<129>,Col17Ex50-em10<12 bp del> TAL10-56	Col17 em10
477983	10/20/2014	12/29/2014	10	Tension	22	0	M	B6jeb-1/80-162<129>,Col17Ex50-em10<12 bp del> TAL10-56	B6jeb-1/80-162<129>,Col17Ex50-em10<12 bp del> TAL10-56		Col17 em10
477984	10/20/2014	12/29/2014	10	Tension	18.1	0	M	B6jeb-1/80-162<129>,Col17Ex50-em10<12 bp del> TAL10-56	B6jeb-1/80-162<129>,Col17Ex50-em10<12 bp del> TAL10-56		Col17 em10
477985	10/20/2014	12/29/2014	10	Tension	21	0	M	B6jeb-1/80-162<129>,Col17Ex50-em10<12 bp del> TAL10-56	B6jeb-1/80-162<129>,Col17Ex50-em10<12 bp del> TAL10-56		Col17 em10
479636	11/18/2014	1/28/2015	10.1429	Tension	16	0	M	B6jeb-1/80-162<129>,Col17Ex50-em10<12 bp del> TAL10-56	B6jeb-1/80-162<129>,Col17Ex50-em10<12 bp del> TAL10-56		Col17 em10
479637	11/18/2014	1/28/2015	10.1429	Tension	15.8	0	M	B6jeb-1/80-162<129>,Col17Ex50-em10<12 bp del> TAL10-56	B6jeb-1/80-162<129>,Col17Ex50-em10<12 bp del> TAL10-56		Col17 em10
479638	11/18/2014	1/28/2015	10.1429	Tension	16.5	0	M	B6jeb-1/80-162<129>,Col17Ex50-em10<12 bp del> TAL10-56	B6jeb-1/80-162<129>,Col17Ex50-em10<12 bp del> TAL10-56		Col17 em10
480418	11/29/2014	2/6/2015	9.85714	Tension	15.5	0	M	B6jeb-1/80-162<129>,Col17Ex50-em10<12 bp del> TAL10-56	B6jeb-1/80-162<129>,Col17Ex50-em10<12 bp del> TAL10-56		Col17 em10
480419	11/29/2014	2/6/2015	9.85714	Tension	13	0	M	B6jeb-1/80-162<129>,Col17Ex50-em10<12 bp del> TAL10-56	B6jeb-1/80-162<129>,Col17Ex50-em10<12 bp del> TAL10-56		Col17 em10
481114	12/24/2014	3/4/2015	10	Tension	20.8	0	M	B6jeb-1/80-162<129>,Col17Ex50-em10<12 bp del> TAL10-56	B6jeb-1/80-162<129>,Col17Ex50-em10<12 bp del> TAL10-56		Col17 em10
481115	12/24/2014	3/4/2015	10	Tension	19.5	0	M	B6jeb-1/80-162<129>,Col17Ex50-em10<12 bp del> TAL10-56	B6jeb-1/80-162<129>,Col17Ex50-em10<12 bp del> TAL10-56		Col17 em10
481116	12/24/2014	3/4/2015	10	Tension	21.7	0	M	B6jeb-1/80-162<129>,Col17Ex50-em10<12 bp del> TAL10-56	B6jeb-1/80-162<129>,Col17Ex50-em10<12 bp del> TAL10-56		Col17 em10
481117	12/24/2014	3/4/2015	10	Tension	17.9	0	M	B6jeb-1/80-162<129>,Col17Ex50-em10<12 bp del> TAL10-56	B6jeb-1/80-162<129>,Col17Ex50-em10<12 bp del> TAL10-56		Col17 em10
481118	12/24/2014	3/4/2015	10	Tension	20.2	0	M	B6jeb-1/80-162<129>,Col17Ex50-em10<12 bp del> TAL10-56	B6jeb-1/80-162<129>,Col17Ex50-em10<12 bp del> TAL10-56		Col17 em10
481119	12/24/2014	3/4/2015	10	Tension	18	0	M	B6jeb-1/80-162<129>,Col17Ex50-em10<12 bp del> TAL10-56	B6jeb-1/80-162<129>,Col17Ex50-em10<12 bp del> TAL10-56		Col17 em10
509989	2/12/2016	4/21/2016	9.85714	Tension	20	0	M	B6(Col17 CR33)-Lamc2<jeb>,Afg144<12 bp del>	B6(Col17 CR33)-Lamc2<jeb>,Afg144<12 bp del>		Col17 em10?
509990	2/12/2016	4/21/2016	9.85714	Tension	15.2	0	M	B6(Col17 CR33)-Lamc2<jeb>,Afg144<12 bp del>	B6(Col17 CR33)-Lamc2<jeb>,Afg144<12 bp del>		Col17 em10?
512092	3/9/2016	5/17/2016	9.85714	Tension	20.4	0	M	B6(Col17 CR33)-Lamc2<jeb>,Afg144<12 bp del>	B6(Col17 CR33)-Lamc2<jeb>,Afg144<12 bp del>		Col17 em10?
512093	3/9/2016	5/17/2016	9.85714	Tension	21.6	0	M	B6(Col17 CR33)-Lamc2<jeb>,Afg144<12 bp del>	B6(Col17 CR33)-Lamc2<jeb>,Afg144<12 bp del>		Col17 em10?
515398	4/20/2016	6/29/2016	10	Tension	23	0	M	B6(Col17 CR33)-Lamc2<jeb>,Afg144<12 bp del>	B6(Col17 CR33)-Lamc2<jeb>,Afg144<12 bp del>		Col17 em10?
515399	4/20/2016	6/29/2016	10	Tension	20.8	0	M	B6(Col17 CR33)-Lamc2<jeb>,Afg144<12 bp del>	B6(Col17 CR33)-Lamc2<jeb>,Afg144<12 bp del>		Col17 em10?
515400	4/20/2016	6/29/2016	10	Tension	19.2	0	M	B6(Col17 CR33)-Lamc2<jeb>,Afg144<12 bp del>	B6(Col17 CR33)-Lamc2<jeb>,Afg144<12 bp del>		Col17 em10?
517054	5/11/2016	7/20/2016	10	Tension	20	0	M	B6(Col17 CR33)-Lamc2<jeb>,Afg144<12 bp del>	B6(Col17 CR33)-Lamc2<jeb>,Afg144<12 bp del>		Col17 em10?
517055	5/11/2016	7/20/2016	10	Tension	21.1	0	M	B6(Col17 CR33)-Lamc2<jeb>,Afg144<12 bp del>	B6(Col17 CR33)-Lamc2<jeb>,Afg144<12 bp del>		Col17 em10?
518484	6/2/2016	8/10/2016	9.85714	Tension	22	0	M	B6(Col17 CR33)-Lamc2<jeb>,Afg144<12 bp del>	B6(Col17 CR33)-Lamc2<jeb>,Afg144<12 bp del>		Col17 em10?
518485	6/2/2016	8/10/2016	9.85714	Tension	18.5	0	M	B6(Col17 CR33)-Lamc2<jeb>,Afg144<12 bp del>	B6(Col17 CR33)-Lamc2<jeb>,Afg144<12 bp del>		Col17 em10?
512055	3/10/2016	5/19/2016	10	Tension	74.8	1	M	B6(Col17 CR03)-Afg144<9bp del+DtoH>	B6(Col17 CR03)-Afg144<9bp del+DtoH>		Col17 em13
512056	3/10/2016	5/19/2016	10	Tension	62.3	2	M	B6(Col17 CR03)-Afg144<9bp del+DtoH>	B6(Col17 CR03)-Afg144<9bp del+DtoH>		Col17 em13
512057	3/10/2016	5/19/2016	10	Tension	73.5	2	M	B6(Col17 CR03)-Afg144<9bp del+DtoH>	B6(Col17 CR03)-Afg144<9bp del+DtoH>		Col17 em13
520117	6/28/2016	9/6/2016	10	Tension	63.5	2	M	B6(Col17 CR03)-Afg144<9bp del+DtoH>	B6(Col17 CR03)-Afg144<9bp del+DtoH>		Col17 em13
520118	6/28/2016	9/6/2016	10	Tension	61	2	M	B6(Col17 CR03)-Afg144<9bp del+DtoH>	B6(Col17 CR03)-Afg144<9bp del+DtoH>		Col17 em13
520119	6/28/2016	9/6/2016	10	Tension	63.2	2	M	B6(Col17 CR03)-Afg144<9bp del+DtoH>	B6(Col17 CR03)-Afg144<9bp del+DtoH>		Col17 em13
521969	7/22/2016	9/30/2016	10	Tension	16.8	0	M	B6(Col17 CR03)-Lamc2<jeb>,Afg144<9bp del+DtoH>	B6(Col17 CR03)-Lamc2,Afg144<9bp del+DtoH>	B6(Col17 CR03)-Lamc2<jeb>,Afg144<9bp del+DtoH>	Col17 em13
521970	7/22/2016	9/30/2016	10	Tension	16.5	0	M	B6(Col17 CR03)-Lamc2<jeb>,Afg144<9bp del+DtoH>	B6(Col17 CR03)-Lamc2,Afg144<9bp del+DtoH>	B6(Col17 CR03)-Lamc2<jeb>,Afg144<9bp del+DtoH>	Col17 em13
525688	9/16/2016	11/23/2016	9.71429	Tension	20.4	0	M	B6(Col17 CR03)-Lamc2<jeb>,Afg144<9bp del+DtoH>	B6(Col17 CR03)-Lamc2,Afg144<9bp del+DtoH>	B6(Col17 CR03)-Lamc2<jeb>,Afg144<9bp del+DtoH>	Col17 em13
525694	9/16/2016	11/23/2016	9.71429	Tension	18.3	0	M	B6(Col17 CR03)-Lamc2<jeb>,Afg144<9bp del+DtoH>	B6(Col17 CR03)-Lamc2,Afg144<9bp del+DtoH>	B6(Col17 CR03)-Lamc2<jeb>,Afg144<9bp del+DtoH>	Col17 em13
526640	9/28/2016	12/6/2016	9.85714	Tension	20.9	0	M	B6(Col17 CR03)-Lamc2<jeb>,Afg144<9bp del+DtoH>	B6(Col17 CR03)-Lamc2,Afg144<9bp del+DtoH>	B6(Col17 CR03)-Lamc2<jeb>,Afg144<9bp del+DtoH>	Col17 em13
526641	9/28/2016	12/6/2016	9.85714	Tension	18.5	0	M	B6(Col17 CR03)-Lamc2<jeb>,Afg144<9bp del+DtoH>	B6(Col17 CR03)-Lamc2,Afg144<9bp del+DtoH>	B6(Col17 CR03)-Lamc2<jeb>,Afg144<9bp del+DtoH>	Col17 em13
526642	9/28/2016	12/6/2016	9.85714	Tension	27.5	0	M	B6(Col17 CR03)-Lamc2<jeb>,Afg144<9bp del+DtoH>	B6(Col17 CR03)-Lamc2,Afg144<9bp del+DtoH>	B6(Col17 CR03)-Lamc2<jeb>,Afg144<9bp del+DtoH>	Col17 em13
526643	9/28/2016	12/6/2016	9.85714	Tension	24.2	0	M	B6(Col17 CR03)-Lamc2<jeb>,Afg144<9bp del+DtoH>	B6(Col17 CR03)-Lamc2,Afg144<9bp del+DtoH>	B6(Col17 CR03)-Lamc2<jeb>,Afg144<9bp del+DtoH>	Col17 em13
527178	10/1/2016	12/9/2016	9.85714	Tension	25.2	0	M	B6(Col17 CR03)-Lamc2<jeb>,Afg144<9bp del+DtoH>	B6(Col17 CR03)-Lamc2,Afg144<9bp del+DtoH>	B6(Col17 CR03)-Lamc2<jeb>,Afg144<9bp del+DtoH>	Col17 em13
527180	10/1/2016	12/9/2016	9.85714	Tension	21.8	0	M	B6(Col17 CR03)-Lamc2<jeb>,Afg144<9bp del+DtoH>	B6(Col17 CR03)-Lamc2,Afg144<9bp del+DtoH>	B6(Col17 CR03)-Lamc2<jeb>,Afg144<9bp del+DtoH>	Col17 em13
461497	1/1/2014	3/12/2014	10	Tension	52.5	2	M	B6(Col17 em13)-Ex50-em13<09 bp del+SNP> TAL10-62	B6(Col17 em13)-Ex50-em13<09 bp del+SNP> TAL10-62		Col17 em13
461498	1/1/2014	3/12/2014	10	Tension	65.3	2	M	B6(Col17 em13)-Ex50-em13<09 bp del+SNP> TAL10-62	B6(Col17 em13)-Ex50-em13<09 bp del+SNP> TAL10-62		Col17 em13
461997	1/10/2014	3/20/2014	9.85714	Tension	66.2	2	M	B6(Col17 em13)-Ex50-em13<09 bp del+SNP> TAL10-62	B6(Col17 em13)-Ex50-em13<09 bp del+SNP> TAL10-62		Col17 em13
461998	1/10/2014	3/20/2014	9.85714	Tension	69.7	1	M	B6(Col17 em13)-Ex50-em13<09 bp del+SNP> TAL10-62	B6(Col17 em13)-Ex50-em13<09 bp del+SNP> TAL10-62		Col17 em13
519159	6/12/2016	8/22/2016	10.1429	Tension	74	2	M	B6(Col17 em13)-Ex50-em13<09 bp del+SNP> TAL10-62	B6(Col17 em13)-Ex50-em13<09 bp del+SNP> TAL10-62		Col17 em13
519160	6/12/2016	8/22/2016	10.1429	Tension	65.2	2	M	B6(Col17 em13)-Ex50-em13<09 bp del+SNP> TAL10-62	B6(Col17 em13)-Ex50-em13<09 bp del+SNP> TAL10-62		Col17 em13
519161	6/12/2016	8/22/2016	10.1429	Tension	65	2	M	B6(Col17 em13)-Ex50-em13<09 bp del+SNP> TAL10-62	B6(Col17 em13)-Ex50-em13<09 bp del+SNP> TAL10-62		Col17 em13
471233	6/18/2014	8/27/2014	10	Tension	17.8	0	M	B6jeb-1/80-162<129>,Col17Ex50-em13<09 bp del+SNP> TAL10-62	B6jeb-1/80-162<129>,Col17Ex50-em13<09 bp del+SNP> TAL10-62		Col17 em13
471234	6/18/2014	8/27/2014	10	Tension	20.5	0	M	B6jeb-1/80-162<129>,Col17Ex50-em13<09 bp del+SNP> TAL10-62	B6jeb-1/80-162<129>,Col17Ex50-em13<09 bp del+SNP> TAL10-62		Col17 em13
471235	6/18/2014	8/27/2014	10	Tension	10.9	0	M	B6jeb-1/80-162<129>,Col17Ex50-em13<09 bp del+SNP> TAL10-62	B6jeb-1/80-162<129>,Col17Ex50-em13<09 bp del+SNP> TAL10-62		Col17 em13
471236	6/18/2014	8/27/2014	10	Tension	19.2	0	M	B6jeb-1/80-162<129>,Col17Ex50-em13<09 bp del+SNP> TAL10-62	B6jeb-1/80-162<129>,Col17Ex50-em13<09 bp del+SNP> TAL10-62		Col17 em13
471237	6/18/2014	8/27/2014	10	Tension	14.9	0	M	B6jeb-1/80-162<129>,Col17Ex50-em13<09 bp del+SNP> TAL10-62	B6jeb-1/80-162<129>,Col17Ex50-em13<09 bp del+SNP> TAL10-62		Col17 em13
472500	7/17/2014	9/25/2014	10	Tension	17.7	0	M	B6jeb-1/80-162<129>,Col17Ex50-em13<09 bp del+SNP> TAL10-62	B6jeb-1/80-162<129>,Col17Ex50-em13<09 bp del+SNP> TAL10-62		Col17 em13
472501	7/17/2014	9/25/2014	10	Tension	17.2	0	M	B6jeb-1/80-162<129>,Col17Ex50-em13<09 bp del+SNP> TAL10-62	B6jeb-1/80-162<129>,Col17Ex50-em13<09 bp del+SNP> TAL10-62		Col17 em13
472502	7/17/2014	9/25/2014	10	Tension	15.6	0	M	B6jeb-1/80-162<129>,Col17Ex50-em13<09 bp del+SNP> TAL10-62	B6jeb-1/80-162<129>,Col17Ex50-em13<09 bp del+SNP> TAL10-62		Col17 em13
472503	7/17/2014	9/25/2014	10	Tension	16.9	0	M	B6jeb-1/80-162<129>,Col17Ex50-em13<09 bp del+SNP> TAL10-62	B6jeb-1/80-162<129>,Col17Ex50-em13<09 bp del+SNP> TAL10-62		Col17 em13
474730	8/22/2014	10/30/2014	9.85714	Tension	22.7	3	M	B6jeb-1/80-162<129>,Col17Ex50-em13<09 bp del+SNP> TAL10-62	B6jeb-1/80-162<129>,Col17Ex50-em13<09 bp del+SNP> TAL10-62		Col17 em13
474731	8/22/2014	10/30/2014	9.85714	Tension	20.1	0	M	B6jeb-1/80-162<129>,Col17Ex50-em13<09 bp del+SNP> TAL10-62	B6jeb-1/80-162<129>,Col17Ex50-em13<09 bp del+SNP> TAL10-62		Col17 em13
475327	8/28/2014	11/6/2014	10	Tension	20.9	0	M	B6jeb-1/80-162<129>,Col17Ex50-em13<09 bp del+SNP> TAL10-62	B6jeb-1/80-162<129>,Col17Ex50-em13<09 bp del+SNP> TAL10-62		Col17 em13
475328	8/28/2014	11/6/2014	10	Tension	18	0	M	B6jeb-1/80-162<129>,Col17Ex50-em13<09 bp del+SNP> TAL10-62	B6jeb-1/80-162<129>,Col17Ex50-em13<09 bp del+SNP> TAL10-62		Col17 em13
475659	8/30/2014	11/6/2014	9.71429	Tension	19.4	0	M	B6jeb-1/80-162<129>,Col17Ex50-em13<09 bp del+SNP> TAL10-62	B6jeb-1/80-162<129>,Col17Ex50-em13<09 bp del+SNP> TAL10-62		Col17 em13
475660	8/30/2014	11/6/2014	9.71429	Tension	18	0	M	B6jeb-1/80-162<129>,Col17Ex50-em13<09 bp del+SNP> TAL10-62	B6jeb-1/80-162<129>,Col17Ex50-em13<09 bp del+SNP> TAL10-62		Col17 em13
469425	5/16/2014	7/25/2014	10	Tension	56	2	M	B6(Col17 em14)-Ex50-em14<PWD Repl> 1275AA	B6(Col17 em14)-Ex50-em14<PWD Repl> 1275AA		Col17 em14
469426	5/16/2014	7/25/2014	10	Tension	54	2	M	B6(Col17 em14)-Ex50-em14<PWD Repl> 1275AA	B6(Col17 em14)-Ex50-em14<PWD Repl> 1275AA		Col17 em14
469427	5/16/2014	7/25/2014	10	Tension	54.2	2	M	B6(Col17 em14)-Ex50-em14<PWD Repl> 1275AA	B6(Col17 em14)-Ex50-em14<PWD Repl> 1275AA		Col17 em14
469438	5/16/2014	7/25/2014	10	Tension	56	2	M	B6(Col17 em14)-Ex50-em14<PWD Repl> 1275AA	B6(Col17 em14)-Ex50-em14<PWD Repl> 1275AA		Col17 em14
469439	5/16/2014	7/25/2014	10	Tension	62	2	M	B6(Col17 em14)-Ex50-em14<PWD Repl> 1275AA	B6(Col17 em14)-Ex50-em14<PWD Repl> 1275AA		Col17 em14
469440	5/16/2014	7/25/2014	10	Tension	66.5	2	M	B6(Col17 em14)-Ex50-em14<PWD Repl> 1275AA	B6(Col17 em14)-Ex50-em14<PWD Repl> 1275AA		Col17 em14
469443	5/18/2014	7/25/2014	9.71429	Tension	70.3	2	M	B6(Col17 em14)-Ex50-em14<PWD Repl> 1275AA	B6(Col17 em14)-Ex50-em14<PWD Repl> 1275AA		Col17 em14
469444	5/18/2014	7/25/2014	9.71429	Tension	58.1	2	M	B6(Col17 em14)-Ex50-em14<PWD Repl> 1275AA	B6(Col17 em14)-Ex50-em14<PWD Repl> 1275AA		Col17 em14
469445	5/18/2014	7/25/2014	9.71429	Tension	65.4	2	M	B6(Col17 em14)-Ex50-em14<PWD Repl> 1275AA	B6(Col17 em14)-Ex50-em14<PWD Repl> 1275AA		Col17 em14
469446	5/18/2014	7/25/2014	9.71429	Tension	61.4	2	M	B6(Col17 em14)-Ex50-em14<PWD Repl> 1275AA	B6(Col17 em14)-Ex50-em14<PWD Repl> 1275AA		Col17 em14
469447	5/18/2014	7/25/2014	9.71429	Tension	66	2	M	B6(Col17 em14)-Ex50-em14<PWD Repl> 1275AA	B6(Col17 em14)-Ex50-em14<PWD Repl> 1275AA		Col17 em14
469448	5/18/2014	7/25/2014	9.71429	Tension	63	2	M	B6(Col17 em14)-Ex50-em14<PWD Repl> 1275AA	B6(Col17 em14)-Ex50-em14<PWD Repl> 1275AA		Col17 em14
519164	6/13/2016	8/22/2016	10	Tension	71.3	2	M	B6(Col17 em14)-Ex50-em14<PWD Repl> 1275AA	B6(Col17 em14)-Ex50-em14<PWD Repl> 1275AA		Col17 em14
519165	6/13/2016	8/22/2016	10	Tension	64.8	2	M	B6(Col17 em14)-Ex50-em14<PWD Repl> 1275AA	B6(Col17 em14)-Ex50-em14<PWD Repl> 1275AA		Col17 em14
519166	6/13/2016	8/22/2016	10	Tension	65	2	M	B6(Col17 em14)-Ex50-em14<PWD Repl> 1275AA	B6(Col17 em14)-Ex50-em14<PWD Repl> 1275AA		Col17 em14
462340	1/24/2014	4/4/2014	10	Tension	54	2	M	B6-Col17-Ex50-1275AA<Repl em14>, 1/162 HET	B6(Col17 em14)-Ex50-1275AA<Repl em14>, 1/162	B6-Col17-Ex50-1275AA<Repl em14>, 1/162 HET	Col17 em14
462341	1/24/2014	4/4/2014	10	Tension	60.4	2	M	B6-Col17-Ex50-1275AA<Repl em14>, 1/162 HET	B6(Col17 em14)-Ex50-1275AA<Repl em14>, 1/162	B6-Col17-Ex50-1275AA<Repl em14>, 1/162 HET	Col17 em14
463961	2/15/2014	4/24/2014	9.71429	Tension	56.5	2	M	B6-Col17-Ex50-1275AA<Repl em14>, 1/162<het>	B6(Col17 em14)-Ex50-1275AA<Repl em14>, 1/162	B6-Col17-Ex50-1275AA<Repl em14>, 1/162<het>	Col17 em14
463959	2/15/2014	4/24/2014	9.71429	Tension	68.2	2	M	B6-Col17-Ex50-1275AA<Repl em14>, 1/162<X1>	B6(Col17 em14)-Ex50-1275AA<Repl em14>, 1/162	B6-Col17-Ex50-1275AA<Repl em14>, 1/162<X1>	Col17 em14
463467	2/12/2014	4/24/2014	10.1429	Tension	34.2	3	M	B6jeb-1/80-162<129>,Col17Ex50-em14<PWD Repl> 1275AA	B6jeb-1/80-162<129>,Col17Ex50-em14<PWD Repl> 1275AA		Col17 em14
463468	2/12/2014	4/24/2014	10.1429	Tension	22.5	3	M	B6jeb-1/80-162<129>,Col17Ex50-em14<PWD Repl> 1275AA	B6jeb-1/80-162<129>,Col17Ex50-em14<PWD Repl> 1275AA		Col17 em14
463469	2/12/2014	4/24/2014	10.1429	Tension	34.8	3	M	B6jeb-1/80-162<129>,Col17Ex50-em14<PWD Repl> 1275AA	B6jeb-1/80-162<129>,Col17Ex50-em14<PWD Repl> 1275AA		Col17 em14
463470	2/12/2014	4/24/2014	10.1429	Tension	30.2	3	M	B6jeb-1/80-162<129>,Col17Ex50-em14<PWD Repl> 1275AA	B6jeb-1/80-162<129>,Col17Ex50-em14<PWD Repl> 1275AA		Col17 em14
463473	2/14/2014	4/24/2014	9.85714	Tension	27.5	3	M	B6jeb-1/80-162<129>,Col17Ex50-em14<PWD Repl> 1275AA	B6jeb-1/80-162<129>,Col17Ex50-em14<PWD Repl> 1275AA		Col17 em14
463474	2/14/2014	4/24/2014	9.85714	Tension	31	3	M	B6jeb-1/80-162<129>,Col17Ex50-em14<PWD Repl> 1275AA	B6jeb-1/80-162<129>,Col17Ex50-em14<PWD Repl> 1275AA		Col17 em14
463479	2/12/2014	4/24/2014	10.1429	Tension	24.2	0	M	B6jeb-1/80-162<129>,Col17Ex50-em14<PWD Repl> 1275AA	B6jeb-1/80-162<129>,Col17Ex50-em14<PWD Repl> 1275AA		Col17 em14
463480	2/12/2014	4/24/2014	10.1429	Tension	25.5	0	M	B6jeb-1/80-162<129>,Col17Ex50-em14<PWD Repl> 1275AA	B6jeb-1/80-162<129>,Col17Ex50-em14<PWD Repl> 1275AA		Col17 em14
463481	2/12/2014	4/24/2014	10.1429	Tension	21.3	0	M	B6jeb-1/80-162<129>,Col17Ex50-em14<PWD Repl> 1275AA	B6jeb-1/80-162<129>,Col17Ex50-em14<PWD Repl> 1275AA		Col17 em14
463482	2/12/2014	4/24/2014	10.1429	Tension	18.1	0	M	B6jeb-1/80-162<129>,Col17Ex50-em14<PWD Repl> 1275AA	B6jeb-1/80-162<129>,Col17Ex50-em14<PWD Repl> 1275AA		Col17 em14
464694	3/7/2014	5/15/2014	9.85714	Tension	27.8	3	M	B6jeb-1/80-162<129>,Col17Ex50-em14<PWD Repl> 1275AA	B6jeb-1/80-162<129>,Col17Ex50-em14<PWD Repl> 1275AA		Col17 em14
464695	3/7/2014	5/15/2014	9.85714	Tension	25.9	3	M	B6jeb-1/80-162<129>,Col17Ex50-em14<PWD Repl> 1275AA	B6jeb-1/80-162<129>,Col17Ex50-em14<PWD Repl> 1275AA		Col17 em14
464696	3/7/2014	5/15/2014	9.85714	Tension	30	3	M	B6jeb-1/80-162<129>,Col17Ex50-em14<PWD Repl> 1275AA	B6jeb-1/80-162<129>,Col17Ex50-em14<PWD Repl> 1275AA		Col17 em14
464700	3/7/2014	5/15/2014	9.85714	Tension	21.5	3	M	B6jeb-1/80-162<129>,Col17Ex50-em14<PWD Repl> 1275AA	B6jeb-1/80-162<129>,Col17Ex50-em14<PWD Repl> 1275AA		Col17 em14
464701	3/7/2014	5/15/2014	9.85714	Tension	24.2	3	M	B6jeb-1/80-162<129>,Col17Ex50-em14<PWD Repl> 1275AA	B6jeb-1/80-162<129>,Col17Ex50-em14<PWD Repl> 1275AA		Col17 em14
464702	3/7/2014	5/15/2014	9.85714	Tension	27.5	3	M	B6jeb-1/80-162<129>,Col17Ex50-em14<PWD Repl> 1275AA	B6jeb-1/80-162<129>,Col17Ex50-em14<PWD Repl> 1275AA		Col17 em14
464703	3/7/2014	5/15/2014	9.85714	Tension	27.2	3	M	B6jeb-1/80-162<129>,Col17Ex50-em14<PWD Repl> 1275AA	B6jeb-1/80-162<129>,Col17Ex50-em14<PWD Repl> 1275AA		Col17 em14
467403	4/18/2014	9/5/2014	20	Tension	18.8	0	M	B6jeb-1/80-162<129>,Col17Ex50-em14<PWD Repl> 1275AA	B6jeb-1/80-162<129>,Col17Ex50-em14<PWD Repl> 1275AA		Col17 em14
467404	4/18/2014	9/5/2014	20	Tension	16.1	0	M	B6jeb-1/80-162<129>,Col17Ex50-em14<PWD Repl> 1275AA	B6jeb-1/80-162<129>,Col17Ex50-em14<PWD Repl> 1275AA		Col17 em14
467405	4/18/2014	9/5/2014	20	Tension	20	0	M	B6jeb-1/80-162<129>,Col17Ex50-em14<PWD Repl> 1275AA	B6jeb-1/80-162<129>,Col17Ex50-em14<PWD Repl> 1275AA		Col17 em14
467584	4/20/2014	9/5/2014	19.7143	Tension	21.2	0	M	B6jeb-1/80-162<129>,Col17Ex50-em14<PWD Repl> 1275AA	B6jeb-1/80-162<129>,Col17Ex50-em14<PWD Repl> 1275AA		Col17 em14
467585	4/20/2014	9/5/2014	19.7143	Tension	13.5	0	M	B6jeb-1/80-162<129>,Col17Ex50-em14<PWD Repl> 1275AA	B6jeb-1/80-162<129>,Col17Ex50-em14<PWD Repl> 1275AA		Col17 em14
467586	4/20/2014	9/5/2014	19.7143	Tension	12.2	0	M	B6jeb-1/80-162<129>,Col17Ex50-em14<PWD Repl> 1275AA	B6jeb-1/80-162<129>,Col17Ex50-em14<PWD Repl> 1275AA		Col17 em14
467587	4/20/2014	9/5/2014	19.7143	Tension	13.2	0	M	B6jeb-1/80-162<129>,Col17Ex50-em14<PWD Repl> 1275AA	B6jeb-1/80-162<129>,Col17Ex50-em14<PWD Repl> 1275AA		Col17 em14
467588	4/20/2014	9/5/2014	19.7143	Tension	17.4	0	M	B6jeb-1/80-162<129>,Col17Ex50-em14<PWD Repl> 1275AA	B6jeb-1/80-162<129>,Col17Ex50-em14<PWD Repl> 1275AA		Col17 em14
467589	4/20/2014	9/5/2014	19.7143	Tension	13	0	M	B6jeb-1/80-162<129>,Col17Ex50-em14<PWD Repl> 1275AA	B6jeb-1/80-162<129>,Col17Ex50-em14<PWD Repl> 1275AA		Col17 em14
467593	4/23/2014	9/9/2014	19.8571	Tension	15.5	0	M	B6jeb-1/80-162<129>,Col17Ex50-em14<PWD Repl> 1275AA	B6jeb-1/80-162<129>,Col17Ex50-em14<PWD Repl> 1275AA		Col17 em14
467594	4/23/2014	9/9/2014	19.8571	Tension	17.2	0	M	B6jeb-1/80-162<129>,Col17Ex50-em14<PWD Repl> 1275AA	B6jeb-1/80-162<129>,Col17Ex50-em14<PWD Repl> 1275AA		Col17 em14
467595	4/23/2014	9/9/2014	19.8571	Tension	15.2	0	M	B6jeb-1/80-162<129>,Col17Ex50-em14<PWD Repl> 1275AA	B6jeb-1/80-162<129>,Col17Ex50-em14<PWD Repl> 1275AA		Col17 em14
467596	4/23/2014	9/9/2014	19.8571	Tension	5	0	M	B6jeb-1/80-162<129>,Col17Ex50-em14<PWD Repl> 1275AA	B6jeb-1/80-162<129>,Col17Ex50-em14<PWD Repl> 1275AA		Col17 em14
467597	4/23/2014	9/9/2014	19.8571	Tension	12	0	M	B6jeb-1/80-162<129>,Col17Ex50-em14<PWD Repl> 1275AA	B6jeb-1/80-162<129>,Col17Ex50-em14<PWD Repl> 1275AA		Col17 em14
537584	3/2/2017	5/10/2017	9.85714	Tension	72.8	2	M	B6(Col17 em15)-Afg1825<1482 bp dels> (CR01)	B6(Col17 em15)-Afg1825<1482 bp dels> (CR01)		Col17 em15
537585	3/2/2017	5/10/2017	9.85714	Tension	50.3	2	M	B6(Col17 em15)-Afg1825<1482 bp dels> (CR01)	B6(Col17 em15)-Afg1825<1482 bp dels> (CR01)		Col17 em15
537586	3/2/2017	5/10/2017	9.85714	Tension	58.5	2	M	B6(Col17 em15)-Afg1825<1482 bp dels> (CR01)	B6(Col17 em15)-Afg1825<1482 bp dels> (CR01)		Col17 em15
537589	3/3/2017	5/10/2017	9.71429	Tension	60.2	2	M	B6(Col17 em15)-Afg1825<1482 bp dels> (CR01)	B6(Col17 em15)-Afg1825<1482 bp dels> (CR01)		Col17 em15
537590	3/3/2017	5/10/2017	9.71429	Tension	55.8	2	M	B6(Col17 em15)-Afg1825<1482 bp dels> (CR01)	B6(Col17 em15)-Afg1825<1482 bp dels> (CR01)		Col17 em15
514369	4/11/2016	6/20/2016	10	Tension	20.9	0	M	B6(Col17 em15)-Lamc2<jeb>, Afg1825 (1482 bp dels) (CR01) HET	B6(Col17 em15)-Lamc2<jeb>, Afg1825 (1482 bp dels) (CR01)	B6(Col17 em15)-Lamc2<jeb>, Afg1825 (1482 bp dels) (CR01) HET	Col17 em15
514371	4/11/2016	6/20/2016	10	Tension	17	0	M	B6(Col17 em15)-Lamc2<jeb>, Afg1825 (1482 bp dels) (CR01) HET	B6(Col17 em15)-Lamc2<jeb>, Afg1825 (1482 bp dels) (CR01)	B6(Col17 em15)-Lamc2<jeb>, Afg1825 (1482 bp dels) (CR01) HET	Col17 em15
514372	4/11/2016	6/20/2016	10	Tension	23.2	0	M	B6(Col17 em15)-Lamc2<jeb>, Afg1825 (1482 bp dels) (CR01) HET	B6(Col17 em15)-Lamc2<jeb>, Afg1825 (1482 bp dels) (CR01)	B6(Col17 em15)-Lamc2<jeb>, Afg1825 (1482 bp dels) (CR01) HET	Col17 em15
516996	5/14/2016	7/22/2016	9.85714	Tension	16	0	M	B6(Col17 em15)-Lamc2<jeb>, Afg1825 (1482 bp dels) (CR01) HET	B6(Col17 em15)-Lamc2<jeb>, Afg1825 (1482 bp dels) (CR01)	B6(Col17 em15)-Lamc2<jeb>, Afg1825 (1482 bp dels) (CR01) HET	Col17 em15
516997	5/14/2016	7/22/2016	9.85714	Tension	12.7	0	M	B6(Col17 em15)-Lamc2<jeb>, Afg1825 (1482 bp dels) (CR01) HET	B6(Col17 em15)-Lamc2<jeb>, Afg1825 (1482 bp dels) (CR01)	B6(Col17 em15)-Lamc2<jeb>, Afg1825 (1482 bp dels) (CR01) HET	Col17 em15
516999	5/14/2016	7/22/2016	9.85714	Tension	17.3	0	M	B6(Col17 em15)-Lamc2<jeb>, Afg1825 (1482 bp dels) (CR01) HET	B6(Col17 em15)-Lamc2<jeb>, Afg1825 (1482 bp dels) (CR01)	B6(Col17 em15)-Lamc2<jeb>, Afg1825 (1482 bp dels) (CR01) HET	Col17 em15
517000	5/14/2016	7/22/2016	9.85714	Tension	13.8	0	M	B6(Col17 em15)-Lamc2<jeb>, Afg1825 (1482 bp dels) (CR01) HET	B6(Col17 em15)-Lamc2<jeb>, Afg1825 (1482 bp dels) (CR01)	B6(Col17 em15)-Lamc2<jeb>, Afg1825 (1482 bp dels) (CR01) HET	Col17 em15
517001	5/14/2016	7/22/2016	9.85714	Tension	14.9	0	M	B6(Col17 em15)-Lamc2<jeb>, Afg1825 (1482 bp dels) (CR01) HET	B6(Col17 em15)-Lamc2<jeb>, Afg1825 (1482 bp dels) (CR01)	B6(Col17 em15)-Lamc2<jeb>, Afg1825 (1482 bp dels) (CR01) HET	Col17 em15
521575	7/13/2016	9/19/2016	9.71429	Tension	19.9	0	M	B6(Col17 em15)-Lamc2<jeb>, Afg1825 (1482 bp dels) (CR01) HET	B6(Col17 em15)-Lamc2<jeb>, Afg1825 (1482 bp dels) (CR01)	B6(Col17 em15)-Lamc2<jeb>, Afg1825 (1482 bp dels) (CR01) HET	Col17 em15
521576	7/13/2016	9/19/2016	9.71429	Tension	14.7	0	M	B6(Col17 em15)-Lamc2<jeb>, Afg1825 (1482 bp dels) (CR01) HET	B6(Col17 em15)-Lamc2<jeb>, Afg1825 (1482 bp dels) (CR01)	B6(Col17 em15)-Lamc2<jeb>, Afg1825 (1482 bp dels) (CR01) HET	Col17 em15
521583	7/11/2016	9/19/2016	10	Tension	18.3	0	M	B6(Col17 em15)-Lamc2<jeb>, Afg1825 (1482 bp dels) (CR01) HET	B6(Col17 em15)-Lamc2<jeb>, Afg1825 (1482 bp dels) (CR01)	B6(Col17 em15)-Lamc2<jeb>, Afg1825 (1482 bp dels) (CR01) HET	Col17 em15
521584	7/11/2016	9/19/2016	10	Tension	11.4	0	M	B6(Col17 em15)-Lamc2<jeb>, Afg1825 (1482 bp dels) (CR01) HET	B6(Col17 em15)-Lamc2<jeb>, Afg1825 (1482 bp dels) (CR01)	B6(Col17 em15)-Lamc2<jeb>, Afg1825 (1482 bp dels) (CR01) HET	Col17 em15
522953	8/2/2016	10/13/2016	10.2857	Tension	18.9	0	M	B6(Col17 em15)-Lamc2<jeb>, Afg1825 (1482 bp dels) (CR01) HET	B6(Col17 em15)-Lamc2<jeb>, Afg1825 (1482 bp dels) (CR01)	B6(Col17 em15)-Lamc2<jeb>, Afg1825 (1482 bp dels) (CR01) HET	Col17 em15
522956	8/2/2016	10/13/2016	10.2857	Tension	16.3	0	M	B6(Col17 em15)-Lamc2<jeb>, Afg1825 (1482 bp dels) (CR01) HET	B6(Col17 em15)-Lamc2<jeb>, Afg1825 (1482 bp dels) (CR01)	B6(Col17 em15)-Lamc2<jeb>, Afg1825 (1482 bp dels) (CR01) HET	Col17 em15
523366	8/7/2016	10/13/2016	9.57143	Tension	17.3	0	M	B6(Col17 em15)-Lamc2<jeb>, Afg1825 (1482 bp dels) (CR01) HET	B6(Col17 em15)-Lamc2<jeb>, Afg1825 (1482 bp dels) (CR01)	B6(Col17 em15)-Lamc2<jeb>, Afg1825 (1482 bp dels) (CR01) HET	Col17 em15
523370	8/12/2016	10/21/2016	10	Tension	20.8	0	M	B6(Col17 em15)-Lamc2<jeb>, Afg1825 (1482 bp dels) (CR01) HET	B6(Col17 em15)-Lamc2<jeb>, Afg1825 (1482 bp dels) (CR01)	B6(Col17 em15)-Lamc2<jeb>, Afg1825 (1482 bp dels) (CR01) HET	Col17 em15
523371	8/12/2016	10/21/2016	10	Tension	15.2	0	M	B6(Col17 em15)-Lamc2<jeb>, Afg1825 (1482 bp dels) (CR01) HET	B6(Col17 em15)-Lamc2<jeb>, Afg1825 (1482 bp dels) (CR01)	B6(Col17 em15)-Lamc2<jeb>, Afg1825 (1482 bp dels) (CR01) HET	Col17 em15
523377	8/12/2016	10/21/2016	10	Tension	17	0	M	B6(Col17 em15)-Lamc2<jeb>, Afg1825 (1482 bp dels) (CR01) HET	B6(Col17 em15)-Lamc2<jeb>, Afg1825 (1482 bp dels) (CR01)	B6(Col17 em15)-Lamc2<jeb>, Afg1825 (1482 bp dels) (CR01) HET	Col17 em15
523380	8/12/2016	10/21/2016	10	Tension	17.5	0	M	B6(Col17 em15)-Lamc2<jeb>, Afg1825 (1482 bp dels) (CR01) HET	B6(Col17 em15)-Lamc2<jeb>, Afg1825 (1482 bp dels) (CR01)	B6(Col17 em15)-Lamc2<jeb>, Afg1825 (1482 bp dels) (CR01) HET	Col17 em15
523381	8/12/2016	10/21/2016	10	Tension	14.8	0	M	B6(Col17 em15)-Lamc2<jeb>, Afg1825 (1482 bp dels) (CR01) HET	B6(Col17 em15)-Lamc2<jeb>, Afg1825 (1482 bp dels) (CR01)	B6(Col17 em15)-Lamc2<jeb>, Afg1825 (1482 bp dels) (CR01) HET	Col17 em15
524327	8/24/2016	11/2/2016	10	Tension	19.5	0	M	B6(Col17 em15)-Lamc2<jeb>, Afg1825 (1482 bp dels) (CR01) HET	B6(Col17 em15)-Lamc2<jeb>, Afg1825 (1482 bp dels) (CR01)	B6(Col17 em15)-Lamc2<jeb>, Afg1825 (1482 bp dels) (CR01) HET	Col17 em15
524329	8/24/2016	11/2/2016	10	Tension	23.8	0	M	B6(Col17 em15)-Lamc2<jeb>, Afg1825 (1482 bp dels) (CR01) HET	B6(Col17 em15)-Lamc2<jeb>, Afg1825 (1482 bp dels) (CR01)	B6(Col17 em15)-Lamc2<jeb>, Afg1825 (1482 bp dels) (CR01) HET	Col17 em15
524762	8/29/2016	11/7/2016	10	Tension	17.2	0	M	B6(Col17 em15)-Lamc2<jeb>, Afg1825 (1482 bp dels) (CR01) HET	B6(Col17 em15)-Lamc2<jeb>, Afg1825 (1482 bp dels) (CR01)	B6(Col17 em15)-Lamc2<jeb>, Afg1825 (1482 bp dels) (CR01) HET	Col17 em15
524763	8/29/2016	11/7/2016	10	Tension	25.3	0	M	B6(Col17 em15)-Lamc2<jeb>, Afg1825 (1482 bp dels) (CR01) HET	B6(Col17 em15)-Lamc2<jeb>, Afg1825 (1482 bp dels) (CR01)	B6(Col17 em15)-Lamc2<jeb>, Afg1825 (1482 bp dels) (CR01) HET	Col17 em15
514370	4/11/2016	6/20/2016	10	Tension	23.1	0	M	B6(Col17 em15)-Lamc2<jeb>, Afg1825 (1482 bp dels) (CR01) neg	B6(Col17 em15)-Lamc2<jeb>, Afg1825 (1482 bp dels) (CR01)	B6(Col17 em15)-Lamc2<jeb>, Afg1825 (1482 bp dels) (CR01) neg	Col17 em15
514373	4/11/2016	6/20/2016	10	Tension	20.5	0	M	B6(Col17 em15)-Lamc2<jeb>, Afg1825 (1482 bp dels) (CR01) neg	B6(Col17 em15)-Lamc2<jeb>, Afg1825 (1482 bp dels) (CR01)	B6(Col17 em15)-Lamc2<jeb>, Afg1825 (1482 bp dels) (CR01) neg	Col17 em15
521577	7/13/2016	9/19/2016	9.71429	Tension	16.1	0	M	B6(Col17 em15)-Lamc2<jeb>, Afg1825<1482 bp dels> (CR01)	B6(Col17 em15)-Lamc2<jeb>, Afg1825 (1482 bp dels) (CR01)	B6(Col17 em15)-Lamc2<jeb>, Afg1825<1482 bp dels> (CR01)	Col17 em15
521585	7/11/2016	9/19/2016	10	Tension	13.1	0	M	B6(Col17 em15)-Lamc2<jeb>, Afg1825<1482 bp dels> (CR01)	B6(Col17 em15)-Lamc2<jeb>, Afg1825 (1482 bp dels) (CR01)	B6(Col17 em15)-Lamc2<jeb>, Afg1825<1482 bp dels> (CR01)	Col17 em15
522952	8/2/2016	10/10/2016	9.85714	Tension	14.8	0	M	B6(Col17 em15)-Lamc2<jeb>, Afg1825<1482 bp dels> (CR01)	B6(Col17 em15)-Lamc2<jeb>, Afg1825 (1482 bp dels) (CR01)	B6(Col17 em15)-Lamc2<jeb>, Afg1825<1482 bp dels> (CR01)	Col17 em15
522955	8/2/2016	10/10/2016	9.85714	Tension	11.7	0	M	B6(Col17 em15)-Lamc2<jeb>, Afg1825<1482 bp dels> (CR01)	B6(Col17 em15)-Lamc2<jeb>, Afg1825 (1482 bp dels) (CR01)	B6(Col17 em15)-Lamc2<jeb>, Afg1825<1482 bp dels> (CR01)	Col17 em15
523372	8/12/2016	10/21/2016	10	Tension	11.7	0	M	B6(Col17 em15)-Lamc2<jeb>, Afg1825<1482 bp dels> (CR01)	B6(Col17 em15)-Lamc2<jeb>, Afg1825 (1482 bp dels) (CR01)	B6(Col17 em15)-Lamc2<jeb>, Afg1825<1482 bp dels> (CR01)	Col17 em15
523378	8/12/2016	10/21/2016	10	Tension	13.5	0	M	B6(Col17 em15)-Lamc2<jeb>, Afg1825<1482 bp dels> (CR01)	B6(Col17 em15)-Lamc2<jeb>, Afg1825 (1482 bp dels) (CR01)	B6(Col17 em15)-Lamc2<jeb>, Afg1825<1482 bp dels> (CR01)	Col17 em15
523383	8/12/2016	10/21/2016	10	Tension	9	0	M	B6(Col17 em15)-Lamc2<jeb>, Afg1825<1482 bp dels> (CR01)	B6(Col17 em15)-Lamc2<jeb>, Afg1825 (1482 bp dels) (CR01)	B6(Col17 em15)-Lamc2<jeb>, Afg1825<1482 bp dels> (CR01)	Col17 em15
523384	8/12/2016	10/21/2016	10	Tension	19.6	0	M	B6(Col17 em15)-Lamc2<jeb>, Afg1825<1482 bp dels> (CR01)	B6(Col17 em15)-Lamc2<jeb>, Afg1825 (1482 bp dels) (CR01)	B6(Col17 em15)-Lamc2<jeb>, Afg1825<1482 bp dels> (CR01)	Col17 em15
524764	8/29/2016	11/7/2016	10	Tension	19.7	0	M	B6(Col17 em15)-Lamc2<jeb>, Afg1825<1482 bp dels> (CR01)	B6(Col17 em15)-Lamc2<jeb>, Afg1825 (1482 bp dels) (CR01)	B6(Col17 em15)-Lamc2<jeb>, Afg1825<1482 bp dels> (CR01)	Col17 em15
534630	1/15/2017	3/27/2017	10.1429	Tension	71.7	2	M	B6(Col17 em16)-Afg1825<1443 bp del> (CR16)	B6(Col17 em16)-Afg1825<1443 bp del> (CR16)		Col17 em16
534631	1/15/2017	3/27/2017	10.1429	Tension	65	2	M	B6(Col17 em16)-Afg1825<1443 bp del> (CR16)	B6(Col17 em16)-Afg1825<1443 bp del> (CR16)		Col17 em16
534632	1/15/2017	3/27/2017	10.1429	Tension	56.3	2	M	B6(Col17 em16)-Afg1825<1443 bp del> (CR16)	B6(Col17 em16)-Afg1825<1443 bp del> (CR16)		Col17 em16
516446	5/2/2016	7/11/2016	10	Tension	16	0	M	B6(Col17 em16)-Lamc2<jeb>,Afg1825<1443 bp del> (CR16)	B6(Col17 em16)-Lamc2<jeb>,Afg1825<1443 bp del> (CR16)		Col17 em16
516447	5/2/2016	7/11/2016	10	Tension	13.5	0	M	B6(Col17 em16)-Lamc2<jeb>,Afg1825<1443 bp del> (CR16)	B6(Col17 em16)-Lamc2<jeb>,Afg1825<1443 bp del> (CR16)		Col17 em16
516448	5/2/2016	7/11/2016	10	Tension	15.7	0	M	B6(Col17 em16)-Lamc2<jeb>,Afg1825<1443 bp del> (CR16)	B6(Col17 em16)-Lamc2<jeb>,Afg1825<1443 bp del> (CR16)		Col17 em16
518458	5/28/2016	8/4/2016	9.71429	Tension	17	0	M	B6(Col17 em16)-Lamc2<jeb>,Afg1825<1443 bp del> (CR16)	B6(Col17 em16)-Lamc2<jeb>,Afg1825<1443 bp del> (CR16)		Col17 em16
518459	5/28/2016	8/4/2016	9.71429	Tension	21.2	0	M	B6(Col17 em16)-Lamc2<jeb>,Afg1825<1443 bp del> (CR16)	B6(Col17 em16)-Lamc2<jeb>,Afg1825<1443 bp del> (CR16)		Col17 em16
518460	5/28/2016	8/4/2016	9.71429	Tension	15	0	M	B6(Col17 em16)-Lamc2<jeb>,Afg1825<1443 bp del> (CR16)	B6(Col17 em16)-Lamc2<jeb>,Afg1825<1443 bp del> (CR16)		Col17 em16
518461	5/28/2016	8/4/2016	9.71429	Tension	19.5	0	M	B6(Col17 em16)-Lamc2<jeb>,Afg1825<1443 bp del> (CR16)	B6(Col17 em16)-Lamc2<jeb>,Afg1825<1443 bp del> (CR16)		Col17 em16
519533	6/15/2016	8/24/2016	10	Tension	18.8	0	M	B6(Col17 em16)-Lamc2<jeb>,Afg1825<1443 bp del> (CR16)	B6(Col17 em16)-Lamc2<jeb>,Afg1825<1443 bp del> (CR16)		Col17 em16
519534	6/15/2016	8/24/2016	10	Tension	13.8	0	M	B6(Col17 em16)-Lamc2<jeb>,Afg1825<1443 bp del> (CR16)	B6(Col17 em16)-Lamc2<jeb>,Afg1825<1443 bp del> (CR16)		Col17 em16
520976	7/8/2016	9/19/2016	10.4286	Tension	17.3	0	M	B6(Col17 em16)-Lamc2<jeb>,Afg1825<1443 bp del> (CR16)	B6(Col17 em16)-Lamc2<jeb>,Afg1825<1443 bp del> (CR16)		Col17 em16
520980	7/10/2016	9/19/2016	10.1429	Tension	13.6	0	M	B6(Col17 em16)-Lamc2<jeb>,Afg1825<1443 bp del> (CR16)	B6(Col17 em16)-Lamc2<jeb>,Afg1825<1443 bp del> (CR16)		Col17 em16
520981	7/10/2016	9/19/2016	10.1429	Tension	15.2	0	M	B6(Col17 em16)-Lamc2<jeb>,Afg1825<1443 bp del> (CR16)	B6(Col17 em16)-Lamc2<jeb>,Afg1825<1443 bp del> (CR16)		Col17 em16
520982	7/10/2016	9/19/2016	10.1429	Tension	15.2	0	M	B6(Col17 em16)-Lamc2<jeb>,Afg1825<1443 bp del> (CR16)	B6(Col17 em16)-Lamc2<jeb>,Afg1825<1443 bp del> (CR16)		Col17 em16
521590	7/13/2016	9/21/2016	10	Tension	15.8	0	M	B6(Col17 em16)-Lamc2<jeb>,Afg1825<1443 bp del> (CR16)	B6(Col17 em16)-Lamc2<jeb>,Afg1825<1443 bp del> (CR16)		Col17 em16
521591	7/13/2016	9/21/2016	10	Tension	14.9	0	M	B6(Col17 em16)-Lamc2<jeb>,Afg1825<1443 bp del> (CR16)	B6(Col17 em16)-Lamc2<jeb>,Afg1825<1443 bp del> (CR16)		Col17 em16
521592	7/13/2016	9/21/2016	10	Tension	13.8	0	M	B6(Col17 em16)-Lamc2<jeb>,Afg1825<1443 bp del> (CR16)	B6(Col17 em16)-Lamc2<jeb>,Afg1825<1443 bp del> (CR16)		Col17 em16
521593	7/13/2016	9/21/2016	10	Tension	13.5	0	M	B6(Col17 em16)-Lamc2<jeb>,Afg1825<1443 bp del> (CR16)	B6(Col17 em16)-Lamc2<jeb>,Afg1825<1443 bp del> (CR16)		Col17 em16
521594	7/13/2016	9/21/2016	10	Tension	20.8	0	M	B6(Col17 em16)-Lamc2<jeb>,Afg1825<1443 bp del> (CR16)	B6(Col17 em16)-Lamc2<jeb>,Afg1825<1443 bp del> (CR16)		Col17 em16
521595	7/13/2016	9/21/2016	10	Tension	24.4	0	M	B6(Col17 em16)-Lamc2<jeb>,Afg1825<1443 bp del> (CR16)	B6(Col17 em16)-Lamc2<jeb>,Afg1825<1443 bp del> (CR16)		Col17 em16
521596	7/13/2016	9/21/2016	10	Tension	19.8	0	M	B6(Col17 em16)-Lamc2<jeb>,Afg1825<1443 bp del> (CR16)	B6(Col17 em16)-Lamc2<jeb>,Afg1825<1443 bp del> (CR16)		Col17 em16
521597	7/13/2016	9/21/2016	10	Tension	24	0	M	B6(Col17 em16)-Lamc2<jeb>,Afg1825<1443 bp del> (CR16)	B6(Col17 em16)-Lamc2<jeb>,Afg1825<1443 bp del> (CR16)		Col17 em16
521598	7/13/2016	9/21/2016	10	Tension	17.8	0	M	B6(Col17 em16)-Lamc2<jeb>,Afg1825<1443 bp del> (CR16)	B6(Col17 em16)-Lamc2<jeb>,Afg1825<1443 bp del> (CR16)		Col17 em16
521599	7/13/2016	9/21/2016	10	Tension	22.5	0	M	B6(Col17 em16)-Lamc2<jeb>,Afg1825<1443 bp del> (CR16)	B6(Col17 em16)-Lamc2<jeb>,Afg1825<1443 bp del> (CR16)		Col17 em16
523909	8/15/2016	10/24/2016	10	Tension	14.5	0	M	B6(Col17 em16)-Lamc2<jeb>,Afg1825<1443 bp del> (CR16)	B6(Col17 em16)-Lamc2<jeb>,Afg1825<1443 bp del> (CR16)		Col17 em16
523910	8/15/2016	10/24/2016	10	Tension	16.5	0	M	B6(Col17 em16)-Lamc2<jeb>,Afg1825<1443 bp del> (CR16)	B6(Col17 em16)-Lamc2<jeb>,Afg1825<1443 bp del> (CR16)		Col17 em16
527720	10/24/2016	1/3/2017	10.1429	Tension	71.6	2	M	B6(Col17 em17)-Afg558<140 bp del> (CR17)	B6(Col17 em17)-Afg558<140 bp del> (CR17)		Col17 em17
527721	10/24/2016	1/3/2017	10.1429	Tension	68.1	2	M	B6(Col17 em17)-Afg558<140 bp del> (CR17)	B6(Col17 em17)-Afg558<140 bp del> (CR17)		Col17 em17
512068	3/7/2016	5/16/2016	10	Tension	22.8	0	M	B6(Col17 em17)-Lamc2<jeb>,Afg558<140 bp del> (CR17)	B6(Col17 em17)-Lamc2,Afg558<140 bp del> (CR17)	B6(Col17 em17)-Lamc2<jeb>,Afg558<140 bp del> (CR17)	Col17 em17
512069	3/7/2016	5/16/2016	10	Tension	18.7	0	M	B6(Col17 em17)-Lamc2<jeb>,Afg558<140 bp del> (CR17)	B6(Col17 em17)-Lamc2,Afg558<140 bp del> (CR17)	B6(Col17 em17)-Lamc2<jeb>,Afg558<140 bp del> (CR17)	Col17 em17
515373	4/18/2016	6/27/2016	10	Tension	15.8	0	M	B6(Col17 em17)-Lamc2<jeb>,Afg558<140 bp del> (CR17)	B6(Col17 em17)-Lamc2,Afg558<140 bp del> (CR17)	B6(Col17 em17)-Lamc2<jeb>,Afg558<140 bp del> (CR17)	Col17 em17
516456	5/4/2016	7/13/2016	10	Tension	6.7	0	M	B6(Col17 em17)-Lamc2<jeb>,Afg558<140 bp del> (CR17)	B6(Col17 em17)-Lamc2<jeb>,Afg558<140 bp del> (CR17)		Col17 em17
516457	5/4/2016	7/13/2016	10	Tension	14	0	M	B6(Col17 em17)-Lamc2<jeb>,Afg558<140 bp del> (CR17)	B6(Col17 em17)-Lamc2<jeb>,Afg558<140 bp del> (CR17)		Col17 em17
516458	5/4/2016	7/13/2016	10	Tension	14.3	0	M	B6(Col17 em17)-Lamc2<jeb>,Afg558<140 bp del> (CR17)	B6(Col17 em17)-Lamc2<jeb>,Afg558<140 bp del> (CR17)		Col17 em17
516461	5/6/2016	7/15/2016	10	Tension	10.7	0	M	B6(Col17 em17)-Lamc2<jeb>,Afg558<140 bp del> (CR17)	B6(Col17 em17)-Lamc2<jeb>,Afg558<140 bp del> (CR17)		Col17 em17
516462	5/6/2016	7/15/2016	10	Tension	10.4	0	M	B6(Col17 em17)-Lamc2<jeb>,Afg558<140 bp del> (CR17)	B6(Col17 em17)-Lamc2<jeb>,Afg558<140 bp del> (CR17)		Col17 em17
516463	5/6/2016	7/15/2016	10	Tension	14.2	0	M	B6(Col17 em17)-Lamc2<jeb>,Afg558<140 bp del> (CR17)	B6(Col17 em17)-Lamc2<jeb>,Afg558<140 bp del> (CR17)		Col17 em17
518465	5/29/2016	8/8/2016	10.1429	Tension	16.3	0	M	B6(Col17 em17)-Lamc2<jeb>,Afg558<140 bp del> (CR17)	B6(Col17 em17)-Lamc2<jeb>,Afg558<140 bp del> (CR17)		Col17 em17
518469	5/30/2016	8/8/2016	10	Tension	14.9	0	M	B6(Col17 em17)-Lamc2<jeb>,Afg558<140 bp del> (CR17)	B6(Col17 em17)-Lamc2<jeb>,Afg558<140 bp del> (CR17)		Col17 em17
518470	5/30/2016	8/8/2016	10	Tension	13.2	0	M	B6(Col17 em17)-Lamc2<jeb>,Afg558<140 bp del> (CR17)	B6(Col17 em17)-Lamc2<jeb>,Afg558<140 bp del> (CR17)		Col17 em17
518471	5/30/2016	8/8/2016	10	Tension	15.3	0	M	B6(Col17 em17)-Lamc2<jeb>,Afg558<140 bp del> (CR17)	B6(Col17 em17)-Lamc2<jeb>,Afg558<140 bp del> (CR17)		Col17 em17
505725	12/24/2015	3/3/2016	10	Tension	58.5	2	M	B6(Col17 em18)-Afg558<166 bp ins> (CR21)	B6(Col17 em18)-Afg558<166 bp ins> (CR21)		Col17 em18
505726	12/24/2015	3/3/2016	10	Tension	73	2	M	B6(Col17 em18)-Afg558<166 bp ins> (CR21)	B6(Col17 em18)-Afg558<166 bp ins> (CR21)		Col17 em18
505727	12/24/2015	3/3/2016	10	Tension	60	2	M	B6(Col17 em18)-Afg558<166 bp ins> (CR21)	B6(Col17 em18)-Afg558<166 bp ins> (CR21)		Col17 em18
508054	1/17/2016	3/28/2016	10.1429	Tension	61.5	2	M	B6(Col17 em18)-Afg558<166 bp ins> (CR21)	B6(Col17 em18)-Afg558<166 bp ins> (CR21)		Col17 em18
508055	1/17/2016	3/28/2016	10.1429	Tension	70.7	2	M	B6(Col17 em18)-Afg558<166 bp ins> (CR21)	B6(Col17 em18)-Afg558<166 bp ins> (CR21)		Col17 em18
519561	6/12/2016	8/19/2016	9.71429	Tension	61.9	2	M	B6(Col17 em18)-Afg558<166 bp ins> (CR21)	B6(Col17 em18)-Afg558<166 bp ins> (CR21)		Col17 em18
519562	6/12/2016	8/19/2016	9.71429	Tension	61.5	2	M	B6(Col17 em18)-Afg558<166 bp ins> (CR21)	B6(Col17 em18)-Afg558<166 bp ins> (CR21)		Col17 em18
519563	6/12/2016	8/19/2016	9.71429	Tension	61.3	2	M	B6(Col17 em18)-Afg558<166 bp ins> (CR21)	B6(Col17 em18)-Afg558<166 bp ins> (CR21)		Col17 em18
519564	6/12/2016	8/19/2016	9.71429	Tension	66	2	M	B6(Col17 em18)-Afg558<166 bp ins> (CR21)	B6(Col17 em18)-Afg558<166 bp ins> (CR21)		Col17 em18
526634	9/23/2016	12/2/2016	10	Tension	28.9	0	M	B6(Col17 em18)-Lamc2<jeb>,Afg558<166 bp ins> (CR21)	B6(Col17 em18)-Lamc2<jeb>,Afg558<166 bp ins> (CR21)		Col17 em18
526635	9/23/2016	12/2/2016	10	Tension	15	0	M	B6(Col17 em18)-Lamc2<jeb>,Afg558<166 bp ins> (CR21)	B6(Col17 em18)-Lamc2<jeb>,Afg558<166 bp ins> (CR21)		Col17 em18
526636	9/23/2016	12/2/2016	10	Tension	18.4	0	M	B6(Col17 em18)-Lamc2<jeb>,Afg558<166 bp ins> (CR21)	B6(Col17 em18)-Lamc2<jeb>,Afg558<166 bp ins> (CR21)		Col17 em18
527158	10/3/2016	12/12/2016	10	Tension	15.5	0	M	B6(Col17 em18)-Lamc2<jeb>,Afg558<166 bp ins> (CR21)	B6(Col17 em18)-Lamc2<jeb>,Afg558<166 bp ins> (CR21)		Col17 em18
527159	10/3/2016	12/12/2016	10	Tension	13.2	0	M	B6(Col17 em18)-Lamc2<jeb>,Afg558<166 bp ins> (CR21)	B6(Col17 em18)-Lamc2<jeb>,Afg558<166 bp ins> (CR21)		Col17 em18
527160	10/3/2016	12/12/2016	10	Tension	13	0	M	B6(Col17 em18)-Lamc2<jeb>,Afg558<166 bp ins> (CR21)	B6(Col17 em18)-Lamc2<jeb>,Afg558<166 bp ins> (CR21)		Col17 em18
527161	10/3/2016	12/12/2016	10	Tension	19	0	M	B6(Col17 em18)-Lamc2<jeb>,Afg558<166 bp ins> (CR21)	B6(Col17 em18)-Lamc2<jeb>,Afg558<166 bp ins> (CR21)		Col17 em18
527163	10/1/2016	12/9/2016	9.85714	Tension	19.2	0	M	B6(Col17 em18)-Lamc2<jeb>,Afg558<166 bp ins> (CR21)	B6(Col17 em18)-Lamc2<jeb>,Afg558<166 bp ins> (CR21)		Col17 em18
527164	10/1/2016	12/9/2016	9.85714	Tension	18	0	M	B6(Col17 em18)-Lamc2<jeb>,Afg558<166 bp ins> (CR21)	B6(Col17 em18)-Lamc2<jeb>,Afg558<166 bp ins> (CR21)		Col17 em18
527165	10/1/2016	12/9/2016	9.85714	Tension	14.2	0	M	B6(Col17 em18)-Lamc2<jeb>,Afg558<166 bp ins> (CR21)	B6(Col17 em18)-Lamc2<jeb>,Afg558<166 bp ins> (CR21)		Col17 em18
527166	10/1/2016	12/9/2016	9.85714	Tension	8.8	0	M	B6(Col17 em18)-Lamc2<jeb>,Afg558<166 bp ins> (CR21)	B6(Col17 em18)-Lamc2<jeb>,Afg558<166 bp ins> (CR21)		Col17 em18
527172	10/3/2016	12/12/2016	10	Tension	10.3	0	M	B6(Col17 em18)-Lamc2<jeb>,Afg558<166 bp ins> (CR21)	B6(Col17 em18)-Lamc2<jeb>,Afg558<166 bp ins> (CR21)		Col17 em18
527173	10/3/2016	12/12/2016	10	Tension	18.7	0	M	B6(Col17 em18)-Lamc2<jeb>,Afg558<166 bp ins> (CR21)	B6(Col17 em18)-Lamc2<jeb>,Afg558<166 bp ins> (CR21)		Col17 em18
523168	8/10/2016	10/18/2016	9.85714	Tension	51.5	1	F	B6-Col17(em1xem18)F1 comp test	B6-Col17(em1xem18)F1 comp test		Col17 em1em18
523169	8/10/2016	10/18/2016	9.85714	Tension	61.5	2	F	B6-Col17(em1xem18)F1 comp test	B6-Col17(em1xem18)F1 comp test		Col17 em1em18
523170	8/10/2016	10/18/2016	9.85714	Tension	63.9	2	F	B6-Col17(em1xem18)F1 comp test	B6-Col17(em1xem18)F1 comp test		Col17 em1em18
523171	8/10/2016	10/18/2016	9.85714	Tension	59.5	2	F	B6-Col17(em1xem18)F1 comp test	B6-Col17(em1xem18)F1 comp test		Col17 em1em18
523172	8/10/2016	10/18/2016	9.85714	Tension	59	2	M	B6-Col17(em1xem18)F1 comp test	B6-Col17(em1xem18)F1 comp test		Col17 em1em18
523173	8/10/2016	10/18/2016	9.85714	Tension	56.2	2	M	B6-Col17(em1xem18)F1 comp test	B6-Col17(em1xem18)F1 comp test		Col17 em1em18
523174	8/10/2016	10/18/2016	9.85714	Tension	63.3	2	M	B6-Col17(em1xem18)F1 comp test	B6-Col17(em1xem18)F1 comp test		Col17 em1em18
459495	11/17/2013	9/17/2014	43.4286	Tension	63	2	M	B6(Col17 em 2)-Ex50-em 2<650 bp del> TAL7-02	B6(Col17 em 2)-Ex50-em 2<650 bp del> TAL7-02		Col17 em2
459496	11/17/2013	9/17/2014	43.4286	Tension	60.5	2	M	B6(Col17 em 2)-Ex50-em 2<650 bp del> TAL7-02	B6(Col17 em 2)-Ex50-em 2<650 bp del> TAL7-02		Col17 em2
459497	11/17/2013	9/17/2014	43.4286	Tension	61	2	M	B6(Col17 em 2)-Ex50-em 2<650 bp del> TAL7-02	B6(Col17 em 2)-Ex50-em 2<650 bp del> TAL7-02		Col17 em2
460427	12/10/2013	2/18/2014	10	Tension	59	1	M	B6(Col17 em 2)-Ex50-em 2<650 bp del> TAL7-02	B6(Col17 em 2)-Ex50-em 2<650 bp del> TAL7-02		Col17 em2
460429	12/8/2013	10/7/2014	43.2857	Tension	65.6	2	M	B6(Col17 em 2)-Ex50-em 2<650 bp del> TAL7-02	B6(Col17 em 2)-Ex50-em 2<650 bp del> TAL7-02		Col17 em2
460430	12/8/2013	10/7/2014	43.2857	Tension	75.1	2	M	B6(Col17 em 2)-Ex50-em 2<650 bp del> TAL7-02	B6(Col17 em 2)-Ex50-em 2<650 bp del> TAL7-02		Col17 em2
460431	12/8/2013	10/7/2014	43.2857	Tension	64.2	2	M	B6(Col17 em 2)-Ex50-em 2<650 bp del> TAL7-02	B6(Col17 em 2)-Ex50-em 2<650 bp del> TAL7-02		Col17 em2
461434	12/28/2013	10/29/2014	43.5714	Tension	67	2	M	B6(Col17 em 2)-Ex50-em 2<650 bp del> TAL7-02	B6(Col17 em 2)-Ex50-em 2<650 bp del> TAL7-02		Col17 em2
461435	12/28/2013	10/29/2014	43.5714	Tension	70.5	2	M	B6(Col17 em 2)-Ex50-em 2<650 bp del> TAL7-02	B6(Col17 em 2)-Ex50-em 2<650 bp del> TAL7-02		Col17 em2
461440	12/31/2013	10/29/2014	43.1429	Tension	62	2	M	B6(Col17 em 2)-Ex50-em 2<650 bp del> TAL7-02	B6(Col17 em 2)-Ex50-em 2<650 bp del> TAL7-02		Col17 em2
462305	1/21/2014	4/1/2014	10	Tension	65	2	M	B6(Col17 em 2)-Ex50-em 2<650 bp del> TAL7-02	B6(Col17 em 2)-Ex50-em 2<650 bp del> TAL7-02		Col17 em2
462306	1/21/2014	4/1/2014	10	Tension	72.1	2	M	B6(Col17 em 2)-Ex50-em 2<650 bp del> TAL7-02	B6(Col17 em 2)-Ex50-em 2<650 bp del> TAL7-02		Col17 em2
462307	1/21/2014	4/1/2014	10	Tension	66.7	2	M	B6(Col17 em 2)-Ex50-em 2<650 bp del> TAL7-02	B6(Col17 em 2)-Ex50-em 2<650 bp del> TAL7-02		Col17 em2
462308	1/21/2014	4/1/2014	10	Tension	68.4	2	M	B6(Col17 em 2)-Ex50-em 2<650 bp del> TAL7-02	B6(Col17 em 2)-Ex50-em 2<650 bp del> TAL7-02		Col17 em2
462309	1/21/2014	4/1/2014	10	Tension	57.3	2	M	B6(Col17 em 2)-Ex50-em 2<650 bp del> TAL7-02	B6(Col17 em 2)-Ex50-em 2<650 bp del> TAL7-02		Col17 em2
519130	6/14/2016	8/22/2016	9.85714	Tension	56.4	2	M	B6(Col17 em 2)-Ex50-em 2<650 bp del> TAL7-02	B6(Col17 em 2)-Ex50-em 2<650 bp del> TAL7-02		Col17 em2
519131	6/14/2016	8/22/2016	9.85714	Tension	67.7	2	M	B6(Col17 em 2)-Ex50-em 2<650 bp del> TAL7-02	B6(Col17 em 2)-Ex50-em 2<650 bp del> TAL7-02		Col17 em2
457030	9/16/2013	11/26/2013	10.1429	Tension	54	2	M	B6-Col17-Ex50-TAL7-02<650 bp del>	B6(Col17 em 2)-Ex50-TAL7-02 ~650 bp del (1084 bp)	B6-Col17-Ex50-TAL7-02<650 bp del>	Col17 em2
457045	9/21/2013	12/2/2013	10.2857	Tension	60.8	2	M	B6-Col17-Ex50-TAL7-02<650 bp del>	B6(Col17 em 2)-Ex50-TAL7-02 ~650 bp del (1084 bp)	B6-Col17-Ex50-TAL7-02<650 bp del>	Col17 em2
457554	10/1/2013	12/10/2013	10	Tension	65.5	2	M	B6-Col17-Ex50-TAL7-02<650 bp del>	B6(Col17 em 2)-Ex50-TAL7-02 ~650 bp del (1084 bp)	B6-Col17-Ex50-TAL7-02<650 bp del>	Col17 em2
465519	3/20/2014	6/4/2014	10.8571	Tension	13	0	M	B6jeb-1/80-162<129>,Col17Ex50-em 2 650 bp del TAL7-02 HET	B6jeb-1/80-162<129>,Col17Ex50-em 2 650 bp del TAL7-02	B6jeb-1/80-162<129>,Col17Ex50-em 2 650 bp del TAL7-02 HET	Col17 em2
465526	3/21/2014	6/4/2014	10.7143	Tension	12.6	0	M	B6jeb-1/80-162<129>,Col17Ex50-em 2 650 bp del TAL7-02 HET	B6jeb-1/80-162<129>,Col17Ex50-em 2 650 bp del TAL7-02	B6jeb-1/80-162<129>,Col17Ex50-em 2 650 bp del TAL7-02 HET	Col17 em2
466809	4/11/2014	6/19/2014	9.85714	Tension	7.3	0	M	B6jeb-1/80-162<129>,Col17Ex50-em 2 650 bp del TAL7-02 HET	B6jeb-1/80-162<129>,Col17Ex50-em 2 650 bp del TAL7-02	B6jeb-1/80-162<129>,Col17Ex50-em 2 650 bp del TAL7-02 HET	Col17 em2
466810	4/11/2014	6/19/2014	9.85714	Tension	6.8	0	M	B6jeb-1/80-162<129>,Col17Ex50-em 2 650 bp del TAL7-02 HET	B6jeb-1/80-162<129>,Col17Ex50-em 2 650 bp del TAL7-02	B6jeb-1/80-162<129>,Col17Ex50-em 2 650 bp del TAL7-02 HET	Col17 em2
466814	4/11/2014	6/19/2014	9.85714	Tension	13.5	0	M	B6jeb-1/80-162<129>,Col17Ex50-em 2 650 bp del TAL7-02 HET	B6jeb-1/80-162<129>,Col17Ex50-em 2 650 bp del TAL7-02	B6jeb-1/80-162<129>,Col17Ex50-em 2 650 bp del TAL7-02 HET	Col17 em2
466816	4/11/2014	6/19/2014	9.85714	Tension	13.8	0	M	B6jeb-1/80-162<129>,Col17Ex50-em 2 650 bp del TAL7-02 HET	B6jeb-1/80-162<129>,Col17Ex50-em 2 650 bp del TAL7-02	B6jeb-1/80-162<129>,Col17Ex50-em 2 650 bp del TAL7-02 HET	Col17 em2
466818	4/11/2014	6/19/2014	9.85714	Tension	12.7	0	M	B6jeb-1/80-162<129>,Col17Ex50-em 2 650 bp del TAL7-02 HET	B6jeb-1/80-162<129>,Col17Ex50-em 2 650 bp del TAL7-02	B6jeb-1/80-162<129>,Col17Ex50-em 2 650 bp del TAL7-02 HET	Col17 em2
467298	4/13/2014	6/23/2014	10.1429	Tension	11.8	0	M	B6jeb-1/80-162<129>,Col17Ex50-em 2 650 bp del TAL7-02 HET	B6jeb-1/80-162<129>,Col17Ex50-em 2 650 bp del TAL7-02	B6jeb-1/80-162<129>,Col17Ex50-em 2 650 bp del TAL7-02 HET	Col17 em2
467299	4/13/2014	6/23/2014	10.1429	Tension	14.5	0	M	B6jeb-1/80-162<129>,Col17Ex50-em 2 650 bp del TAL7-02 HET	B6jeb-1/80-162<129>,Col17Ex50-em 2 650 bp del TAL7-02	B6jeb-1/80-162<129>,Col17Ex50-em 2 650 bp del TAL7-02 HET	Col17 em2
468500	5/9/2014	7/17/2014	9.85714	Tension	10.2	0	M	B6jeb-1/80-162<129>,Col17Ex50-em 2 650 bp del TAL7-02 HET	B6jeb-1/80-162<129>,Col17Ex50-em 2 650 bp del TAL7-02	B6jeb-1/80-162<129>,Col17Ex50-em 2 650 bp del TAL7-02 HET	Col17 em2
468507	5/7/2014	7/17/2014	10.1429	Tension	15	0	M	B6jeb-1/80-162<129>,Col17Ex50-em 2 650 bp del TAL7-02 HET	B6jeb-1/80-162<129>,Col17Ex50-em 2 650 bp del TAL7-02	B6jeb-1/80-162<129>,Col17Ex50-em 2 650 bp del TAL7-02 HET	Col17 em2
468508	5/7/2014	7/17/2014	10.1429	Tension	13.8	0	M	B6jeb-1/80-162<129>,Col17Ex50-em 2 650 bp del TAL7-02 HET	B6jeb-1/80-162<129>,Col17Ex50-em 2 650 bp del TAL7-02	B6jeb-1/80-162<129>,Col17Ex50-em 2 650 bp del TAL7-02 HET	Col17 em2
468514	5/9/2014	7/17/2014	9.85714	Tension	10.8	0	M	B6jeb-1/80-162<129>,Col17Ex50-em 2 650 bp del TAL7-02 HET	B6jeb-1/80-162<129>,Col17Ex50-em 2 650 bp del TAL7-02	B6jeb-1/80-162<129>,Col17Ex50-em 2 650 bp del TAL7-02 HET	Col17 em2
469321	5/22/2014	7/30/2014	9.85714	Tension	13.5	0	M	B6jeb-1/80-162<129>,Col17Ex50-em 2 650 bp del TAL7-02 HET	B6jeb-1/80-162<129>,Col17Ex50-em 2 650 bp del TAL7-02	B6jeb-1/80-162<129>,Col17Ex50-em 2 650 bp del TAL7-02 HET	Col17 em2
469322	5/22/2014	7/30/2014	9.85714	Tension	14	0	M	B6jeb-1/80-162<129>,Col17Ex50-em 2 650 bp del TAL7-02 HET	B6jeb-1/80-162<129>,Col17Ex50-em 2 650 bp del TAL7-02	B6jeb-1/80-162<129>,Col17Ex50-em 2 650 bp del TAL7-02 HET	Col17 em2
469323	5/22/2014	7/30/2014	9.85714	Tension	10.9	0	M	B6jeb-1/80-162<129>,Col17Ex50-em 2 650 bp del TAL7-02 HET	B6jeb-1/80-162<129>,Col17Ex50-em 2 650 bp del TAL7-02	B6jeb-1/80-162<129>,Col17Ex50-em 2 650 bp del TAL7-02 HET	Col17 em2
469324	5/22/2014	7/30/2014	9.85714	Tension	12.9	0	M	B6jeb-1/80-162<129>,Col17Ex50-em 2 650 bp del TAL7-02 HET	B6jeb-1/80-162<129>,Col17Ex50-em 2 650 bp del TAL7-02	B6jeb-1/80-162<129>,Col17Ex50-em 2 650 bp del TAL7-02 HET	Col17 em2
472925	7/23/2014	9/30/2014	9.85714	Tension	10.6	0	M	B6jeb-1/80-162<129>,Col17Ex50-em 2 650 bp del TAL7-02 HET	B6jeb-1/80-162<129>,Col17Ex50-em 2 650 bp del TAL7-02	B6jeb-1/80-162<129>,Col17Ex50-em 2 650 bp del TAL7-02 HET	Col17 em2
472927	7/23/2014	9/30/2014	9.85714	Tension	11	0	M	B6jeb-1/80-162<129>,Col17Ex50-em 2 650 bp del TAL7-02 HET	B6jeb-1/80-162<129>,Col17Ex50-em 2 650 bp del TAL7-02	B6jeb-1/80-162<129>,Col17Ex50-em 2 650 bp del TAL7-02 HET	Col17 em2
473420	7/31/2014	10/9/2014	10	Tension	11.8	0	M	B6jeb-1/80-162<129>,Col17Ex50-em 2 650 bp del TAL7-02 HET	B6jeb-1/80-162<129>,Col17Ex50-em 2 650 bp del TAL7-02	B6jeb-1/80-162<129>,Col17Ex50-em 2 650 bp del TAL7-02 HET	Col17 em2
473421	7/31/2014	10/9/2014	10	Tension	14	0	M	B6jeb-1/80-162<129>,Col17Ex50-em 2 650 bp del TAL7-02 HET	B6jeb-1/80-162<129>,Col17Ex50-em 2 650 bp del TAL7-02	B6jeb-1/80-162<129>,Col17Ex50-em 2 650 bp del TAL7-02 HET	Col17 em2
473424	7/31/2014	10/9/2014	10	Tension	7.4	0	M	B6jeb-1/80-162<129>,Col17Ex50-em 2 650 bp del TAL7-02 HET	B6jeb-1/80-162<129>,Col17Ex50-em 2 650 bp del TAL7-02	B6jeb-1/80-162<129>,Col17Ex50-em 2 650 bp del TAL7-02 HET	Col17 em2
474093	8/4/2014	10/13/2014	10	Tension	12.8	0	M	B6jeb-1/80-162<129>,Col17Ex50-em 2 650 bp del TAL7-02 HET	B6jeb-1/80-162<129>,Col17Ex50-em 2 650 bp del TAL7-02	B6jeb-1/80-162<129>,Col17Ex50-em 2 650 bp del TAL7-02 HET	Col17 em2
466808	4/11/2014	6/19/2014	9.85714	Tension	18.5	0	M	B6jeb-1/80-162<129>,Col17Ex50-em 2 650 bp del TAL7-02 WT	B6jeb-1/80-162<129>,Col17Ex50-em 2 650 bp del TAL7-02	B6jeb-1/80-162<129>,Col17Ex50-em 2 650 bp del TAL7-02 WT	Col17 em2
466815	4/11/2014	6/19/2014	9.85714	Tension	20	0	M	B6jeb-1/80-162<129>,Col17Ex50-em 2 650 bp del TAL7-02 WT	B6jeb-1/80-162<129>,Col17Ex50-em 2 650 bp del TAL7-02	B6jeb-1/80-162<129>,Col17Ex50-em 2 650 bp del TAL7-02 WT	Col17 em2
466817	4/11/2014	6/19/2014	9.85714	Tension	20.7	0	M	B6jeb-1/80-162<129>,Col17Ex50-em 2 650 bp del TAL7-02 WT	B6jeb-1/80-162<129>,Col17Ex50-em 2 650 bp del TAL7-02	B6jeb-1/80-162<129>,Col17Ex50-em 2 650 bp del TAL7-02 WT	Col17 em2
467297	4/13/2014	6/23/2014	10.1429	Tension	18.2	0	M	B6jeb-1/80-162<129>,Col17Ex50-em 2 650 bp del TAL7-02 WT	B6jeb-1/80-162<129>,Col17Ex50-em 2 650 bp del TAL7-02	B6jeb-1/80-162<129>,Col17Ex50-em 2 650 bp del TAL7-02 WT	Col17 em2
468499	5/9/2014	7/17/2014	9.85714	Tension	20.2	0	M	B6jeb-1/80-162<129>,Col17Ex50-em 2 650 bp del TAL7-02 WT	B6jeb-1/80-162<129>,Col17Ex50-em 2 650 bp del TAL7-02	B6jeb-1/80-162<129>,Col17Ex50-em 2 650 bp del TAL7-02 WT	Col17 em2
468501	5/9/2014	7/17/2014	9.85714	Tension	17	0	M	B6jeb-1/80-162<129>,Col17Ex50-em 2 650 bp del TAL7-02 WT	B6jeb-1/80-162<129>,Col17Ex50-em 2 650 bp del TAL7-02	B6jeb-1/80-162<129>,Col17Ex50-em 2 650 bp del TAL7-02 WT	Col17 em2
468506	5/7/2014	7/17/2014	10.1429	Tension	22.5	0	M	B6jeb-1/80-162<129>,Col17Ex50-em 2 650 bp del TAL7-02 WT	B6jeb-1/80-162<129>,Col17Ex50-em 2 650 bp del TAL7-02	B6jeb-1/80-162<129>,Col17Ex50-em 2 650 bp del TAL7-02 WT	Col17 em2
468509	5/7/2014	7/17/2014	10.1429	Tension	19.3	0	M	B6jeb-1/80-162<129>,Col17Ex50-em 2 650 bp del TAL7-02 WT	B6jeb-1/80-162<129>,Col17Ex50-em 2 650 bp del TAL7-02	B6jeb-1/80-162<129>,Col17Ex50-em 2 650 bp del TAL7-02 WT	Col17 em2
472926	7/23/2014	9/30/2014	9.85714	Tension	17.8	0	M	B6jeb-1/80-162<129>,Col17Ex50-em 2 650 bp del TAL7-02 WT	B6jeb-1/80-162<129>,Col17Ex50-em 2 650 bp del TAL7-02	B6jeb-1/80-162<129>,Col17Ex50-em 2 650 bp del TAL7-02 WT	Col17 em2
473422	7/31/2014	10/9/2014	10	Tension	14.3	0	M	B6jeb-1/80-162<129>,Col17Ex50-em 2 650 bp del TAL7-02 WT	B6jeb-1/80-162<129>,Col17Ex50-em 2 650 bp del TAL7-02	B6jeb-1/80-162<129>,Col17Ex50-em 2 650 bp del TAL7-02 WT	Col17 em2
473423	7/31/2014	10/9/2014	10	Tension	15.9	0	M	B6jeb-1/80-162<129>,Col17Ex50-em 2 650 bp del TAL7-02 WT	B6jeb-1/80-162<129>,Col17Ex50-em 2 650 bp del TAL7-02	B6jeb-1/80-162<129>,Col17Ex50-em 2 650 bp del TAL7-02 WT	Col17 em2
474094	8/4/2014	10/13/2014	10	Tension	17.1	0	M	B6jeb-1/80-162<129>,Col17Ex50-em 2 650 bp del TAL7-02 WT	B6jeb-1/80-162<129>,Col17Ex50-em 2 650 bp del TAL7-02	B6jeb-1/80-162<129>,Col17Ex50-em 2 650 bp del TAL7-02 WT	Col17 em2
462664	1/29/2014	4/16/2014	11	Tension	14.5	0	M	B6jeb-1/80-162<129>,Col17Ex50-em 2 650 bp del TAL7-02 HET	B6jeb-1/103-162,Col17-Ex50-TAL 7-02 ~650 bp del em2	B6jeb-1/80-162<129>,Col17Ex50-em 2 650 bp del TAL7-02 HET	Col17 em2 het
463069	2/6/2014	4/18/2014	10.1429	Tension	18	0	M	B6jeb-1/80-162<129>,Col17Ex50-em 2 650 bp del TAL7-02 HET	B6jeb-1/103-162,Col17-Ex50-TAL 7-02 ~650 bp del em2	B6jeb-1/80-162<129>,Col17Ex50-em 2 650 bp del TAL7-02 HET	Col17 em2 het
463339	2/7/2014	4/18/2014	10	Tension	14.2	0	M	B6jeb-1/80-162<129>,Col17Ex50-em 2 650 bp del TAL7-02 HET	B6jeb-1/103-162,Col17-Ex50-TAL 7-02 ~650 bp del em2	B6jeb-1/80-162<129>,Col17Ex50-em 2 650 bp del TAL7-02 HET	Col17 em2 het
463341	2/7/2014	4/18/2014	10	Tension	10.9	0	M	B6jeb-1/80-162<129>,Col17Ex50-em 2 650 bp del TAL7-02 HET	B6jeb-1/103-162,Col17-Ex50-TAL 7-02 ~650 bp del em2	B6jeb-1/80-162<129>,Col17Ex50-em 2 650 bp del TAL7-02 HET	Col17 em2 het
463356	2/4/2014	4/16/2014	10.1429	Tension	13	0	M	B6jeb-1/80-162<129>,Col17Ex50-em 2 650 bp del TAL7-02 HET	B6jeb-1/103-162,Col17-Ex50-TAL 7-02 ~650 bp del em2	B6jeb-1/80-162<129>,Col17Ex50-em 2 650 bp del TAL7-02 HET	Col17 em2 het
521697	7/20/2016	9/26/2016	9.71429	Tension	59	2	M	B6-Col17(em2xem18)F1 comp test	B6-Col17(em2xem18)F1 comp test		Col17 em2em18
521698	7/20/2016	9/26/2016	9.71429	Tension	60.4	2	M	B6-Col17(em2xem18)F1 comp test	B6-Col17(em2xem18)F1 comp test		Col17 em2em18
521699	7/20/2016	9/26/2016	9.71429	Tension	50.5	2	M	B6-Col17(em2xem18)F1 comp test	B6-Col17(em2xem18)F1 comp test		Col17 em2em18
521700	7/19/2016	9/26/2016	9.85714	Tension	48	2	F	B6-Col17(em2xem18)F1 comp test	B6-Col17(em2xem18)F1 comp test		Col17 em2em18
521701	7/19/2016	9/26/2016	9.85714	Tension	53.7	1	F	B6-Col17(em2xem18)F1 comp test	B6-Col17(em2xem18)F1 comp test		Col17 em2em18
521702	7/19/2016	9/26/2016	9.85714	Tension	56.9	2	F	B6-Col17(em2xem18)F1 comp test	B6-Col17(em2xem18)F1 comp test		Col17 em2em18
521703	7/19/2016	9/26/2016	9.85714	Tension	55	2	F	B6-Col17(em2xem18)F1 comp test	B6-Col17(em2xem18)F1 comp test		Col17 em2em18
459789	11/26/2013	2/5/2014	10.1429	Tension	60.5	2	M	B6(Col17 em 3)-Ex50-em 3<18 bp del> TAL7-07	B6(Col17 em 3)-Ex50-em 3<18 bp del> TAL7-07		Col17 em3
459790	11/26/2013	2/5/2014	10.1429	Tension	63	2	M	B6(Col17 em 3)-Ex50-em 3<18 bp del> TAL7-07	B6(Col17 em 3)-Ex50-em 3<18 bp del> TAL7-07		Col17 em3
461079	12/24/2013	3/3/2014	9.85714	Tension	58.2	2	M	B6(Col17 em 3)-Ex50-em 3<18 bp del> TAL7-07	B6(Col17 em 3)-Ex50-em 3<18 bp del> TAL7-07		Col17 em3
461080	12/24/2013	3/3/2014	9.85714	Tension	65	2	M	B6(Col17 em 3)-Ex50-em 3<18 bp del> TAL7-07	B6(Col17 em 3)-Ex50-em 3<18 bp del> TAL7-07		Col17 em3
516498	5/2/2016	7/11/2016	10	Tension	58.5	2	M	B6(Col17 CR27)-Afg144<9 bp del>	B6(Col17 CR27)-Afg144<9 bp del>		Col17 em4
516499	5/2/2016	7/11/2016	10	Tension	70.2	1	M	B6(Col17 CR27)-Afg144<9 bp del>	B6(Col17 CR27)-Afg144<9 bp del>		Col17 em4
516500	5/2/2016	7/11/2016	10	Tension	63	1	M	B6(Col17 CR27)-Afg144<9 bp del>	B6(Col17 CR27)-Afg144<9 bp del>		Col17 em4
524585	8/30/2016	11/7/2016	9.85714	Tension	57	2	M	B6(Col17 CR27)-Afg144<9 bp del>	B6(Col17 CR27)-Afg144<9 bp del>		Col17 em4
524586	8/30/2016	11/7/2016	9.85714	Tension	57.3	2	M	B6(Col17 CR27)-Afg144<9 bp del>	B6(Col17 CR27)-Afg144<9 bp del>		Col17 em4
524587	8/30/2016	11/7/2016	9.85714	Tension	68.6	2	M	B6(Col17 CR27)-Afg144<9 bp del>	B6(Col17 CR27)-Afg144<9 bp del>		Col17 em4
524588	8/30/2016	11/7/2016	9.85714	Tension	70.1	2	M	B6(Col17 CR27)-Afg144<9 bp del>	B6(Col17 CR27)-Afg144<9 bp del>		Col17 em4
524589	8/30/2016	11/7/2016	9.85714	Tension	67	2	M	B6(Col17 CR27)-Afg144<9 bp del>	B6(Col17 CR27)-Afg144<9 bp del>		Col17 em4
457766	10/11/2013	12/23/2013	10.4286	Tension	66.2	2	M	B6(Col17 em 4)-Ex50-em 4<09 bp del> TAL7-13	B6(Col17 em 4)-Ex50-em 4<09 bp del> TAL7-13		Col17 em4
457767	10/11/2013	12/23/2013	10.4286	Tension	69	2	M	B6(Col17 em 4)-Ex50-em 4<09 bp del> TAL7-13	B6(Col17 em 4)-Ex50-em 4<09 bp del> TAL7-13		Col17 em4
457768	10/11/2013	12/23/2013	10.4286	Tension	69.5	2	M	B6(Col17 em 4)-Ex50-em 4<09 bp del> TAL7-13	B6(Col17 em 4)-Ex50-em 4<09 bp del> TAL7-13		Col17 em4
457769	10/11/2013	12/23/2013	10.4286	Tension	58	2	M	B6(Col17 em 4)-Ex50-em 4<09 bp del> TAL7-13	B6(Col17 em 4)-Ex50-em 4<09 bp del> TAL7-13		Col17 em4
459324	11/9/2013	1/16/2014	9.71429	Tension	62	2	M	B6(Col17 em 4)-Ex50-em 4<09 bp del> TAL7-13	B6(Col17 em 4)-Ex50-em 4<09 bp del> TAL7-13		Col17 em4
459325	11/9/2013	1/16/2014	9.71429	Tension	50.4	2	M	B6(Col17 em 4)-Ex50-em 4<09 bp del> TAL7-13	B6(Col17 em 4)-Ex50-em 4<09 bp del> TAL7-13		Col17 em4
459326	11/9/2013	1/16/2014	9.71429	Tension	65.6	2	M	B6(Col17 em 4)-Ex50-em 4<09 bp del> TAL7-13	B6(Col17 em 4)-Ex50-em 4<09 bp del> TAL7-13		Col17 em4
459327	11/9/2013	1/16/2014	9.71429	Tension	64.2	2	M	B6(Col17 em 4)-Ex50-em 4<09 bp del> TAL7-13	B6(Col17 em 4)-Ex50-em 4<09 bp del> TAL7-13		Col17 em4
518097	6/1/2016	8/10/2016	10	Tension	64.3	2	M	B6(Col17 em 4)-Ex50-em 4<09 bp del> TAL7-13	B6(Col17 em 4)-Ex50-em 4<09 bp del> TAL7-13		Col17 em4
518098	6/1/2016	8/10/2016	10	Tension	55.7	2	M	B6(Col17 em 4)-Ex50-em 4<09 bp del> TAL7-13	B6(Col17 em 4)-Ex50-em 4<09 bp del> TAL7-13		Col17 em4
469929	5/29/2014	8/6/2014	9.85714	Tension	20.5	0	M	B6jeb-1/80-162<129>,Col17Ex50-em 4<09 bp del> TAL7-13	B6jeb-1/80-162<129>,Col17Ex50-em 4<09 bp del> TAL7-13		Col17 em4
469930	5/29/2014	8/6/2014	9.85714	Tension	16.8	0	M	B6jeb-1/80-162<129>,Col17Ex50-em 4<09 bp del> TAL7-13	B6jeb-1/80-162<129>,Col17Ex50-em 4<09 bp del> TAL7-13		Col17 em4
472755	7/12/2014	9/22/2014	10.2857	Tension	25.5	0	M	B6jeb-1/80-162<129>,Col17Ex50-em 4<09 bp del> TAL7-13	B6jeb-1/80-162<129>,Col17Ex50-em 4<09 bp del> TAL7-13		Col17 em4
472934	7/22/2014	9/30/2014	10	Tension	20.2	0	M	B6jeb-1/80-162<129>,Col17Ex50-em 4<09 bp del> TAL7-13	B6jeb-1/80-162<129>,Col17Ex50-em 4<09 bp del> TAL7-13		Col17 em4
472935	7/22/2014	9/30/2014	10	Tension	22.5	0	M	B6jeb-1/80-162<129>,Col17Ex50-em 4<09 bp del> TAL7-13	B6jeb-1/80-162<129>,Col17Ex50-em 4<09 bp del> TAL7-13		Col17 em4
475268	8/25/2014	11/3/2014	10	Tension	23.2	0	M	B6jeb-1/80-162<129>,Col17Ex50-em 4<09 bp del> TAL7-13	B6jeb-1/80-162<129>,Col17Ex50-em 4<09 bp del> TAL7-13		Col17 em4
475269	8/25/2014	11/3/2014	10	Tension	15.5	0	M	B6jeb-1/80-162<129>,Col17Ex50-em 4<09 bp del> TAL7-13	B6jeb-1/80-162<129>,Col17Ex50-em 4<09 bp del> TAL7-13		Col17 em4
475270	8/25/2014	11/3/2014	10	Tension	18.9	0	M	B6jeb-1/80-162<129>,Col17Ex50-em 4<09 bp del> TAL7-13	B6jeb-1/80-162<129>,Col17Ex50-em 4<09 bp del> TAL7-13		Col17 em4
477124	10/3/2014	2/20/2015	20	Tension	14	0	M	B6jeb-1/80-162<129>,Col17Ex50-em 4<09 bp del> TAL7-13	B6jeb-1/80-162<129>,Col17Ex50-em 4<09 bp del> TAL7-13		Col17 em4
477125	10/3/2014	2/20/2015	20	Tension	5.8	0	M	B6jeb-1/80-162<129>,Col17Ex50-em 4<09 bp del> TAL7-13	B6jeb-1/80-162<129>,Col17Ex50-em 4<09 bp del> TAL7-13		Col17 em4
477126	10/3/2014	2/20/2015	20	Tension	10.2	0	M	B6jeb-1/80-162<129>,Col17Ex50-em 4<09 bp del> TAL7-13	B6jeb-1/80-162<129>,Col17Ex50-em 4<09 bp del> TAL7-13		Col17 em4
462617	1/24/2014	4/4/2014	10	Tension	63	2	M	B6(Col17 em 5)-Ex50-em 5<15 bp del> TAL7-40	B6(Col17 em 5)-Ex50-em 5<15 bp del> TAL7-40		Col17 em5
462618	1/24/2014	4/4/2014	10	Tension	53	2	M	B6(Col17 em 5)-Ex50-em 5<15 bp del> TAL7-40	B6(Col17 em 5)-Ex50-em 5<15 bp del> TAL7-40		Col17 em5
462619	1/24/2014	4/4/2014	10	Tension	57.8	2	M	B6(Col17 em 5)-Ex50-em 5<15 bp del> TAL7-40	B6(Col17 em 5)-Ex50-em 5<15 bp del> TAL7-40		Col17 em5
462625	1/25/2014	4/4/2014	9.85714	Tension	52.4	2	M	B6(Col17 em 5)-Ex50-em 5<15 bp del> TAL7-40	B6(Col17 em 5)-Ex50-em 5<15 bp del> TAL7-40		Col17 em5
462626	1/25/2014	4/4/2014	9.85714	Tension	67.2	1	M	B6(Col17 em 5)-Ex50-em 5<15 bp del> TAL7-40	B6(Col17 em 5)-Ex50-em 5<15 bp del> TAL7-40		Col17 em5
462627	1/25/2014	4/4/2014	9.85714	Tension	75	1	M	B6(Col17 em 5)-Ex50-em 5<15 bp del> TAL7-40	B6(Col17 em 5)-Ex50-em 5<15 bp del> TAL7-40		Col17 em5
521320	7/9/2016	9/16/2016	9.85714	Tension	53.8	2	M	B6(Col17 em 5)-Ex50-em 5<15 bp del> TAL7-40	B6(Col17 em 5)-Ex50-em 5<15 bp del> TAL7-40		Col17 em5
521321	7/9/2016	9/16/2016	9.85714	Tension	61.3	2	M	B6(Col17 em 5)-Ex50-em 5<15 bp del> TAL7-40	B6(Col17 em 5)-Ex50-em 5<15 bp del> TAL7-40		Col17 em5
521322	7/9/2016	9/16/2016	9.85714	Tension	58	2	M	B6(Col17 em 5)-Ex50-em 5<15 bp del> TAL7-40	B6(Col17 em 5)-Ex50-em 5<15 bp del> TAL7-40		Col17 em5
521323	7/9/2016	9/16/2016	9.85714	Tension	55.3	2	M	B6(Col17 em 5)-Ex50-em 5<15 bp del> TAL7-40	B6(Col17 em 5)-Ex50-em 5<15 bp del> TAL7-40		Col17 em5
521324	7/9/2016	9/16/2016	9.85714	Tension	62.5	2	M	B6(Col17 em 5)-Ex50-em 5<15 bp del> TAL7-40	B6(Col17 em 5)-Ex50-em 5<15 bp del> TAL7-40		Col17 em5
467673	4/25/2014	7/3/2014	9.85714	Tension	18.9	0	M	B6jeb-1/80-162<129>,Col17Ex50-em 5<15 bp del+SNP> TAL7-40	B6jeb-1/80-162<129>,Col17Ex50-em 5<15 bp del+SNP> TAL7-40		Col17 em5
467674	4/25/2014	7/3/2014	9.85714	Tension	22.8	0	M	B6jeb-1/80-162<129>,Col17Ex50-em 5<15 bp del+SNP> TAL7-40	B6jeb-1/80-162<129>,Col17Ex50-em 5<15 bp del+SNP> TAL7-40		Col17 em5
467675	4/25/2014	7/3/2014	9.85714	Tension	18	0	M	B6jeb-1/80-162<129>,Col17Ex50-em 5<15 bp del+SNP> TAL7-40	B6jeb-1/80-162<129>,Col17Ex50-em 5<15 bp del+SNP> TAL7-40		Col17 em5
467676	4/25/2014	7/3/2014	9.85714	Tension	18.3	0	M	B6jeb-1/80-162<129>,Col17Ex50-em 5<15 bp del+SNP> TAL7-40	B6jeb-1/80-162<129>,Col17Ex50-em 5<15 bp del+SNP> TAL7-40		Col17 em5
467677	4/25/2014	7/3/2014	9.85714	Tension	17	0	M	B6jeb-1/80-162<129>,Col17Ex50-em 5<15 bp del+SNP> TAL7-40	B6jeb-1/80-162<129>,Col17Ex50-em 5<15 bp del+SNP> TAL7-40		Col17 em5
468522	5/7/2014	7/17/2014	10.1429	Tension	22.4	3	M	B6jeb-1/80-162<129>,Col17Ex50-em 5<15 bp del+SNP> TAL7-40	B6jeb-1/80-162<129>,Col17Ex50-em 5<15 bp del+SNP> TAL7-40		Col17 em5
468523	5/7/2014	7/17/2014	10.1429	Tension	27.2	3	M	B6jeb-1/80-162<129>,Col17Ex50-em 5<15 bp del+SNP> TAL7-40	B6jeb-1/80-162<129>,Col17Ex50-em 5<15 bp del+SNP> TAL7-40		Col17 em5
468524	5/7/2014	7/17/2014	10.1429	Tension	24.9	3	M	B6jeb-1/80-162<129>,Col17Ex50-em 5<15 bp del+SNP> TAL7-40	B6jeb-1/80-162<129>,Col17Ex50-em 5<15 bp del+SNP> TAL7-40		Col17 em5
468525	5/7/2014	7/17/2014	10.1429	Tension	20.2	3	M	B6jeb-1/80-162<129>,Col17Ex50-em 5<15 bp del+SNP> TAL7-40	B6jeb-1/80-162<129>,Col17Ex50-em 5<15 bp del+SNP> TAL7-40		Col17 em5
468990	5/16/2014	7/25/2014	10	Tension	25	0	M	B6jeb-1/80-162<129>,Col17Ex50-em 5<15 bp del+SNP> TAL7-40	B6jeb-1/80-162<129>,Col17Ex50-em 5<15 bp del+SNP> TAL7-40		Col17 em5
468991	5/16/2014	7/25/2014	10	Tension	26.6	0	M	B6jeb-1/80-162<129>,Col17Ex50-em 5<15 bp del+SNP> TAL7-40	B6jeb-1/80-162<129>,Col17Ex50-em 5<15 bp del+SNP> TAL7-40		Col17 em5
468992	5/16/2014	7/25/2014	10	Tension	25.9	0	M	B6jeb-1/80-162<129>,Col17Ex50-em 5<15 bp del+SNP> TAL7-40	B6jeb-1/80-162<129>,Col17Ex50-em 5<15 bp del+SNP> TAL7-40		Col17 em5
469459	5/21/2014	7/30/2014	10	Tension	24.7	0	M	B6jeb-1/80-162<129>,Col17Ex50-em 5<15 bp del+SNP> TAL7-40	B6jeb-1/80-162<129>,Col17Ex50-em 5<15 bp del+SNP> TAL7-40		Col17 em5
469460	5/21/2014	7/30/2014	10	Tension	26.9	0	M	B6jeb-1/80-162<129>,Col17Ex50-em 5<15 bp del+SNP> TAL7-40	B6jeb-1/80-162<129>,Col17Ex50-em 5<15 bp del+SNP> TAL7-40		Col17 em5
469461	5/21/2014	7/30/2014	10	Tension	19.9	0	M	B6jeb-1/80-162<129>,Col17Ex50-em 5<15 bp del+SNP> TAL7-40	B6jeb-1/80-162<129>,Col17Ex50-em 5<15 bp del+SNP> TAL7-40		Col17 em5
461945	1/13/2014	3/24/2014	10	Tension	64	2	M	B6(Col17 em 6)-Ex50-em 6<18 del bp> TAL7-50	B6(Col17 em 6)-Ex50-em 6<18 del bp> TAL7-50		Col17 em6
461946	1/13/2014	3/24/2014	10	Tension	70.8	2	M	B6(Col17 em 6)-Ex50-em 6<18 del bp> TAL7-50	B6(Col17 em 6)-Ex50-em 6<18 del bp> TAL7-50		Col17 em6
463026	2/5/2014	4/15/2014	9.85714	Tension	60.4	2	M	B6(Col17 em 6)-Ex50-em 6<18 del bp> TAL7-50	B6(Col17 em 6)-Ex50-em 6<18 del bp> TAL7-50		Col17 em6
520176	7/1/2016	9/9/2016	10	Tension	65	2	M	B6(Col17 em 7)-Ex50-em 7<18 del bp> TAL7-94	B6(Col17 em 7)-Ex50-em 7<18 del bp> TAL7-94		Col17 em7
520177	7/1/2016	9/9/2016	10	Tension	69	2	M	B6(Col17 em 7)-Ex50-em 7<18 del bp> TAL7-94	B6(Col17 em 7)-Ex50-em 7<18 del bp> TAL7-94		Col17 em7
520178	7/1/2016	9/9/2016	10	Tension	68.5	2	M	B6(Col17 em 7)-Ex50-em 7<18 del bp> TAL7-94	B6(Col17 em 7)-Ex50-em 7<18 del bp> TAL7-94		Col17 em7
520179	7/1/2016	9/9/2016	10	Tension	63.6	2	M	B6(Col17 em 7)-Ex50-em 7<18 del bp> TAL7-94	B6(Col17 em 7)-Ex50-em 7<18 del bp> TAL7-94		Col17 em7
520180	7/1/2016	9/9/2016	10	Tension	57.9	2	M	B6(Col17 em 7)-Ex50-em 7<18 del bp> TAL7-94	B6(Col17 em 7)-Ex50-em 7<18 del bp> TAL7-94		Col17 em7
472217	7/8/2014	9/16/2014	10	Tension	22.1	0	M	B6jeb-1/80-162<129>,Col17Ex50-em 7<18 bp del> TAL7-94	B6jeb-1/80-162<129>,Col17Ex50-em 7<18 bp del> TAL7-94		Col17 em7
472218	7/8/2014	9/16/2014	10	Tension	16.5	0	M	B6jeb-1/80-162<129>,Col17Ex50-em 7<18 bp del> TAL7-94	B6jeb-1/80-162<129>,Col17Ex50-em 7<18 bp del> TAL7-94		Col17 em7
472219	7/8/2014	9/16/2014	10	Tension	13.6	0	M	B6jeb-1/80-162<129>,Col17Ex50-em 7<18 bp del> TAL7-94	B6jeb-1/80-162<129>,Col17Ex50-em 7<18 bp del> TAL7-94		Col17 em7
472936	7/22/2014	9/30/2014	10	Tension	20.5	0	M	B6jeb-1/80-162<129>,Col17Ex50-em 7<18 bp del> TAL7-94	B6jeb-1/80-162<129>,Col17Ex50-em 7<18 bp del> TAL7-94		Col17 em7
472937	7/22/2014	9/30/2014	10	Tension	15.7	0	M	B6jeb-1/80-162<129>,Col17Ex50-em 7<18 bp del> TAL7-94	B6jeb-1/80-162<129>,Col17Ex50-em 7<18 bp del> TAL7-94		Col17 em7
472938	7/22/2014	9/30/2014	10	Tension	16.5	0	M	B6jeb-1/80-162<129>,Col17Ex50-em 7<18 bp del> TAL7-94	B6jeb-1/80-162<129>,Col17Ex50-em 7<18 bp del> TAL7-94		Col17 em7
472939	7/22/2014	9/30/2014	10	Tension	14.7	0	M	B6jeb-1/80-162<129>,Col17Ex50-em 7<18 bp del> TAL7-94	B6jeb-1/80-162<129>,Col17Ex50-em 7<18 bp del> TAL7-94		Col17 em7
472940	7/22/2014	9/30/2014	10	Tension	17.7	0	M	B6jeb-1/80-162<129>,Col17Ex50-em 7<18 bp del> TAL7-94	B6jeb-1/80-162<129>,Col17Ex50-em 7<18 bp del> TAL7-94		Col17 em7
473778	8/7/2014	10/15/2014	9.85714	Tension	15.5	0	M	B6jeb-1/80-162<129>,Col17Ex50-em 7<18 bp del> TAL7-94	B6jeb-1/80-162<129>,Col17Ex50-em 7<18 bp del> TAL7-94		Col17 em7
474682	8/18/2014	10/27/2014	10	Tension	17.5	0	M	B6jeb-1/80-162<129>,Col17Ex50-em 7<18 bp del> TAL7-94	B6jeb-1/80-162<129>,Col17Ex50-em 7<18 bp del> TAL7-94		Col17 em7
474690	8/18/2014	10/27/2014	10	Tension	18.9	0	M	B6jeb-1/80-162<129>,Col17Ex50-em 7<18 bp del> TAL7-94	B6jeb-1/80-162<129>,Col17Ex50-em 7<18 bp del> TAL7-94		Col17 em7
475278	8/25/2014	11/3/2014	10	Tension	17.8	0	M	B6jeb-1/80-162<129>,Col17Ex50-em 7<18 bp del> TAL7-94	B6jeb-1/80-162<129>,Col17Ex50-em 7<18 bp del> TAL7-94		Col17 em7
459335	11/12/2013	1/21/2014	10	Tension	54	2	F	B6(Col17 em 8)-Ex50-em 8 10 del bp TAL7-99	B6(Col17 em 8)-Ex50-em 8 10 del bp TAL7-99		Col17 em8
459336	11/12/2013	1/21/2014	10	Tension	55.3	2	F	B6(Col17 em 8)-Ex50-em 8 10 del bp TAL7-99	B6(Col17 em 8)-Ex50-em 8 10 del bp TAL7-99		Col17 em8
519170	6/12/2016	8/22/2016	10.1429	Tension	61.7	2	M	B6-Col17-Ex50-em 8 10 del bp TAL7-99 HET	B6(Col17 em 8)-Ex50-em 8 10 del bp TAL7-99	B6-Col17-Ex50-em 8 10 del bp TAL7-99 HET	Col17 em8
519175	6/14/2016	8/22/2016	9.85714	Tension	62	2	M	B6-Col17-Ex50-em 8 10 del bp TAL7-99 HET	B6(Col17 em 8)-Ex50-em 8 10 del bp TAL7-99	B6-Col17-Ex50-em 8 10 del bp TAL7-99 HET	Col17 em8
459793	11/23/2013	1/31/2014	9.85714	Tension	60	2	M	B6-Col17-Ex50-TAL 7-99 10 del bp em8 HET	B6(Col17 em 8)-Ex50-em 8 10 del bp TAL7-99	B6-Col17-Ex50-TAL 7-99 10 del bp em8 HET	Col17 em8
459794	11/23/2013	1/31/2014	9.85714	Tension	55.5	2	M	B6-Col17-Ex50-TAL 7-99 10 del bp em8 HET	B6(Col17 em 8)-Ex50-em 8 10 del bp TAL7-99	B6-Col17-Ex50-TAL 7-99 10 del bp em8 HET	Col17 em8
459796	11/22/2013	1/31/2014	10	Tension	55.2	1	F	B6-Col17-Ex50-TAL 7-99 10 del bp em8 HET	B6(Col17 em 8)-Ex50-em 8 10 del bp TAL7-99	B6-Col17-Ex50-TAL 7-99 10 del bp em8 HET	Col17 em8
459798	11/22/2013	1/31/2014	10	Tension	63.2	2	M	B6-Col17-Ex50-TAL 7-99 10 del bp em8 HET	B6(Col17 em 8)-Ex50-em 8 10 del bp TAL7-99	B6-Col17-Ex50-TAL 7-99 10 del bp em8 HET	Col17 em8
459799	11/24/2013	1/31/2014	9.71429	Tension	57.2	1	F	B6-Col17-Ex50-TAL 7-99 10 del bp em8 HET	B6(Col17 em 8)-Ex50-em 8 10 del bp TAL7-99	B6-Col17-Ex50-TAL 7-99 10 del bp em8 HET	Col17 em8
459800	11/24/2013	1/31/2014	9.71429	Tension	56.5	1	F	B6-Col17-Ex50-TAL 7-99 10 del bp em8 HET	B6(Col17 em 8)-Ex50-em 8 10 del bp TAL7-99	B6-Col17-Ex50-TAL 7-99 10 del bp em8 HET	Col17 em8
459801	11/24/2013	1/31/2014	9.71429	Tension	59	2	M	B6-Col17-Ex50-TAL 7-99 10 del bp em8 HET	B6(Col17 em 8)-Ex50-em 8 10 del bp TAL7-99	B6-Col17-Ex50-TAL 7-99 10 del bp em8 HET	Col17 em8
458440	10/23/2013	12/31/2013	9.85714	Tension	58.2	2	M	B6-Col17-Ex50-TAL7-99 10 del bp HET	B6(Col17 em 8)-Ex50-em 8 10 del bp TAL7-99	B6-Col17-Ex50-TAL7-99 10 del bp HET	Col17 em8
458441	10/23/2013	12/31/2013	9.85714	Tension	63	2	M	B6-Col17-Ex50-TAL7-99 10 del bp HET	B6(Col17 em 8)-Ex50-em 8 10 del bp TAL7-99	B6-Col17-Ex50-TAL7-99 10 del bp HET	Col17 em8
458442	10/23/2013	12/31/2013	9.85714	Tension	65	2	M	B6-Col17-Ex50-TAL7-99 10 del bp HET	B6(Col17 em 8)-Ex50-em 8 10 del bp TAL7-99	B6-Col17-Ex50-TAL7-99 10 del bp HET	Col17 em8
458443	10/23/2013	12/31/2013	9.85714	Tension	63	2	M	B6-Col17-Ex50-TAL7-99 10 del bp HET	B6(Col17 em 8)-Ex50-em 8 10 del bp TAL7-99	B6-Col17-Ex50-TAL7-99 10 del bp HET	Col17 em8
468997	5/14/2014	7/23/2014	10	Tension	7.2	0	M	B6jeb-1/80-162<129>,Col17Ex50-em 8 10 bp del TAL7-99 HET	B6jeb-1/80-162<129>,Col17Ex50-em 8 10 bp del TAL7-99	B6jeb-1/80-162<129>,Col17Ex50-em 8 10 bp del TAL7-99 HET	Col17 em8
469003	5/10/2014	7/17/2014	9.71429	Tension	15.2	0	M	B6jeb-1/80-162<129>,Col17Ex50-em 8 10 bp del TAL7-99 HET	B6jeb-1/80-162<129>,Col17Ex50-em 8 10 bp del TAL7-99	B6jeb-1/80-162<129>,Col17Ex50-em 8 10 bp del TAL7-99 HET	Col17 em8
469004	5/10/2014	7/17/2014	9.71429	Tension	15.9	0	M	B6jeb-1/80-162<129>,Col17Ex50-em 8 10 bp del TAL7-99 HET	B6jeb-1/80-162<129>,Col17Ex50-em 8 10 bp del TAL7-99	B6jeb-1/80-162<129>,Col17Ex50-em 8 10 bp del TAL7-99 HET	Col17 em8
469473	5/21/2014	7/30/2014	10	Tension	8.2	0	M	B6jeb-1/80-162<129>,Col17Ex50-em 8 10 bp del TAL7-99 HET	B6jeb-1/80-162<129>,Col17Ex50-em 8 10 bp del TAL7-99	B6jeb-1/80-162<129>,Col17Ex50-em 8 10 bp del TAL7-99 HET	Col17 em8
469474	5/21/2014	7/30/2014	10	Tension	16.5	0	M	B6jeb-1/80-162<129>,Col17Ex50-em 8 10 bp del TAL7-99 HET	B6jeb-1/80-162<129>,Col17Ex50-em 8 10 bp del TAL7-99	B6jeb-1/80-162<129>,Col17Ex50-em 8 10 bp del TAL7-99 HET	Col17 em8
469476	5/21/2014	7/30/2014	10	Tension	11.5	0	M	B6jeb-1/80-162<129>,Col17Ex50-em 8 10 bp del TAL7-99 HET	B6jeb-1/80-162<129>,Col17Ex50-em 8 10 bp del TAL7-99	B6jeb-1/80-162<129>,Col17Ex50-em 8 10 bp del TAL7-99 HET	Col17 em8
469477	5/21/2014	7/30/2014	10	Tension	13	0	M	B6jeb-1/80-162<129>,Col17Ex50-em 8 10 bp del TAL7-99 HET	B6jeb-1/80-162<129>,Col17Ex50-em 8 10 bp del TAL7-99	B6jeb-1/80-162<129>,Col17Ex50-em 8 10 bp del TAL7-99 HET	Col17 em8
469481	5/24/2014	8/1/2014	9.85714	Tension	13.5	0	M	B6jeb-1/80-162<129>,Col17Ex50-em 8 10 bp del TAL7-99 HET	B6jeb-1/80-162<129>,Col17Ex50-em 8 10 bp del TAL7-99	B6jeb-1/80-162<129>,Col17Ex50-em 8 10 bp del TAL7-99 HET	Col17 em8
471087	6/12/2014	8/21/2014	10	Tension	12.9	0	M	B6jeb-1/80-162<129>,Col17Ex50-em 8 10 bp del TAL7-99 HET	B6jeb-1/80-162<129>,Col17Ex50-em 8 10 bp del TAL7-99	B6jeb-1/80-162<129>,Col17Ex50-em 8 10 bp del TAL7-99 HET	Col17 em8
471088	6/12/2014	8/21/2014	10	Tension	16	0	M	B6jeb-1/80-162<129>,Col17Ex50-em 8 10 bp del TAL7-99 HET	B6jeb-1/80-162<129>,Col17Ex50-em 8 10 bp del TAL7-99	B6jeb-1/80-162<129>,Col17Ex50-em 8 10 bp del TAL7-99 HET	Col17 em8
471089	6/12/2014	8/21/2014	10	Tension	15	0	M	B6jeb-1/80-162<129>,Col17Ex50-em 8 10 bp del TAL7-99 HET	B6jeb-1/80-162<129>,Col17Ex50-em 8 10 bp del TAL7-99	B6jeb-1/80-162<129>,Col17Ex50-em 8 10 bp del TAL7-99 HET	Col17 em8
471090	6/12/2014	8/21/2014	10	Tension	17.2	0	M	B6jeb-1/80-162<129>,Col17Ex50-em 8 10 bp del TAL7-99 HET	B6jeb-1/80-162<129>,Col17Ex50-em 8 10 bp del TAL7-99	B6jeb-1/80-162<129>,Col17Ex50-em 8 10 bp del TAL7-99 HET	Col17 em8
471091	6/12/2014	8/21/2014	10	Tension	16.6	0	M	B6jeb-1/80-162<129>,Col17Ex50-em 8 10 bp del TAL7-99 HET	B6jeb-1/80-162<129>,Col17Ex50-em 8 10 bp del TAL7-99	B6jeb-1/80-162<129>,Col17Ex50-em 8 10 bp del TAL7-99 HET	Col17 em8
471092	6/12/2014	8/21/2014	10	Tension	17.5	0	M	B6jeb-1/80-162<129>,Col17Ex50-em 8 10 bp del TAL7-99 HET	B6jeb-1/80-162<129>,Col17Ex50-em 8 10 bp del TAL7-99	B6jeb-1/80-162<129>,Col17Ex50-em 8 10 bp del TAL7-99 HET	Col17 em8
471093	6/12/2014	8/21/2014	10	Tension	15.1	0	M	B6jeb-1/80-162<129>,Col17Ex50-em 8 10 bp del TAL7-99 HET	B6jeb-1/80-162<129>,Col17Ex50-em 8 10 bp del TAL7-99	B6jeb-1/80-162<129>,Col17Ex50-em 8 10 bp del TAL7-99 HET	Col17 em8
474705	8/22/2014	10/30/2014	9.85714	Tension	11	0	M	B6jeb-1/80-162<129>,Col17Ex50-em 8 10 bp del TAL7-99 HET	B6jeb-1/80-162<129>,Col17Ex50-em 8 10 bp del TAL7-99	B6jeb-1/80-162<129>,Col17Ex50-em 8 10 bp del TAL7-99 HET	Col17 em8
474706	8/22/2014	10/30/2014	9.85714	Tension	13.8	0	M	B6jeb-1/80-162<129>,Col17Ex50-em 8 10 bp del TAL7-99 HET	B6jeb-1/80-162<129>,Col17Ex50-em 8 10 bp del TAL7-99	B6jeb-1/80-162<129>,Col17Ex50-em 8 10 bp del TAL7-99 HET	Col17 em8
475286	8/26/2014	11/4/2014	10	Tension	15.5	0	M	B6jeb-1/80-162<129>,Col17Ex50-em 8 10 bp del TAL7-99 HET	B6jeb-1/80-162<129>,Col17Ex50-em 8 10 bp del TAL7-99	B6jeb-1/80-162<129>,Col17Ex50-em 8 10 bp del TAL7-99 HET	Col17 em8
475287	8/26/2014	11/4/2014	10	Tension	14.9	0	M	B6jeb-1/80-162<129>,Col17Ex50-em 8 10 bp del TAL7-99 HET	B6jeb-1/80-162<129>,Col17Ex50-em 8 10 bp del TAL7-99	B6jeb-1/80-162<129>,Col17Ex50-em 8 10 bp del TAL7-99 HET	Col17 em8
475288	8/26/2014	11/4/2014	10	Tension	14.9	0	M	B6jeb-1/80-162<129>,Col17Ex50-em 8 10 bp del TAL7-99 HET	B6jeb-1/80-162<129>,Col17Ex50-em 8 10 bp del TAL7-99	B6jeb-1/80-162<129>,Col17Ex50-em 8 10 bp del TAL7-99 HET	Col17 em8
475289	8/26/2014	11/4/2014	10	Tension	12.6	0	M	B6jeb-1/80-162<129>,Col17Ex50-em 8 10 bp del TAL7-99 HET	B6jeb-1/80-162<129>,Col17Ex50-em 8 10 bp del TAL7-99	B6jeb-1/80-162<129>,Col17Ex50-em 8 10 bp del TAL7-99 HET	Col17 em8
475294	8/26/2014	11/4/2014	10	Tension	13.5	0	M	B6jeb-1/80-162<129>,Col17Ex50-em 8 10 bp del TAL7-99 HET	B6jeb-1/80-162<129>,Col17Ex50-em 8 10 bp del TAL7-99	B6jeb-1/80-162<129>,Col17Ex50-em 8 10 bp del TAL7-99 HET	Col17 em8
468996	5/14/2014	7/23/2014	10	Tension	17.1	0	M	B6jeb-1/80-162<129>,Col17Ex50-em 8 10 bp del TAL7-99 WT	B6jeb-1/80-162<129>,Col17Ex50-em 8 10 bp del TAL7-99	B6jeb-1/80-162<129>,Col17Ex50-em 8 10 bp del TAL7-99 WT	Col17 em8
469466	5/18/2014	7/25/2014	9.71429	Tension	23.4	0	M	B6jeb-1/80-162<129>,Col17Ex50-em 8 10 bp del TAL7-99 WT	B6jeb-1/80-162<129>,Col17Ex50-em 8 10 bp del TAL7-99	B6jeb-1/80-162<129>,Col17Ex50-em 8 10 bp del TAL7-99 WT	Col17 em8
469467	5/18/2014	7/25/2014	9.71429	Tension	18.5	0	M	B6jeb-1/80-162<129>,Col17Ex50-em 8 10 bp del TAL7-99 WT	B6jeb-1/80-162<129>,Col17Ex50-em 8 10 bp del TAL7-99	B6jeb-1/80-162<129>,Col17Ex50-em 8 10 bp del TAL7-99 WT	Col17 em8
469468	5/18/2014	7/25/2014	9.71429	Tension	11.9	0	M	B6jeb-1/80-162<129>,Col17Ex50-em 8 10 bp del TAL7-99 WT	B6jeb-1/80-162<129>,Col17Ex50-em 8 10 bp del TAL7-99	B6jeb-1/80-162<129>,Col17Ex50-em 8 10 bp del TAL7-99 WT	Col17 em8
469469	5/18/2014	7/25/2014	9.71429	Tension	16.7	0	M	B6jeb-1/80-162<129>,Col17Ex50-em 8 10 bp del TAL7-99 WT	B6jeb-1/80-162<129>,Col17Ex50-em 8 10 bp del TAL7-99	B6jeb-1/80-162<129>,Col17Ex50-em 8 10 bp del TAL7-99 WT	Col17 em8
469478	5/21/2014	7/30/2014	10	Tension	17.8	0	M	B6jeb-1/80-162<129>,Col17Ex50-em 8 10 bp del TAL7-99 WT	B6jeb-1/80-162<129>,Col17Ex50-em 8 10 bp del TAL7-99	B6jeb-1/80-162<129>,Col17Ex50-em 8 10 bp del TAL7-99 WT	Col17 em8
469480	5/24/2014	8/1/2014	9.85714	Tension	16.4	0	M	B6jeb-1/80-162<129>,Col17Ex50-em 8 10 bp del TAL7-99 WT	B6jeb-1/80-162<129>,Col17Ex50-em 8 10 bp del TAL7-99	B6jeb-1/80-162<129>,Col17Ex50-em 8 10 bp del TAL7-99 WT	Col17 em8
471076	6/9/2014	8/18/2014	10	Tension	13.2	0	M	B6jeb-1/80-162<129>,Col17Ex50-em 8 10 bp del TAL7-99 WT	B6jeb-1/80-162<129>,Col17Ex50-em 8 10 bp del TAL7-99	B6jeb-1/80-162<129>,Col17Ex50-em 8 10 bp del TAL7-99 WT	Col17 em8
471077	6/9/2014	8/18/2014	10	Tension	16.8	0	M	B6jeb-1/80-162<129>,Col17Ex50-em 8 10 bp del TAL7-99 WT	B6jeb-1/80-162<129>,Col17Ex50-em 8 10 bp del TAL7-99	B6jeb-1/80-162<129>,Col17Ex50-em 8 10 bp del TAL7-99 WT	Col17 em8
471094	6/12/2014	8/21/2014	10	Tension	22.2	0	M	B6jeb-1/80-162<129>,Col17Ex50-em 8 10 bp del TAL7-99 WT	B6jeb-1/80-162<129>,Col17Ex50-em 8 10 bp del TAL7-99	B6jeb-1/80-162<129>,Col17Ex50-em 8 10 bp del TAL7-99 WT	Col17 em8
474707	8/22/2014	10/30/2014	9.85714	Tension	14.5	0	M	B6jeb-1/80-162<129>,Col17Ex50-em 8 10 bp del TAL7-99 WT	B6jeb-1/80-162<129>,Col17Ex50-em 8 10 bp del TAL7-99	B6jeb-1/80-162<129>,Col17Ex50-em 8 10 bp del TAL7-99 WT	Col17 em8
475291	8/26/2014	11/4/2014	10	Tension	18	0	M	B6jeb-1/80-162<129>,Col17Ex50-em 8 10 bp del TAL7-99 WT	B6jeb-1/80-162<129>,Col17Ex50-em 8 10 bp del TAL7-99	B6jeb-1/80-162<129>,Col17Ex50-em 8 10 bp del TAL7-99 WT	Col17 em8
475292	8/26/2014	11/4/2014	10	Tension	17	0	M	B6jeb-1/80-162<129>,Col17Ex50-em 8 10 bp del TAL7-99 WT	B6jeb-1/80-162<129>,Col17Ex50-em 8 10 bp del TAL7-99	B6jeb-1/80-162<129>,Col17Ex50-em 8 10 bp del TAL7-99 WT	Col17 em8
475293	8/26/2014	11/4/2014	10	Tension	21.5	0	M	B6jeb-1/80-162<129>,Col17Ex50-em 8 10 bp del TAL7-99 WT	B6jeb-1/80-162<129>,Col17Ex50-em 8 10 bp del TAL7-99	B6jeb-1/80-162<129>,Col17Ex50-em 8 10 bp del TAL7-99 WT	Col17 em8
512079	3/8/2016	5/17/2016	10	Tension	50.2	2	M	B6(Col17 CR20)-Afg144<9 bp del+3 bp ins> (FTGD to W**N)	B6(Col17 CR20)-Afg144<9 bp del+3 bp ins> (FTGD to W**N)		Col17 em9
512080	3/8/2016	5/17/2016	10	Tension	61.9	2	M	B6(Col17 CR20)-Afg144<9 bp del+3 bp ins> (FTGD to W**N)	B6(Col17 CR20)-Afg144<9 bp del+3 bp ins> (FTGD to W**N)		Col17 em9
517048	5/8/2016	6/17/2016	5.71429	Tension	53.2	1	M	B6(Col17 CR20)-Afg144<9 bp del+3 bp ins> (FTGD to W**N)	B6(Col17 CR20)-Afg144<9 bp del+3 bp ins> (FTGD to W**N)		Col17 em9
517049	5/8/2016	6/17/2016	5.71429	Tension	54.1	1	M	B6(Col17 CR20)-Afg144<9 bp del+3 bp ins> (FTGD to W**N)	B6(Col17 CR20)-Afg144<9 bp del+3 bp ins> (FTGD to W**N)		Col17 em9
519581	6/10/2016	8/19/2016	10	Tension	67.2	2	M	B6(Col17 CR20)-Afg144<9 bp del+3 bp ins> (FTGD to W**N)	B6(Col17 CR20)-Afg144<9 bp del+3 bp ins> (FTGD to W**N)		Col17 em9
519582	6/10/2016	8/19/2016	10	Tension	54.2	2	M	B6(Col17 CR20)-Afg144<9 bp del+3 bp ins> (FTGD to W**N)	B6(Col17 CR20)-Afg144<9 bp del+3 bp ins> (FTGD to W**N)		Col17 em9
519583	6/10/2016	8/19/2016	10	Tension	58	2	M	B6(Col17 CR20)-Afg144<9 bp del+3 bp ins> (FTGD to W**N)	B6(Col17 CR20)-Afg144<9 bp del+3 bp ins> (FTGD to W**N)		Col17 em9
519584	6/10/2016	8/19/2016	10	Tension	73.9	2	M	B6(Col17 CR20)-Afg144<9 bp del+3 bp ins> (FTGD to W**N)	B6(Col17 CR20)-Afg144<9 bp del+3 bp ins> (FTGD to W**N)		Col17 em9
457530	10/5/2013	12/10/2013	9.42857	Tension	65.7	2	M	B6(Col17 em 9)-Ex50-em 9<09 bp del> TAL10-46	B6(Col17 em 9)-Ex50-em 9<09 bp del> TAL10-46		Col17 em9
457531	10/5/2013	12/13/2013	9.85714	Tension	65	2	M	B6(Col17 em 9)-Ex50-em 9<09 bp del> TAL10-46	B6(Col17 em 9)-Ex50-em 9<09 bp del> TAL10-46		Col17 em9
457532	10/5/2013	12/13/2013	9.85714	Tension	66.3	2	M	B6(Col17 em 9)-Ex50-em 9<09 bp del> TAL10-46	B6(Col17 em 9)-Ex50-em 9<09 bp del> TAL10-46		Col17 em9
457533	10/5/2013	12/13/2013	9.85714	Tension	62.3	2	M	B6(Col17 em 9)-Ex50-em 9<09 bp del> TAL10-46	B6(Col17 em 9)-Ex50-em 9<09 bp del> TAL10-46		Col17 em9
458675	10/28/2013	1/6/2014	10	Tension	55.2	2	M	B6(Col17 em 9)-Ex50-em 9<09 bp del> TAL10-46	B6(Col17 em 9)-Ex50-em 9<09 bp del> TAL10-46		Col17 em9
458676	10/28/2013	1/6/2014	10	Tension	58.8	2	M	B6(Col17 em 9)-Ex50-em 9<09 bp del> TAL10-46	B6(Col17 em 9)-Ex50-em 9<09 bp del> TAL10-46		Col17 em9
519144	6/14/2016	8/22/2016	9.85714	Tension	61.3	2	M	B6(Col17 em 9)-Ex50-em 9<09 bp del> TAL10-46	B6(Col17 em 9)-Ex50-em 9<09 bp del> TAL10-46		Col17 em9
519145	6/14/2016	8/22/2016	9.85714	Tension	53.3	2	M	B6(Col17 em 9)-Ex50-em 9<09 bp del> TAL10-46	B6(Col17 em 9)-Ex50-em 9<09 bp del> TAL10-46		Col17 em9
519146	6/14/2016	8/22/2016	9.85714	Tension	59.8	2	M	B6(Col17 em 9)-Ex50-em 9<09 bp del> TAL10-46	B6(Col17 em 9)-Ex50-em 9<09 bp del> TAL10-46		Col17 em9
533695	1/5/2017	1/31/2017	3.71429	Tension	35.8	1	M	B6(Col17 em 9)-Ex50-em 9<09 bp del> TAL10-46	B6(Col17 em 9)-Ex50-em 9<09 bp del> TAL10-46		Col17 em9
533696	1/5/2017	1/31/2017	3.71429	Tension	26.7	1	M	B6(Col17 em 9)-Ex50-em 9<09 bp del> TAL10-46	B6(Col17 em 9)-Ex50-em 9<09 bp del> TAL10-46		Col17 em9
533697	1/5/2017	1/31/2017	3.71429	Tension	23.5	1	M	B6(Col17 em 9)-Ex50-em 9<09 bp del> TAL10-46	B6(Col17 em 9)-Ex50-em 9<09 bp del> TAL10-46		Col17 em9
533698	1/5/2017	1/31/2017	3.71429	Tension	12.1	1	M	B6(Col17 em 9)-Ex50-em 9<09 bp del> TAL10-46	B6(Col17 em 9)-Ex50-em 9<09 bp del> TAL10-46		Col17 em9
533699	1/5/2017	1/31/2017	3.71429	Tension	9.8	1	M	B6(Col17 em 9)-Ex50-em 9<09 bp del> TAL10-46	B6(Col17 em 9)-Ex50-em 9<09 bp del> TAL10-46		Col17 em9
464239	2/26/2014	5/8/2014	10.1429	Tension	30.5	3	M	B6jeb-1/80-162<129>,Col17Ex50-em 9<09 bp del> TAL10-46	B6jeb-1/103-162<129>,Col17TAL10-46 09 bp del em9	B6jeb-1/80-162<129>,Col17Ex50-em 9<09 bp del> TAL10-46	Col17 em9
464792	3/6/2014	5/15/2014	10	Tension	24.6	3	M	B6jeb-1/80-162<129>,Col17Ex50-em 9<09 bp del> TAL10-46	B6jeb-1/103-162<129>,Col17TAL10-46 09 bp del em9	B6jeb-1/80-162<129>,Col17Ex50-em 9<09 bp del> TAL10-46	Col17 em9
468084	4/30/2014	7/9/2014	10	Tension	26.5	0	M	B6jeb-1/80-162<129>,Col17Ex50-em 9<09 bp del> TAL10-46	B6jeb-1/80-162<129>,Col17Ex50-em 9<09 bp del> TAL10-46		Col17 em9
468085	4/30/2014	7/9/2014	10	Tension	19.7	0	M	B6jeb-1/80-162<129>,Col17Ex50-em 9<09 bp del> TAL10-46	B6jeb-1/80-162<129>,Col17Ex50-em 9<09 bp del> TAL10-46		Col17 em9
469937	5/25/2014	8/4/2014	10.1429	Tension	24.3	3	M	B6jeb-1/80-162<129>,Col17Ex50-em 9<09 bp del> TAL10-46	B6jeb-1/80-162<129>,Col17Ex50-em 9<09 bp del> TAL10-46		Col17 em9
469938	5/25/2014	8/4/2014	10.1429	Tension	22.2	0	M	B6jeb-1/80-162<129>,Col17Ex50-em 9<09 bp del> TAL10-46	B6jeb-1/80-162<129>,Col17Ex50-em 9<09 bp del> TAL10-46		Col17 em9
469939	5/25/2014	8/4/2014	10.1429	Tension	23	3	M	B6jeb-1/80-162<129>,Col17Ex50-em 9<09 bp del> TAL10-46	B6jeb-1/80-162<129>,Col17Ex50-em 9<09 bp del> TAL10-46		Col17 em9
469940	5/25/2014	8/4/2014	10.1429	Tension	13.8	0	M	B6jeb-1/80-162<129>,Col17Ex50-em 9<09 bp del> TAL10-46	B6jeb-1/80-162<129>,Col17Ex50-em 9<09 bp del> TAL10-46		Col17 em9
472488	7/17/2014	9/25/2014	10	Tension	21.5	0	M	B6jeb-1/80-162<129>,Col17Ex50-em 9<09 bp del> TAL10-46	B6jeb-1/80-162<129>,Col17Ex50-em 9<09 bp del> TAL10-46		Col17 em9
472489	7/17/2014	9/25/2014	10	Tension	17.6	0	M	B6jeb-1/80-162<129>,Col17Ex50-em 9<09 bp del> TAL10-46	B6jeb-1/80-162<129>,Col17Ex50-em 9<09 bp del> TAL10-46		Col17 em9
472490	7/17/2014	9/25/2014	10	Tension	18.8	0	M	B6jeb-1/80-162<129>,Col17Ex50-em 9<09 bp del> TAL10-46	B6jeb-1/80-162<129>,Col17Ex50-em 9<09 bp del> TAL10-46		Col17 em9
472491	7/17/2014	9/25/2014	10	Tension	21.2	0	M	B6jeb-1/80-162<129>,Col17Ex50-em 9<09 bp del> TAL10-46	B6jeb-1/80-162<129>,Col17Ex50-em 9<09 bp del> TAL10-46		Col17 em9
472492	7/17/2014	9/25/2014	10	Tension	21.1	0	M	B6jeb-1/80-162<129>,Col17Ex50-em 9<09 bp del> TAL10-46	B6jeb-1/80-162<129>,Col17Ex50-em 9<09 bp del> TAL10-46		Col17 em9
472493	7/17/2014	9/25/2014	10	Tension	22.8	0	M	B6jeb-1/80-162<129>,Col17Ex50-em 9<09 bp del> TAL10-46	B6jeb-1/80-162<129>,Col17Ex50-em 9<09 bp del> TAL10-46		Col17 em9
472494	7/17/2014	9/25/2014	10	Tension	21	0	M	B6jeb-1/80-162<129>,Col17Ex50-em 9<09 bp del> TAL10-46	B6jeb-1/80-162<129>,Col17Ex50-em 9<09 bp del> TAL10-46		Col17 em9
472495	7/17/2014	9/25/2014	10	Tension	19	0	M	B6jeb-1/80-162<129>,Col17Ex50-em 9<09 bp del> TAL10-46	B6jeb-1/80-162<129>,Col17Ex50-em 9<09 bp del> TAL10-46		Col17 em9
357280	5/19/2010	3/15/2011	42.8571	Tension	7.5	0	F	B6.PWDjeb-1/80-162<129>,chr19<PWD>	B6.PWDjeb-1/80-162<129>,chr19<PWD>		PWD
357281	5/19/2010	3/15/2011	42.8571	Tension	11	0	F	B6.PWDjeb-1/80-162<129>,chr19<PWD>	B6.PWDjeb-1/80-162<129>,chr19<PWD>		PWD
357282	5/19/2010	3/15/2011	42.8571	Tension	12.5	0	F	B6.PWDjeb-1/80-162<129>,chr19<PWD>	B6.PWDjeb-1/80-162<129>,chr19<PWD>		PWD
357286	5/16/2010	3/15/2011	43.2857	Tension	0.5	0	F	B6.PWDjeb-1/80-162<129>,chr19<PWD>	B6.PWDjeb-1/80-162<129>,chr19<PWD>		PWD
365455	8/19/2010	3/15/2011	29.7143	Tension	12	0	F	B6.PWDjeb-1/80-162<129>,chr19<PWD>	B6.PWDjeb-1/80-162<129>,chr19<PWD>		PWD
365456	8/19/2010	3/15/2011	29.7143	Tension	31	0	F	B6.PWDjeb-1/80-162<129>,chr19<PWD>	B6.PWDjeb-1/80-162<129>,chr19<PWD>		PWD
365457	8/19/2010	3/15/2011	29.7143	Tension	16	0	F	B6.PWDjeb-1/80-162<129>,chr19<PWD>	B6.PWDjeb-1/80-162<129>,chr19<PWD>		PWD
365460	8/19/2010	3/15/2011	29.7143	Tension	10.5	0	M	B6.PWDjeb-1/80-162<129>,chr19<PWD>	B6.PWDjeb-1/80-162<129>,chr19<PWD>		PWD
365461	8/19/2010	3/15/2011	29.7143	Tension	8	0	M	B6.PWDjeb-1/80-162<129>,chr19<PWD>	B6.PWDjeb-1/80-162<129>,chr19<PWD>		PWD
366140	8/27/2010	3/15/2011	28.5714	Tension	12.2	0	M	B6.PWDjeb-1/80-162<129>,chr19<PWD>	B6.PWDjeb-1/80-162<129>,chr19<PWD>		PWD
366141	8/27/2010	3/15/2011	28.5714	Tension	7.5	0	M	B6.PWDjeb-1/80-162<129>,chr19<PWD>	B6.PWDjeb-1/80-162<129>,chr19<PWD>		PWD
366142	8/27/2010	3/15/2011	28.5714	Tension	6.5	0	M	B6.PWDjeb-1/80-162<129>,chr19<PWD>	B6.PWDjeb-1/80-162<129>,chr19<PWD>		PWD
367978	9/7/2010	3/15/2011	27	Tension	17.3	0	F	B6.PWDjeb-1/80-162<129>,chr19<PWD>	B6.PWDjeb-1/80-162<129>,chr19<PWD>		PWD
367979	9/7/2010	3/15/2011	27	Tension	10.5	0	F	B6.PWDjeb-1/80-162<129>,chr19<PWD>	B6.PWDjeb-1/80-162<129>,chr19<PWD>		PWD
367982	9/7/2010	3/15/2011	27	Tension	4	0	M	B6.PWDjeb-1/80-162<129>,chr19<PWD>	B6.PWDjeb-1/80-162<129>,chr19<PWD>		PWD
367983	9/7/2010	3/15/2011	27	Tension	13.5	0	M	B6.PWDjeb-1/80-162<129>,chr19<PWD>	B6.PWDjeb-1/80-162<129>,chr19<PWD>		PWD
384672	2/6/2011	3/29/2011	7.28571	Tension	17	0	M	B6.PWDjeb-1/80-162<129>,chr19<PWD>	B6.PWDjeb-1/80-162<129>,chr19<PWD>		PWD
384673	2/6/2011	3/29/2011	7.28571	Tension	25.5	0	M	B6.PWDjeb-1/80-162<129>,chr19<PWD>	B6.PWDjeb-1/80-162<129>,chr19<PWD>		PWD
385751	3/2/2011	6/21/2011	15.8571	Tension	33	3	F	B6.PWDjeb-1/80-162<129>,chr19<PWD>	B6.PWDjeb-1/80-162<129>,chr19<PWD>		PWD
385753	3/2/2011	4/21/2011	7.14286	Tension	31.5	0	M	B6.PWDjeb-1/80-162<129>,chr19<PWD>	B6.PWDjeb-1/80-162<129>,chr19<PWD>		PWD
386718	3/6/2011	6/21/2011	15.2857	Tension	31.8	0	F	B6.PWDjeb-1/80-162<129>,chr19<PWD>	B6.PWDjeb-1/80-162<129>,chr19<PWD>		PWD
386719	3/6/2011	6/21/2011	15.2857	Tension	30	0	F	B6.PWDjeb-1/80-162<129>,chr19<PWD>	B6.PWDjeb-1/80-162<129>,chr19<PWD>		PWD
386720	3/6/2011	6/21/2011	15.2857	Tension	27.8	0	F	B6.PWDjeb-1/80-162<129>,chr19<PWD>	B6.PWDjeb-1/80-162<129>,chr19<PWD>		PWD
386721	3/6/2011	6/21/2011	15.2857	Tension	31.4	0	F	B6.PWDjeb-1/80-162<129>,chr19<PWD>	B6.PWDjeb-1/80-162<129>,chr19<PWD>		PWD
386723	3/11/2011	6/21/2011	14.5714	Tension	28.8	0	F	B6.PWDjeb-1/80-162<129>,chr19<PWD>	B6.PWDjeb-1/80-162<129>,chr19<PWD>		PWD
386724	3/11/2011	6/21/2011	14.5714	Tension	37	0	F	B6.PWDjeb-1/80-162<129>,chr19<PWD>	B6.PWDjeb-1/80-162<129>,chr19<PWD>		PWD
386725	3/11/2011	8/2/2011	20.5714	Tension	19	0	M	B6.PWDjeb-1/80-162<129>,chr19<PWD>	B6.PWDjeb-1/80-162<129>,chr19<PWD>		PWD
386726	3/11/2011	8/2/2011	20.5714	Tension	24	0	M	B6.PWDjeb-1/80-162<129>,chr19<PWD>	B6.PWDjeb-1/80-162<129>,chr19<PWD>		PWD
386727	3/11/2011	8/2/2011	20.5714	Tension	17.2	0	M	B6.PWDjeb-1/80-162<129>,chr19<PWD>	B6.PWDjeb-1/80-162<129>,chr19<PWD>		PWD
386728	3/11/2011	8/2/2011	20.5714	Tension	21	0	M	B6.PWDjeb-1/80-162<129>,chr19<PWD>	B6.PWDjeb-1/80-162<129>,chr19<PWD>		PWD
386729	3/11/2011	8/2/2011	20.5714	Tension	17.2	0	M	B6.PWDjeb-1/80-162<129>,chr19<PWD>	B6.PWDjeb-1/80-162<129>,chr19<PWD>		PWD
386733	3/6/2011	6/21/2011	15.2857	Tension	22	0	M	B6.PWDjeb-1/80-162<129>,chr19<PWD>	B6.PWDjeb-1/80-162<129>,chr19<PWD>		PWD
386734	3/6/2011	6/21/2011	15.2857	Tension	17	0	M	B6.PWDjeb-1/80-162<129>,chr19<PWD>	B6.PWDjeb-1/80-162<129>,chr19<PWD>		PWD
386735	3/6/2011	6/21/2011	15.2857	Tension	23.2	0	M	B6.PWDjeb-1/80-162<129>,chr19<PWD>	B6.PWDjeb-1/80-162<129>,chr19<PWD>		PWD
386736	3/6/2011	6/21/2011	15.2857	Tension	16.6	0	M	B6.PWDjeb-1/80-162<129>,chr19<PWD>	B6.PWDjeb-1/80-162<129>,chr19<PWD>		PWD
386737	3/6/2011	6/21/2011	15.2857	Tension	17	0	M	B6.PWDjeb-1/80-162<129>,chr19<PWD>	B6.PWDjeb-1/80-162<129>,chr19<PWD>		PWD
386738	3/9/2011	6/21/2011	14.8571	Tension	26.8	0	F	B6.PWDjeb-1/80-162<129>,chr19<PWD>	B6.PWDjeb-1/80-162<129>,chr19<PWD>		PWD
387470	3/16/2011	6/21/2011	13.8571	Tension	36	0	F	B6.PWDjeb-1/80-162<129>,chr19<PWD>	B6.PWDjeb-1/80-162<129>,chr19<PWD>		PWD
389591	4/6/2011	10/12/2011	27	Tension	9	0	M	B6.PWDjeb-1/80-162<129>,chr19<PWD>	B6.PWDjeb-1/80-162<129>,chr19<PWD>		PWD
389592	4/6/2011	10/12/2011	27	Tension	7.5	0	M	B6.PWDjeb-1/80-162<129>,chr19<PWD>	B6.PWDjeb-1/80-162<129>,chr19<PWD>		PWD
404628	10/27/2011	4/19/2012	25	Tension	22	0	M	B6.PWDjeb-1/80-162<129>,chr19<PWD>	B6.PWDjeb-1/80-162<129>,chr19<PWD>		PWD
405876	11/6/2011	3/27/2012	20.2857	Tension	21	0	M	B6.PWDjeb-1/80-162<129>,chr19<PWD>	B6.PWDjeb-1/80-162<129>,chr19<PWD>		PWD
405877	11/6/2011	3/27/2012	20.2857	Tension	7	0	M	B6.PWDjeb-1/80-162<129>,chr19<PWD>	B6.PWDjeb-1/80-162<129>,chr19<PWD>		PWD
405878	11/6/2011	3/27/2012	20.2857	Tension	29.2	0	M	B6.PWDjeb-1/80-162<129>,chr19<PWD>	B6.PWDjeb-1/80-162<129>,chr19<PWD>		PWD
406239	11/15/2011	2/28/2012	15	Tension	31	0	M	B6.PWDjeb-1/80-162<129>,chr19<PWD>	B6.PWDjeb-1/80-162<129>,chr19<PWD>		PWD
406240	11/15/2011	2/28/2012	15	Tension	30.5	0	M	B6.PWDjeb-1/80-162<129>,chr19<PWD>	B6.PWDjeb-1/80-162<129>,chr19<PWD>		PWD
406241	11/15/2011	2/28/2012	15	Tension	19	0	M	B6.PWDjeb-1/80-162<129>,chr19<PWD>	B6.PWDjeb-1/80-162<129>,chr19<PWD>		PWD
406242	11/15/2011	2/28/2012	15	Tension	26.1	0	M	B6.PWDjeb-1/80-162<129>,chr19<PWD>	B6.PWDjeb-1/80-162<129>,chr19<PWD>		PWD
407780	12/1/2011	4/19/2012	20	Tension	19.6	0	M	B6.PWDjeb-1/80-162<129>,chr19<PWD>	B6.PWDjeb-1/80-162<129>,chr19<PWD>		PWD
407781	12/1/2011	4/19/2012	20	Tension	32	0	M	B6.PWDjeb-1/80-162<129>,chr19<PWD>	B6.PWDjeb-1/80-162<129>,chr19<PWD>		PWD
407791	11/25/2011	3/7/2012	14.7143	Tension	40.5	3	M	B6.PWDjeb-1/80-162<129>,chr19<PWD>	B6.PWDjeb-1/80-162<129>,chr19<PWD>		PWD
407792	11/25/2011	3/7/2012	14.7143	Tension	40.2	3	M	B6.PWDjeb-1/80-162<129>,chr19<PWD>	B6.PWDjeb-1/80-162<129>,chr19<PWD>		PWD
407793	11/25/2011	3/7/2012	14.7143	Tension	42.5	3	M	B6.PWDjeb-1/80-162<129>,chr19<PWD>	B6.PWDjeb-1/80-162<129>,chr19<PWD>		PWD
407794	11/25/2011	3/7/2012	14.7143	Tension	33.5	0	M	B6.PWDjeb-1/80-162<129>,chr19<PWD>	B6.PWDjeb-1/80-162<129>,chr19<PWD>		PWD
407795	11/25/2011	3/7/2012	14.7143	Tension	29.5	0	M	B6.PWDjeb-1/80-162<129>,chr19<PWD>	B6.PWDjeb-1/80-162<129>,chr19<PWD>		PWD
408223	12/2/2011	4/19/2012	19.8571	Tension	22.6	0	M	B6.PWDjeb-1/80-162<129>,chr19<PWD>	B6.PWDjeb-1/80-162<129>,chr19<PWD>		PWD
408227	12/3/2011	2/10/2012	9.85714	Tension	31.8	0	M	B6.PWDjeb-1/80-162<129>,chr19<PWD>	B6.PWDjeb-1/80-162<129>,chr19<PWD>		PWD
408228	12/3/2011	2/10/2012	9.85714	Tension	33.2	0	M	B6.PWDjeb-1/80-162<129>,chr19<PWD>	B6.PWDjeb-1/80-162<129>,chr19<PWD>		PWD
408229	12/3/2011	2/10/2012	9.85714	Tension	26	0	M	B6.PWDjeb-1/80-162<129>,chr19<PWD>	B6.PWDjeb-1/80-162<129>,chr19<PWD>		PWD
408230	12/3/2011	2/10/2012	9.85714	Tension	37.8	0	M	B6.PWDjeb-1/80-162<129>,chr19<PWD>	B6.PWDjeb-1/80-162<129>,chr19<PWD>		PWD
408235	12/8/2011	2/15/2012	9.85714	Tension	37	0	M	B6.PWDjeb-1/80-162<129>,chr19<PWD>	B6.PWDjeb-1/80-162<129>,chr19<PWD>		PWD
408236	12/8/2011	2/15/2012	9.85714	Tension	28	0	M	B6.PWDjeb-1/80-162<129>,chr19<PWD>	B6.PWDjeb-1/80-162<129>,chr19<PWD>		PWD
408551	12/13/2011	2/20/2012	9.85714	Tension	33	0	M	B6.PWDjeb-1/80-162<129>,chr19<PWD>	B6.PWDjeb-1/80-162<129>,chr19<PWD>		PWD
408552	12/13/2011	2/20/2012	9.85714	Tension	30.4	3	M	B6.PWDjeb-1/80-162<129>,chr19<PWD>	B6.PWDjeb-1/80-162<129>,chr19<PWD>		PWD
417704	4/8/2012	5/17/2012	5.57143	Tension	22.6	0	M	B6.PWDjeb-1/80-162<129>,chr19<PWD>	B6.PWDjeb-1/80-162<129>,chr19<PWD>		PWD
417705	4/8/2012	5/17/2012	5.57143	Tension	24.2	0	M	B6.PWDjeb-1/80-162<129>,chr19<PWD>	B6.PWDjeb-1/80-162<129>,chr19<PWD>		PWD
417706	4/8/2012	5/17/2012	5.57143	Tension	27.6	3	M	B6.PWDjeb-1/80-162<129>,chr19<PWD>	B6.PWDjeb-1/80-162<129>,chr19<PWD>		PWD
417707	4/8/2012	5/17/2012	5.57143	Tension	30.5	3	M	B6.PWDjeb-1/80-162<129>,chr19<PWD>	B6.PWDjeb-1/80-162<129>,chr19<PWD>		PWD
417712	4/5/2012	5/17/2012	6	Tension	32	3	M	B6.PWDjeb-1/80-162<129>,chr19<PWD>	B6.PWDjeb-1/80-162<129>,chr19<PWD>		PWD
417713	4/5/2012	5/17/2012	6	Tension	26	0	M	B6.PWDjeb-1/80-162<129>,chr19<PWD>	B6.PWDjeb-1/80-162<129>,chr19<PWD>		PWD
426279	7/10/2012	9/18/2012	10	Tension	21.2	0	M	B6.PWDjeb-1/80-162<129>,chr19<PWD>	B6.PWDjeb-1/80-162<129>,chr19<PWD>		PWD
426280	7/10/2012	9/18/2012	10	Tension	26	0	M	B6.PWDjeb-1/80-162<129>,chr19<PWD>	B6.PWDjeb-1/80-162<129>,chr19<PWD>		PWD
426281	7/10/2012	9/18/2012	10	Tension	18.2	0	M	B6.PWDjeb-1/80-162<129>,chr19<PWD>	B6.PWDjeb-1/80-162<129>,chr19<PWD>		PWD
426282	7/15/2012	9/18/2012	9.28571	Tension	22.5	0	M	B6.PWDjeb-1/80-162<129>,chr19<PWD>	B6.PWDjeb-1/80-162<129>,chr19<PWD>		PWD
464590	3/6/2014	5/15/2014	10	Tension	17.8	0	M	B6.129X1jeb-1/80-162<129> (N11)	B6.129X1jeb-1/80-162<129> (N11)		B6-long
464591	3/6/2014	5/15/2014	10	Tension	17.5	0	M	B6.129X1jeb-1/80-162<129> (N11)	B6.129X1jeb-1/80-162<129> (N11)		B6-long
464592	3/6/2014	5/15/2014	10	Tension	15.6	0	M	B6.129X1jeb-1/80-162<129> (N11)	B6.129X1jeb-1/80-162<129> (N11)		B6-long
464593	3/6/2014	5/15/2014	10	Tension	16.5	0	M	B6.129X1jeb-1/80-162<129> (N11)	B6.129X1jeb-1/80-162<129> (N11)		B6-long
464594	3/6/2014	5/15/2014	10	Tension	21.3	0	M	B6.129X1jeb-1/80-162<129> (N11)	B6.129X1jeb-1/80-162<129> (N11)		B6-long
464595	3/6/2014	5/15/2014	10	Tension	14.5	0	M	B6.129X1jeb-1/80-162<129> (N11)	B6.129X1jeb-1/80-162<129> (N11)		B6-long
464596	3/6/2014	5/15/2014	10	Tension	15.5	0	M	B6.129X1jeb-1/80-162<129> (N11)	B6.129X1jeb-1/80-162<129> (N11)		B6-long
465007	3/11/2014	5/15/2014	9.28571	Tension	18	0	M	B6.129X1jeb-1/80-162<129> (N11)	B6.129X1jeb-1/80-162<129> (N11)		B6-long
466318	3/30/2014	6/9/2014	10.1429	Tension	19.2	0	M	B6.129X1jeb-1/80-162<129> (N11)	B6.129X1jeb-1/80-162<129> (N11)		B6-long
466319	3/30/2014	6/9/2014	10.1429	Tension	16.5	0	M	B6.129X1jeb-1/80-162<129> (N11)	B6.129X1jeb-1/80-162<129> (N11)		B6-long
466320	3/30/2014	6/9/2014	10.1429	Tension	17	0	M	B6.129X1jeb-1/80-162<129> (N11)	B6.129X1jeb-1/80-162<129> (N11)		B6-long
471469	6/23/2014	9/2/2014	10.1429	Tension	16.2	0	M	B6.129X1jeb-1/80-162<129> (N11)	B6.129X1jeb-1/80-162<129> (N11)		B6-long
471470	6/23/2014	9/2/2014	10.1429	Tension	16.8	0	M	B6.129X1jeb-1/80-162<129> (N11)	B6.129X1jeb-1/80-162<129> (N11)		B6-long
471471	6/23/2014	9/2/2014	10.1429	Tension	17.7	0	M	B6.129X1jeb-1/80-162<129> (N11)	B6.129X1jeb-1/80-162<129> (N11)		B6-long
471472	6/23/2014	9/2/2014	10.1429	Tension	15.6	0	M	B6.129X1jeb-1/80-162<129> (N11)	B6.129X1jeb-1/80-162<129> (N11)		B6-long
471473	6/23/2014	9/2/2014	10.1429	Tension	16	0	M	B6.129X1jeb-1/80-162<129> (N11)	B6.129X1jeb-1/80-162<129> (N11)		B6-long
471474	6/23/2014	9/2/2014	10.1429	Tension	20.5	0	M	B6.129X1jeb-1/80-162<129> (N11)	B6.129X1jeb-1/80-162<129> (N11)		B6-long
471475	6/23/2014	9/2/2014	10.1429	Tension	19	0	M	B6.129X1jeb-1/80-162<129> (N11)	B6.129X1jeb-1/80-162<129> (N11)		B6-long
471476	6/23/2014	9/2/2014	10.1429	Tension	19.1	0	M	B6.129X1jeb-1/80-162<129> (N11)	B6.129X1jeb-1/80-162<129> (N11)		B6-long
471477	6/23/2014	9/2/2014	10.1429	Tension	17.5	0	M	B6.129X1jeb-1/80-162<129> (N11)	B6.129X1jeb-1/80-162<129> (N11)		B6-long
471478	6/23/2014	9/2/2014	10.1429	Tension	13.8	0	M	B6.129X1jeb-1/80-162<129> (N11)	B6.129X1jeb-1/80-162<129> (N11)		B6-long
471481	6/23/2014	9/2/2014	10.1429	Tension	18.7	0	M	B6.129X1jeb-1/80-162<129> (N11)	B6.129X1jeb-1/80-162<129> (N11)		B6-long
471482	6/23/2014	9/2/2014	10.1429	Tension	14.4	0	M	B6.129X1jeb-1/80-162<129> (N11)	B6.129X1jeb-1/80-162<129> (N11)		B6-long
471486	6/25/2014	9/2/2014	9.85714	Tension	16.7	0	M	B6.129X1jeb-1/80-162<129> (N11)	B6.129X1jeb-1/80-162<129> (N11)		B6-long
471487	6/25/2014	9/2/2014	9.85714	Tension	9.6	0	M	B6.129X1jeb-1/80-162<129> (N11)	B6.129X1jeb-1/80-162<129> (N11)		B6-long
471488	6/25/2014	9/2/2014	9.85714	Tension	17	0	M	B6.129X1jeb-1/80-162<129> (N11)	B6.129X1jeb-1/80-162<129> (N11)		B6-long
471850	7/2/2014	9/12/2014	10.2857	Tension	14.2	0	M	B6.129X1jeb-1/80-162<129> (N11)	B6.129X1jeb-1/80-162<129> (N11)		B6-long
471851	7/2/2014	9/12/2014	10.2857	Tension	14.2	0	M	B6.129X1jeb-1/80-162<129> (N11)	B6.129X1jeb-1/80-162<129> (N11)		B6-long
471852	7/2/2014	9/12/2014	10.2857	Tension	16.9	0	M	B6.129X1jeb-1/80-162<129> (N11)	B6.129X1jeb-1/80-162<129> (N11)		B6-long
471853	7/2/2014	9/12/2014	10.2857	Tension	19.4	0	M	B6.129X1jeb-1/80-162<129> (N11)	B6.129X1jeb-1/80-162<129> (N11)		B6-long

## Sheet: All ear and tail scores
All ear and tail scores for strains in this paper including controls.
B6-jeb short count matches that for paper 6 but this includes some score dates in 2018 where that does not. PLAN TO UPDATE THIS TO MATCH THAT.
ID	Date born	Date	AgeAtTest(wks)	DataType	Ear scores	Tail scores	Body scores	Sex	NameToUse	Strain	RecipientWorkingName	Group
529637	11/7/2016	1/3/2017	8.14286	jeb Scores 1	0	0	0	M	B6jeb-Lamc2<jeb> (not 1/152 or 162)	B6jeb-Lamc2<jeb> (not 1/152 or 162)		B6-short
529637	11/7/2016	1/10/2017	9.14286	jeb Scores 1	0	0	0	M	B6jeb-Lamc2<jeb> (not 1/152 or 162)	B6jeb-Lamc2<jeb> (not 1/152 or 162)		B6-short
529637	11/7/2016	1/17/2017	10.1429	jeb Scores 1	0	1	0	M	B6jeb-Lamc2<jeb> (not 1/152 or 162)	B6jeb-Lamc2<jeb> (not 1/152 or 162)		B6-short
529637	11/7/2016	1/24/2017	11.1429	jeb Scores 1	0	2	0	M	B6jeb-Lamc2<jeb> (not 1/152 or 162)	B6jeb-Lamc2<jeb> (not 1/152 or 162)		B6-short
529637	11/7/2016	1/31/2017	12.1429	jeb Scores 1	1	2	0	M	B6jeb-Lamc2<jeb> (not 1/152 or 162)	B6jeb-Lamc2<jeb> (not 1/152 or 162)		B6-short
529637	11/7/2016	2/7/2017	13.1429	jeb Scores 1	5	2	0	M	B6jeb-Lamc2<jeb> (not 1/152 or 162)	B6jeb-Lamc2<jeb> (not 1/152 or 162)		B6-short
529637	11/7/2016	2/14/2017	14.1429	jeb Scores 1	6	2	0	M	B6jeb-Lamc2<jeb> (not 1/152 or 162)	B6jeb-Lamc2<jeb> (not 1/152 or 162)		B6-short
529637	11/7/2016	2/21/2017	15.1429	jeb Scores 1	6	4	0	M	B6jeb-Lamc2<jeb> (not 1/152 or 162)	B6jeb-Lamc2<jeb> (not 1/152 or 162)		B6-short
529638	11/7/2016	1/3/2017	8.14286	jeb Scores 1	0	0	0	M	B6jeb-Lamc2<jeb> (not 1/152 or 162)	B6jeb-Lamc2<jeb> (not 1/152 or 162)		B6-short
529638	11/7/2016	1/10/2017	9.14286	jeb Scores 1	0	0	0	M	B6jeb-Lamc2<jeb> (not 1/152 or 162)	B6jeb-Lamc2<jeb> (not 1/152 or 162)		B6-short
529638	11/7/2016	1/17/2017	10.1429	jeb Scores 1	0	1	0	M	B6jeb-Lamc2<jeb> (not 1/152 or 162)	B6jeb-Lamc2<jeb> (not 1/152 or 162)		B6-short
529638	11/7/2016	1/24/2017	11.1429	jeb Scores 1	0	0	0	M	B6jeb-Lamc2<jeb> (not 1/152 or 162)	B6jeb-Lamc2<jeb> (not 1/152 or 162)		B6-short
529638	11/7/2016	1/31/2017	12.1429	jeb Scores 1	1	0	0	M	B6jeb-Lamc2<jeb> (not 1/152 or 162)	B6jeb-Lamc2<jeb> (not 1/152 or 162)		B6-short
529638	11/7/2016	2/7/2017	13.1429	jeb Scores 1	4	1	0	M	B6jeb-Lamc2<jeb> (not 1/152 or 162)	B6jeb-Lamc2<jeb> (not 1/152 or 162)		B6-short
529638	11/7/2016	2/14/2017	14.1429	jeb Scores 1	6	2	0	M	B6jeb-Lamc2<jeb> (not 1/152 or 162)	B6jeb-Lamc2<jeb> (not 1/152 or 162)		B6-short
529638	11/7/2016	2/21/2017	15.1429	jeb Scores 1	6	2	0	M	B6jeb-Lamc2<jeb> (not 1/152 or 162)	B6jeb-Lamc2<jeb> (not 1/152 or 162)		B6-short
530370	11/15/2016	1/3/2017	7	jeb Scores 1	0	0	0	M	B6jeb-Lamc2<jeb> (not 1/152 or 162)	B6jeb-Lamc2<jeb> (not 1/152 or 162)		B6-short
530370	11/15/2016	1/10/2017	8	jeb Scores 1	0	0	0	M	B6jeb-Lamc2<jeb> (not 1/152 or 162)	B6jeb-Lamc2<jeb> (not 1/152 or 162)		B6-short
530370	11/15/2016	1/17/2017	9	jeb Scores 1	0	0	0	M	B6jeb-Lamc2<jeb> (not 1/152 or 162)	B6jeb-Lamc2<jeb> (not 1/152 or 162)		B6-short
530370	11/15/2016	1/24/2017	10	jeb Scores 1	0	1	0	M	B6jeb-Lamc2<jeb> (not 1/152 or 162)	B6jeb-Lamc2<jeb> (not 1/152 or 162)		B6-short
530370	11/15/2016	1/31/2017	11	jeb Scores 1	0	1	0	M	B6jeb-Lamc2<jeb> (not 1/152 or 162)	B6jeb-Lamc2<jeb> (not 1/152 or 162)		B6-short
530370	11/15/2016	2/7/2017	12	jeb Scores 1	0	2	0	M	B6jeb-Lamc2<jeb> (not 1/152 or 162)	B6jeb-Lamc2<jeb> (not 1/152 or 162)		B6-short
530370	11/15/2016	2/14/2017	13	jeb Scores 1	2	1	0	M	B6jeb-Lamc2<jeb> (not 1/152 or 162)	B6jeb-Lamc2<jeb> (not 1/152 or 162)		B6-short
530370	11/15/2016	2/21/2017	14	jeb Scores 1	4	2	0	M	B6jeb-Lamc2<jeb> (not 1/152 or 162)	B6jeb-Lamc2<jeb> (not 1/152 or 162)		B6-short
530370	11/15/2016	2/28/2017	15	jeb Scores 1	6	3	0	M	B6jeb-Lamc2<jeb> (not 1/152 or 162)	B6jeb-Lamc2<jeb> (not 1/152 or 162)		B6-short
530371	11/15/2016	1/3/2017	7	jeb Scores 1	0	0	0	M	B6jeb-Lamc2<jeb> (not 1/152 or 162)	B6jeb-Lamc2<jeb> (not 1/152 or 162)		B6-short
530371	11/15/2016	1/10/2017	8	jeb Scores 1	0	0	0	M	B6jeb-Lamc2<jeb> (not 1/152 or 162)	B6jeb-Lamc2<jeb> (not 1/152 or 162)		B6-short
530371	11/15/2016	1/17/2017	9	jeb Scores 1	0	0	0	M	B6jeb-Lamc2<jeb> (not 1/152 or 162)	B6jeb-Lamc2<jeb> (not 1/152 or 162)		B6-short
530371	11/15/2016	1/24/2017	10	jeb Scores 1	0	0	0	M	B6jeb-Lamc2<jeb> (not 1/152 or 162)	B6jeb-Lamc2<jeb> (not 1/152 or 162)		B6-short
530371	11/15/2016	1/31/2017	11	jeb Scores 1	0	0	0	M	B6jeb-Lamc2<jeb> (not 1/152 or 162)	B6jeb-Lamc2<jeb> (not 1/152 or 162)		B6-short
530371	11/15/2016	2/7/2017	12	jeb Scores 1	1	0	0	M	B6jeb-Lamc2<jeb> (not 1/152 or 162)	B6jeb-Lamc2<jeb> (not 1/152 or 162)		B6-short
530371	11/15/2016	2/14/2017	13	jeb Scores 1	0	2	0	M	B6jeb-Lamc2<jeb> (not 1/152 or 162)	B6jeb-Lamc2<jeb> (not 1/152 or 162)		B6-short
530371	11/15/2016	2/21/2017	14	jeb Scores 1	3	4	0	M	B6jeb-Lamc2<jeb> (not 1/152 or 162)	B6jeb-Lamc2<jeb> (not 1/152 or 162)		B6-short
530371	11/15/2016	2/28/2017	15	jeb Scores 1	6	3	0	M	B6jeb-Lamc2<jeb> (not 1/152 or 162)	B6jeb-Lamc2<jeb> (not 1/152 or 162)		B6-short
530375	11/16/2016	1/3/2017	6.85714	jeb Scores 1	0	0	0	M	B6jeb-Lamc2<jeb> (not 1/152 or 162)	B6jeb-Lamc2<jeb> (not 1/152 or 162)		B6-short
530375	11/16/2016	1/10/2017	7.85714	jeb Scores 1	2	0	0	M	B6jeb-Lamc2<jeb> (not 1/152 or 162)	B6jeb-Lamc2<jeb> (not 1/152 or 162)		B6-short
530375	11/16/2016	1/17/2017	8.85714	jeb Scores 1	4	0	0	M	B6jeb-Lamc2<jeb> (not 1/152 or 162)	B6jeb-Lamc2<jeb> (not 1/152 or 162)		B6-short
530375	11/16/2016	1/24/2017	9.85714	jeb Scores 1	4	0	0	M	B6jeb-Lamc2<jeb> (not 1/152 or 162)	B6jeb-Lamc2<jeb> (not 1/152 or 162)		B6-short
530375	11/16/2016	1/31/2017	10.8571	jeb Scores 1	6	1	0	M	B6jeb-Lamc2<jeb> (not 1/152 or 162)	B6jeb-Lamc2<jeb> (not 1/152 or 162)		B6-short
530375	11/16/2016	2/7/2017	11.8571	jeb Scores 1	6	2	0	M	B6jeb-Lamc2<jeb> (not 1/152 or 162)	B6jeb-Lamc2<jeb> (not 1/152 or 162)		B6-short
530375	11/16/2016	2/14/2017	12.8571	jeb Scores 1	6	2	0	M	B6jeb-Lamc2<jeb> (not 1/152 or 162)	B6jeb-Lamc2<jeb> (not 1/152 or 162)		B6-short
530375	11/16/2016	2/21/2017	13.8571	jeb Scores 1	6	5	0	M	B6jeb-Lamc2<jeb> (not 1/152 or 162)	B6jeb-Lamc2<jeb> (not 1/152 or 162)		B6-short
530375	11/16/2016	2/28/2017	14.8571	jeb Scores 1	6	5	0	M	B6jeb-Lamc2<jeb> (not 1/152 or 162)	B6jeb-Lamc2<jeb> (not 1/152 or 162)		B6-short
530376	11/16/2016	1/3/2017	6.85714	jeb Scores 1	0	0	0	M	B6jeb-Lamc2<jeb> (not 1/152 or 162)	B6jeb-Lamc2<jeb> (not 1/152 or 162)		B6-short
530376	11/16/2016	1/10/2017	7.85714	jeb Scores 1	0	0	0	M	B6jeb-Lamc2<jeb> (not 1/152 or 162)	B6jeb-Lamc2<jeb> (not 1/152 or 162)		B6-short
530376	11/16/2016	1/17/2017	8.85714	jeb Scores 1	0	0	0	M	B6jeb-Lamc2<jeb> (not 1/152 or 162)	B6jeb-Lamc2<jeb> (not 1/152 or 162)		B6-short
530376	11/16/2016	1/24/2017	9.85714	jeb Scores 1	2	0	0	M	B6jeb-Lamc2<jeb> (not 1/152 or 162)	B6jeb-Lamc2<jeb> (not 1/152 or 162)		B6-short
530376	11/16/2016	1/31/2017	10.8571	jeb Scores 1	5	0	0	M	B6jeb-Lamc2<jeb> (not 1/152 or 162)	B6jeb-Lamc2<jeb> (not 1/152 or 162)		B6-short
530376	11/16/2016	2/7/2017	11.8571	jeb Scores 1	5	2	0	M	B6jeb-Lamc2<jeb> (not 1/152 or 162)	B6jeb-Lamc2<jeb> (not 1/152 or 162)		B6-short
530376	11/16/2016	2/14/2017	12.8571	jeb Scores 1	6	2	0	M	B6jeb-Lamc2<jeb> (not 1/152 or 162)	B6jeb-Lamc2<jeb> (not 1/152 or 162)		B6-short
530376	11/16/2016	2/21/2017	13.8571	jeb Scores 1	6	2	0	M	B6jeb-Lamc2<jeb> (not 1/152 or 162)	B6jeb-Lamc2<jeb> (not 1/152 or 162)		B6-short
530376	11/16/2016	2/28/2017	14.8571	jeb Scores 1	6	4	0	M	B6jeb-Lamc2<jeb> (not 1/152 or 162)	B6jeb-Lamc2<jeb> (not 1/152 or 162)		B6-short
530377	11/16/2016	1/3/2017	6.85714	jeb Scores 1	0	0	0	M	B6jeb-Lamc2<jeb> (not 1/152 or 162)	B6jeb-Lamc2<jeb> (not 1/152 or 162)		B6-short
530377	11/16/2016	1/10/2017	7.85714	jeb Scores 1	0	0	0	M	B6jeb-Lamc2<jeb> (not 1/152 or 162)	B6jeb-Lamc2<jeb> (not 1/152 or 162)		B6-short
530377	11/16/2016	1/17/2017	8.85714	jeb Scores 1	0	2	0	M	B6jeb-Lamc2<jeb> (not 1/152 or 162)	B6jeb-Lamc2<jeb> (not 1/152 or 162)		B6-short
530377	11/16/2016	1/24/2017	9.85714	jeb Scores 1	0	0	0	M	B6jeb-Lamc2<jeb> (not 1/152 or 162)	B6jeb-Lamc2<jeb> (not 1/152 or 162)		B6-short
530377	11/16/2016	1/31/2017	10.8571	jeb Scores 1	0	2	0	M	B6jeb-Lamc2<jeb> (not 1/152 or 162)	B6jeb-Lamc2<jeb> (not 1/152 or 162)		B6-short
530377	11/16/2016	2/7/2017	11.8571	jeb Scores 1	2	3	0	M	B6jeb-Lamc2<jeb> (not 1/152 or 162)	B6jeb-Lamc2<jeb> (not 1/152 or 162)		B6-short
530377	11/16/2016	2/14/2017	12.8571	jeb Scores 1	3	4	0	M	B6jeb-Lamc2<jeb> (not 1/152 or 162)	B6jeb-Lamc2<jeb> (not 1/152 or 162)		B6-short
530377	11/16/2016	2/21/2017	13.8571	jeb Scores 1	4	4	0	M	B6jeb-Lamc2<jeb> (not 1/152 or 162)	B6jeb-Lamc2<jeb> (not 1/152 or 162)		B6-short
530377	11/16/2016	2/28/2017	14.8571	jeb Scores 1	6	2	0	M	B6jeb-Lamc2<jeb> (not 1/152 or 162)	B6jeb-Lamc2<jeb> (not 1/152 or 162)		B6-short
530940	11/24/2016	1/3/2017	5.71429	jeb Scores 1	0	0	0	M	B6jeb-Lamc2<jeb> (not 1/152 or 162)	B6jeb-Lamc2<jeb> (not 1/152 or 162)		B6-short
530940	11/24/2016	1/10/2017	6.71429	jeb Scores 1	0	0	0	M	B6jeb-Lamc2<jeb> (not 1/152 or 162)	B6jeb-Lamc2<jeb> (not 1/152 or 162)		B6-short
530940	11/24/2016	1/17/2017	7.71429	jeb Scores 1	0	0	0	M	B6jeb-Lamc2<jeb> (not 1/152 or 162)	B6jeb-Lamc2<jeb> (not 1/152 or 162)		B6-short
530940	11/24/2016	1/24/2017	8.71429	jeb Scores 1	0	3	0	M	B6jeb-Lamc2<jeb> (not 1/152 or 162)	B6jeb-Lamc2<jeb> (not 1/152 or 162)		B6-short
530940	11/24/2016	1/31/2017	9.71429	jeb Scores 1	0	4	0	M	B6jeb-Lamc2<jeb> (not 1/152 or 162)	B6jeb-Lamc2<jeb> (not 1/152 or 162)		B6-short
530940	11/24/2016	2/7/2017	10.7143	jeb Scores 1	3	4	0	M	B6jeb-Lamc2<jeb> (not 1/152 or 162)	B6jeb-Lamc2<jeb> (not 1/152 or 162)		B6-short
530940	11/24/2016	2/14/2017	11.7143	jeb Scores 1	5	2	0	M	B6jeb-Lamc2<jeb> (not 1/152 or 162)	B6jeb-Lamc2<jeb> (not 1/152 or 162)		B6-short
530940	11/24/2016	2/21/2017	12.7143	jeb Scores 1	5	5	0	M	B6jeb-Lamc2<jeb> (not 1/152 or 162)	B6jeb-Lamc2<jeb> (not 1/152 or 162)		B6-short
530940	11/24/2016	2/28/2017	13.7143	jeb Scores 1	5	5	0	M	B6jeb-Lamc2<jeb> (not 1/152 or 162)	B6jeb-Lamc2<jeb> (not 1/152 or 162)		B6-short
530940	11/24/2016	3/7/2017	14.7143	jeb Scores 1	6	5	0	M	B6jeb-Lamc2<jeb> (not 1/152 or 162)	B6jeb-Lamc2<jeb> (not 1/152 or 162)		B6-short
530940	11/24/2016	3/14/2017	15.7143	jeb Scores 1	6	6	0	M	B6jeb-Lamc2<jeb> (not 1/152 or 162)	B6jeb-Lamc2<jeb> (not 1/152 or 162)		B6-short
530941	11/24/2016	1/3/2017	5.71429	jeb Scores 1	0	0	0	M	B6jeb-Lamc2<jeb> (not 1/152 or 162)	B6jeb-Lamc2<jeb> (not 1/152 or 162)		B6-short
530941	11/24/2016	1/10/2017	6.71429	jeb Scores 1	0	0	0	M	B6jeb-Lamc2<jeb> (not 1/152 or 162)	B6jeb-Lamc2<jeb> (not 1/152 or 162)		B6-short
530941	11/24/2016	1/17/2017	7.71429	jeb Scores 1	0	0	0	M	B6jeb-Lamc2<jeb> (not 1/152 or 162)	B6jeb-Lamc2<jeb> (not 1/152 or 162)		B6-short
530941	11/24/2016	1/24/2017	8.71429	jeb Scores 1	0	0	0	M	B6jeb-Lamc2<jeb> (not 1/152 or 162)	B6jeb-Lamc2<jeb> (not 1/152 or 162)		B6-short
530941	11/24/2016	1/31/2017	9.71429	jeb Scores 1	0	0	0	M	B6jeb-Lamc2<jeb> (not 1/152 or 162)	B6jeb-Lamc2<jeb> (not 1/152 or 162)		B6-short
530941	11/24/2016	2/7/2017	10.7143	jeb Scores 1	1	4	0	M	B6jeb-Lamc2<jeb> (not 1/152 or 162)	B6jeb-Lamc2<jeb> (not 1/152 or 162)		B6-short
530941	11/24/2016	2/14/2017	11.7143	jeb Scores 1	4	4	0	M	B6jeb-Lamc2<jeb> (not 1/152 or 162)	B6jeb-Lamc2<jeb> (not 1/152 or 162)		B6-short
530941	11/24/2016	2/21/2017	12.7143	jeb Scores 1	5	4	0	M	B6jeb-Lamc2<jeb> (not 1/152 or 162)	B6jeb-Lamc2<jeb> (not 1/152 or 162)		B6-short
530941	11/24/2016	2/28/2017	13.7143	jeb Scores 1	5	4	0	M	B6jeb-Lamc2<jeb> (not 1/152 or 162)	B6jeb-Lamc2<jeb> (not 1/152 or 162)		B6-short
530941	11/24/2016	3/7/2017	14.7143	jeb Scores 1	5	5	0	M	B6jeb-Lamc2<jeb> (not 1/152 or 162)	B6jeb-Lamc2<jeb> (not 1/152 or 162)		B6-short
530941	11/24/2016	3/14/2017	15.7143	jeb Scores 1	6	6	0	M	B6jeb-Lamc2<jeb> (not 1/152 or 162)	B6jeb-Lamc2<jeb> (not 1/152 or 162)		B6-short
530942	11/24/2016	1/3/2017	5.71429	jeb Scores 1	0	0	0	M	B6jeb-Lamc2<jeb> (not 1/152 or 162)	B6jeb-Lamc2<jeb> (not 1/152 or 162)		B6-short
530942	11/24/2016	1/10/2017	6.71429	jeb Scores 1	0	0	0	M	B6jeb-Lamc2<jeb> (not 1/152 or 162)	B6jeb-Lamc2<jeb> (not 1/152 or 162)		B6-short
530942	11/24/2016	1/17/2017	7.71429	jeb Scores 1	0	0	0	M	B6jeb-Lamc2<jeb> (not 1/152 or 162)	B6jeb-Lamc2<jeb> (not 1/152 or 162)		B6-short
530942	11/24/2016	1/24/2017	8.71429	jeb Scores 1	0	0	0	M	B6jeb-Lamc2<jeb> (not 1/152 or 162)	B6jeb-Lamc2<jeb> (not 1/152 or 162)		B6-short
530942	11/24/2016	1/31/2017	9.71429	jeb Scores 1	0	0	0	M	B6jeb-Lamc2<jeb> (not 1/152 or 162)	B6jeb-Lamc2<jeb> (not 1/152 or 162)		B6-short
530942	11/24/2016	2/7/2017	10.7143	jeb Scores 1	2	3	0	M	B6jeb-Lamc2<jeb> (not 1/152 or 162)	B6jeb-Lamc2<jeb> (not 1/152 or 162)		B6-short
530942	11/24/2016	2/14/2017	11.7143	jeb Scores 1	2	2	0	M	B6jeb-Lamc2<jeb> (not 1/152 or 162)	B6jeb-Lamc2<jeb> (not 1/152 or 162)		B6-short
530942	11/24/2016	2/21/2017	12.7143	jeb Scores 1	2	5	0	M	B6jeb-Lamc2<jeb> (not 1/152 or 162)	B6jeb-Lamc2<jeb> (not 1/152 or 162)		B6-short
530942	11/24/2016	2/28/2017	13.7143	jeb Scores 1	4	5	0	M	B6jeb-Lamc2<jeb> (not 1/152 or 162)	B6jeb-Lamc2<jeb> (not 1/152 or 162)		B6-short
530942	11/24/2016	3/7/2017	14.7143	jeb Scores 1	4	6	0	M	B6jeb-Lamc2<jeb> (not 1/152 or 162)	B6jeb-Lamc2<jeb> (not 1/152 or 162)		B6-short
530942	11/24/2016	3/14/2017	15.7143	jeb Scores 1	5	6	0	M	B6jeb-Lamc2<jeb> (not 1/152 or 162)	B6jeb-Lamc2<jeb> (not 1/152 or 162)		B6-short
530943	11/24/2016	1/3/2017	5.71429	jeb Scores 1	0	0	0	M	B6jeb-Lamc2<jeb> (not 1/152 or 162)	B6jeb-Lamc2<jeb> (not 1/152 or 162)		B6-short
530943	11/24/2016	1/10/2017	6.71429	jeb Scores 1	0	0	0	M	B6jeb-Lamc2<jeb> (not 1/152 or 162)	B6jeb-Lamc2<jeb> (not 1/152 or 162)		B6-short
530943	11/24/2016	1/17/2017	7.71429	jeb Scores 1	0	0	0	M	B6jeb-Lamc2<jeb> (not 1/152 or 162)	B6jeb-Lamc2<jeb> (not 1/152 or 162)		B6-short
530943	11/24/2016	1/24/2017	8.71429	jeb Scores 1	0	0	0	M	B6jeb-Lamc2<jeb> (not 1/152 or 162)	B6jeb-Lamc2<jeb> (not 1/152 or 162)		B6-short
530943	11/24/2016	1/31/2017	9.71429	jeb Scores 1	0	0	0	M	B6jeb-Lamc2<jeb> (not 1/152 or 162)	B6jeb-Lamc2<jeb> (not 1/152 or 162)		B6-short
530943	11/24/2016	2/7/2017	10.7143	jeb Scores 1	1	0	0	M	B6jeb-Lamc2<jeb> (not 1/152 or 162)	B6jeb-Lamc2<jeb> (not 1/152 or 162)		B6-short
530943	11/24/2016	2/14/2017	11.7143	jeb Scores 1	2	1	0	M	B6jeb-Lamc2<jeb> (not 1/152 or 162)	B6jeb-Lamc2<jeb> (not 1/152 or 162)		B6-short
530943	11/24/2016	2/21/2017	12.7143	jeb Scores 1	2	3	0	M	B6jeb-Lamc2<jeb> (not 1/152 or 162)	B6jeb-Lamc2<jeb> (not 1/152 or 162)		B6-short
530943	11/24/2016	2/28/2017	13.7143	jeb Scores 1	4	3	0	M	B6jeb-Lamc2<jeb> (not 1/152 or 162)	B6jeb-Lamc2<jeb> (not 1/152 or 162)		B6-short
530943	11/24/2016	3/7/2017	14.7143	jeb Scores 1	4	3	0	M	B6jeb-Lamc2<jeb> (not 1/152 or 162)	B6jeb-Lamc2<jeb> (not 1/152 or 162)		B6-short
530943	11/24/2016	3/14/2017	15.7143	jeb Scores 1	6	4	0	M	B6jeb-Lamc2<jeb> (not 1/152 or 162)	B6jeb-Lamc2<jeb> (not 1/152 or 162)		B6-short
531657	11/27/2016	1/3/2017	5.28571	jeb Scores 1	0	0	0	M	B6jeb-Lamc2<jeb> (not 1/152 or 162)	B6jeb-Lamc2<jeb> (not 1/152 or 162)		B6-short
531657	11/27/2016	1/10/2017	6.28571	jeb Scores 1	0	0	0	M	B6jeb-Lamc2<jeb> (not 1/152 or 162)	B6jeb-Lamc2<jeb> (not 1/152 or 162)		B6-short
531657	11/27/2016	1/17/2017	7.28571	jeb Scores 1	0	0	0	M	B6jeb-Lamc2<jeb> (not 1/152 or 162)	B6jeb-Lamc2<jeb> (not 1/152 or 162)		B6-short
531657	11/27/2016	1/24/2017	8.28571	jeb Scores 1	0	0	0	M	B6jeb-Lamc2<jeb> (not 1/152 or 162)	B6jeb-Lamc2<jeb> (not 1/152 or 162)		B6-short
531657	11/27/2016	1/31/2017	9.28571	jeb Scores 1	0	0	0	M	B6jeb-Lamc2<jeb> (not 1/152 or 162)	B6jeb-Lamc2<jeb> (not 1/152 or 162)		B6-short
531657	11/27/2016	2/7/2017	10.2857	jeb Scores 1	2	2	0	M	B6jeb-Lamc2<jeb> (not 1/152 or 162)	B6jeb-Lamc2<jeb> (not 1/152 or 162)		B6-short
531657	11/27/2016	2/14/2017	11.2857	jeb Scores 1	4	3	0	M	B6jeb-Lamc2<jeb> (not 1/152 or 162)	B6jeb-Lamc2<jeb> (not 1/152 or 162)		B6-short
531657	11/27/2016	2/21/2017	12.2857	jeb Scores 1	6	3	0	M	B6jeb-Lamc2<jeb> (not 1/152 or 162)	B6jeb-Lamc2<jeb> (not 1/152 or 162)		B6-short
531657	11/27/2016	2/28/2017	13.2857	jeb Scores 1	6	5	0	M	B6jeb-Lamc2<jeb> (not 1/152 or 162)	B6jeb-Lamc2<jeb> (not 1/152 or 162)		B6-short
531657	11/27/2016	3/7/2017	14.2857	jeb Scores 1	6	5	0	M	B6jeb-Lamc2<jeb> (not 1/152 or 162)	B6jeb-Lamc2<jeb> (not 1/152 or 162)		B6-short
531657	11/27/2016	3/14/2017	15.2857	jeb Scores 1	6	6	0	M	B6jeb-Lamc2<jeb> (not 1/152 or 162)	B6jeb-Lamc2<jeb> (not 1/152 or 162)		B6-short
531658	11/27/2016	1/3/2017	5.28571	jeb Scores 1	0	0	0	M	B6jeb-Lamc2<jeb> (not 1/152 or 162)	B6jeb-Lamc2<jeb> (not 1/152 or 162)		B6-short
531658	11/27/2016	1/10/2017	6.28571	jeb Scores 1	0	0	0	M	B6jeb-Lamc2<jeb> (not 1/152 or 162)	B6jeb-Lamc2<jeb> (not 1/152 or 162)		B6-short
531658	11/27/2016	1/17/2017	7.28571	jeb Scores 1	0	0	0	M	B6jeb-Lamc2<jeb> (not 1/152 or 162)	B6jeb-Lamc2<jeb> (not 1/152 or 162)		B6-short
531658	11/27/2016	1/24/2017	8.28571	jeb Scores 1	0	0	0	M	B6jeb-Lamc2<jeb> (not 1/152 or 162)	B6jeb-Lamc2<jeb> (not 1/152 or 162)		B6-short
531658	11/27/2016	1/31/2017	9.28571	jeb Scores 1	0	0	0	M	B6jeb-Lamc2<jeb> (not 1/152 or 162)	B6jeb-Lamc2<jeb> (not 1/152 or 162)		B6-short
531658	11/27/2016	2/7/2017	10.2857	jeb Scores 1	2	2	0	M	B6jeb-Lamc2<jeb> (not 1/152 or 162)	B6jeb-Lamc2<jeb> (not 1/152 or 162)		B6-short
531658	11/27/2016	2/14/2017	11.2857	jeb Scores 1	4	2	0	M	B6jeb-Lamc2<jeb> (not 1/152 or 162)	B6jeb-Lamc2<jeb> (not 1/152 or 162)		B6-short
531658	11/27/2016	2/21/2017	12.2857	jeb Scores 1	5	4	0	M	B6jeb-Lamc2<jeb> (not 1/152 or 162)	B6jeb-Lamc2<jeb> (not 1/152 or 162)		B6-short
531658	11/27/2016	2/28/2017	13.2857	jeb Scores 1	4	5	0	M	B6jeb-Lamc2<jeb> (not 1/152 or 162)	B6jeb-Lamc2<jeb> (not 1/152 or 162)		B6-short
531658	11/27/2016	3/7/2017	14.2857	jeb Scores 1	6	5	0	M	B6jeb-Lamc2<jeb> (not 1/152 or 162)	B6jeb-Lamc2<jeb> (not 1/152 or 162)		B6-short
531658	11/27/2016	3/14/2017	15.2857	jeb Scores 1	6	5	0	M	B6jeb-Lamc2<jeb> (not 1/152 or 162)	B6jeb-Lamc2<jeb> (not 1/152 or 162)		B6-short
533652	1/4/2017	2/7/2017	4.85714	jeb Scores 1	0	0	0	M	B6jeb-Lamc2<jeb> (not 1/152 or 162)	B6jeb-Lamc2<jeb> (not 1/152 or 162)		B6-short
533652	1/4/2017	2/14/2017	5.85714	jeb Scores 1	0	0	0	M	B6jeb-Lamc2<jeb> (not 1/152 or 162)	B6jeb-Lamc2<jeb> (not 1/152 or 162)		B6-short
533652	1/4/2017	2/21/2017	6.85714	jeb Scores 1	0	0	0	M	B6jeb-Lamc2<jeb> (not 1/152 or 162)	B6jeb-Lamc2<jeb> (not 1/152 or 162)		B6-short
533652	1/4/2017	2/28/2017	7.85714	jeb Scores 1	0	0	0	M	B6jeb-Lamc2<jeb> (not 1/152 or 162)	B6jeb-Lamc2<jeb> (not 1/152 or 162)		B6-short
533652	1/4/2017	3/7/2017	8.85714	jeb Scores 1	0	0	0	M	B6jeb-Lamc2<jeb> (not 1/152 or 162)	B6jeb-Lamc2<jeb> (not 1/152 or 162)		B6-short
533652	1/4/2017	3/14/2017	9.85714	jeb Scores 1	0	0	0	M	B6jeb-Lamc2<jeb> (not 1/152 or 162)	B6jeb-Lamc2<jeb> (not 1/152 or 162)		B6-short
533653	1/4/2017	2/7/2017	4.85714	jeb Scores 1	0	0	0	M	B6jeb-Lamc2<jeb> (not 1/152 or 162)	B6jeb-Lamc2<jeb> (not 1/152 or 162)		B6-short
533653	1/4/2017	2/14/2017	5.85714	jeb Scores 1	0	0	0	M	B6jeb-Lamc2<jeb> (not 1/152 or 162)	B6jeb-Lamc2<jeb> (not 1/152 or 162)		B6-short
533653	1/4/2017	2/21/2017	6.85714	jeb Scores 1	0	0	0	M	B6jeb-Lamc2<jeb> (not 1/152 or 162)	B6jeb-Lamc2<jeb> (not 1/152 or 162)		B6-short
533653	1/4/2017	2/28/2017	7.85714	jeb Scores 1	0	0	0	M	B6jeb-Lamc2<jeb> (not 1/152 or 162)	B6jeb-Lamc2<jeb> (not 1/152 or 162)		B6-short
533653	1/4/2017	3/7/2017	8.85714	jeb Scores 1	0	0	0	M	B6jeb-Lamc2<jeb> (not 1/152 or 162)	B6jeb-Lamc2<jeb> (not 1/152 or 162)		B6-short
533653	1/4/2017	3/14/2017	9.85714	jeb Scores 1	0	0	0	M	B6jeb-Lamc2<jeb> (not 1/152 or 162)	B6jeb-Lamc2<jeb> (not 1/152 or 162)		B6-short
533654	1/4/2017	2/7/2017	4.85714	jeb Scores 1	0	0	0	M	B6jeb-Lamc2<jeb> (not 1/152 or 162)	B6jeb-Lamc2<jeb> (not 1/152 or 162)		B6-short
533654	1/4/2017	2/14/2017	5.85714	jeb Scores 1	0	0	0	M	B6jeb-Lamc2<jeb> (not 1/152 or 162)	B6jeb-Lamc2<jeb> (not 1/152 or 162)		B6-short
533654	1/4/2017	2/21/2017	6.85714	jeb Scores 1	0	0	0	M	B6jeb-Lamc2<jeb> (not 1/152 or 162)	B6jeb-Lamc2<jeb> (not 1/152 or 162)		B6-short
533654	1/4/2017	2/28/2017	7.85714	jeb Scores 1	0	0	0	M	B6jeb-Lamc2<jeb> (not 1/152 or 162)	B6jeb-Lamc2<jeb> (not 1/152 or 162)		B6-short
533654	1/4/2017	3/7/2017	8.85714	jeb Scores 1	0	0	0	M	B6jeb-Lamc2<jeb> (not 1/152 or 162)	B6jeb-Lamc2<jeb> (not 1/152 or 162)		B6-short
533654	1/4/2017	3/14/2017	9.85714	jeb Scores 1	0	0	0	M	B6jeb-Lamc2<jeb> (not 1/152 or 162)	B6jeb-Lamc2<jeb> (not 1/152 or 162)		B6-short
533655	1/4/2017	2/7/2017	4.85714	jeb Scores 1	0	0	0	M	B6jeb-Lamc2<jeb> (not 1/152 or 162)	B6jeb-Lamc2<jeb> (not 1/152 or 162)		B6-short
533655	1/4/2017	2/14/2017	5.85714	jeb Scores 1	0	0	0	M	B6jeb-Lamc2<jeb> (not 1/152 or 162)	B6jeb-Lamc2<jeb> (not 1/152 or 162)		B6-short
533655	1/4/2017	2/21/2017	6.85714	jeb Scores 1	0	0	0	M	B6jeb-Lamc2<jeb> (not 1/152 or 162)	B6jeb-Lamc2<jeb> (not 1/152 or 162)		B6-short
533655	1/4/2017	2/28/2017	7.85714	jeb Scores 1	0	0	0	M	B6jeb-Lamc2<jeb> (not 1/152 or 162)	B6jeb-Lamc2<jeb> (not 1/152 or 162)		B6-short
533655	1/4/2017	3/7/2017	8.85714	jeb Scores 1	0	0	0	M	B6jeb-Lamc2<jeb> (not 1/152 or 162)	B6jeb-Lamc2<jeb> (not 1/152 or 162)		B6-short
533655	1/4/2017	3/14/2017	9.85714	jeb Scores 1	0	0	0	M	B6jeb-Lamc2<jeb> (not 1/152 or 162)	B6jeb-Lamc2<jeb> (not 1/152 or 162)		B6-short
533656	1/4/2017	2/7/2017	4.85714	jeb Scores 1	0	0	0	M	B6jeb-Lamc2<jeb> (not 1/152 or 162)	B6jeb-Lamc2<jeb> (not 1/152 or 162)		B6-short
533656	1/4/2017	2/14/2017	5.85714	jeb Scores 1	0	0	0	M	B6jeb-Lamc2<jeb> (not 1/152 or 162)	B6jeb-Lamc2<jeb> (not 1/152 or 162)		B6-short
533656	1/4/2017	2/21/2017	6.85714	jeb Scores 1	0	0	0	M	B6jeb-Lamc2<jeb> (not 1/152 or 162)	B6jeb-Lamc2<jeb> (not 1/152 or 162)		B6-short
533656	1/4/2017	2/28/2017	7.85714	jeb Scores 1	0	0	0	M	B6jeb-Lamc2<jeb> (not 1/152 or 162)	B6jeb-Lamc2<jeb> (not 1/152 or 162)		B6-short
533656	1/4/2017	3/7/2017	8.85714	jeb Scores 1	0	0	0	M	B6jeb-Lamc2<jeb> (not 1/152 or 162)	B6jeb-Lamc2<jeb> (not 1/152 or 162)		B6-short
533656	1/4/2017	3/14/2017	9.85714	jeb Scores 1	0	0	0	M	B6jeb-Lamc2<jeb> (not 1/152 or 162)	B6jeb-Lamc2<jeb> (not 1/152 or 162)		B6-short
534227	1/12/2017	2/7/2017	3.71429	jeb Scores 1	0	0	0	M	B6jeb-Lamc2<jeb> (not 1/152 or 162)	B6jeb-Lamc2<jeb> (not 1/152 or 162)		B6-short
534227	1/12/2017	2/14/2017	4.71429	jeb Scores 1	0	0	0	M	B6jeb-Lamc2<jeb> (not 1/152 or 162)	B6jeb-Lamc2<jeb> (not 1/152 or 162)		B6-short
534227	1/12/2017	2/21/2017	5.71429	jeb Scores 1	0	0	0	M	B6jeb-Lamc2<jeb> (not 1/152 or 162)	B6jeb-Lamc2<jeb> (not 1/152 or 162)		B6-short
534227	1/12/2017	2/28/2017	6.71429	jeb Scores 1	0	0	0	M	B6jeb-Lamc2<jeb> (not 1/152 or 162)	B6jeb-Lamc2<jeb> (not 1/152 or 162)		B6-short
534227	1/12/2017	3/7/2017	7.71429	jeb Scores 1	0	0	0	M	B6jeb-Lamc2<jeb> (not 1/152 or 162)	B6jeb-Lamc2<jeb> (not 1/152 or 162)		B6-short
534227	1/12/2017	3/14/2017	8.71429	jeb Scores 1	0	0	0	M	B6jeb-Lamc2<jeb> (not 1/152 or 162)	B6jeb-Lamc2<jeb> (not 1/152 or 162)		B6-short
534228	1/12/2017	2/7/2017	3.71429	jeb Scores 1	0	0	0	M	B6jeb-Lamc2<jeb> (not 1/152 or 162)	B6jeb-Lamc2<jeb> (not 1/152 or 162)		B6-short
534228	1/12/2017	2/14/2017	4.71429	jeb Scores 1	0	0	0	M	B6jeb-Lamc2<jeb> (not 1/152 or 162)	B6jeb-Lamc2<jeb> (not 1/152 or 162)		B6-short
534228	1/12/2017	2/21/2017	5.71429	jeb Scores 1	0	0	0	M	B6jeb-Lamc2<jeb> (not 1/152 or 162)	B6jeb-Lamc2<jeb> (not 1/152 or 162)		B6-short
534228	1/12/2017	2/28/2017	6.71429	jeb Scores 1	0	0	0	M	B6jeb-Lamc2<jeb> (not 1/152 or 162)	B6jeb-Lamc2<jeb> (not 1/152 or 162)		B6-short
534228	1/12/2017	3/7/2017	7.71429	jeb Scores 1	0	0	0	M	B6jeb-Lamc2<jeb> (not 1/152 or 162)	B6jeb-Lamc2<jeb> (not 1/152 or 162)		B6-short
534228	1/12/2017	3/14/2017	8.71429	jeb Scores 1	0	0	0	M	B6jeb-Lamc2<jeb> (not 1/152 or 162)	B6jeb-Lamc2<jeb> (not 1/152 or 162)		B6-short
534229	1/12/2017	2/7/2017	3.71429	jeb Scores 1	0	0	0	M	B6jeb-Lamc2<jeb> (not 1/152 or 162)	B6jeb-Lamc2<jeb> (not 1/152 or 162)		B6-short
534229	1/12/2017	2/14/2017	4.71429	jeb Scores 1	0	0	0	M	B6jeb-Lamc2<jeb> (not 1/152 or 162)	B6jeb-Lamc2<jeb> (not 1/152 or 162)		B6-short
534229	1/12/2017	2/21/2017	5.71429	jeb Scores 1	0	0	0	M	B6jeb-Lamc2<jeb> (not 1/152 or 162)	B6jeb-Lamc2<jeb> (not 1/152 or 162)		B6-short
534229	1/12/2017	2/28/2017	6.71429	jeb Scores 1	0	0	0	M	B6jeb-Lamc2<jeb> (not 1/152 or 162)	B6jeb-Lamc2<jeb> (not 1/152 or 162)		B6-short
534229	1/12/2017	3/7/2017	7.71429	jeb Scores 1	0	0	0	M	B6jeb-Lamc2<jeb> (not 1/152 or 162)	B6jeb-Lamc2<jeb> (not 1/152 or 162)		B6-short
534229	1/12/2017	3/14/2017	8.71429	jeb Scores 1	0	0	0	M	B6jeb-Lamc2<jeb> (not 1/152 or 162)	B6jeb-Lamc2<jeb> (not 1/152 or 162)		B6-short
534230	1/12/2017	2/7/2017	3.71429	jeb Scores 1	0	0	0	M	B6jeb-Lamc2<jeb> (not 1/152 or 162)	B6jeb-Lamc2<jeb> (not 1/152 or 162)		B6-short
534230	1/12/2017	2/14/2017	4.71429	jeb Scores 1	0	0	0	M	B6jeb-Lamc2<jeb> (not 1/152 or 162)	B6jeb-Lamc2<jeb> (not 1/152 or 162)		B6-short
534230	1/12/2017	2/21/2017	5.71429	jeb Scores 1	0	0	0	M	B6jeb-Lamc2<jeb> (not 1/152 or 162)	B6jeb-Lamc2<jeb> (not 1/152 or 162)		B6-short
534230	1/12/2017	2/28/2017	6.71429	jeb Scores 1	0	0	0	M	B6jeb-Lamc2<jeb> (not 1/152 or 162)	B6jeb-Lamc2<jeb> (not 1/152 or 162)		B6-short
534230	1/12/2017	3/7/2017	7.71429	jeb Scores 1	0	0	0	M	B6jeb-Lamc2<jeb> (not 1/152 or 162)	B6jeb-Lamc2<jeb> (not 1/152 or 162)		B6-short
534230	1/12/2017	3/14/2017	8.71429	jeb Scores 1	0	0	0	M	B6jeb-Lamc2<jeb> (not 1/152 or 162)	B6jeb-Lamc2<jeb> (not 1/152 or 162)		B6-short
534231	1/12/2017	2/7/2017	3.71429	jeb Scores 1	0	0	0	M	B6jeb-Lamc2<jeb> (not 1/152 or 162)	B6jeb-Lamc2<jeb> (not 1/152 or 162)		B6-short
534231	1/12/2017	2/14/2017	4.71429	jeb Scores 1	0	0	0	M	B6jeb-Lamc2<jeb> (not 1/152 or 162)	B6jeb-Lamc2<jeb> (not 1/152 or 162)		B6-short
534231	1/12/2017	2/21/2017	5.71429	jeb Scores 1	0	0	0	M	B6jeb-Lamc2<jeb> (not 1/152 or 162)	B6jeb-Lamc2<jeb> (not 1/152 or 162)		B6-short
534231	1/12/2017	2/28/2017	6.71429	jeb Scores 1	0	0	0	M	B6jeb-Lamc2<jeb> (not 1/152 or 162)	B6jeb-Lamc2<jeb> (not 1/152 or 162)		B6-short
534231	1/12/2017	3/7/2017	7.71429	jeb Scores 1	0	0	0	M	B6jeb-Lamc2<jeb> (not 1/152 or 162)	B6jeb-Lamc2<jeb> (not 1/152 or 162)		B6-short
534231	1/12/2017	3/14/2017	8.71429	jeb Scores 1	0	0	0	M	B6jeb-Lamc2<jeb> (not 1/152 or 162)	B6jeb-Lamc2<jeb> (not 1/152 or 162)		B6-short
534232	1/12/2017	2/7/2017	3.71429	jeb Scores 1	0	0	0	M	B6jeb-Lamc2<jeb> (not 1/152 or 162)	B6jeb-Lamc2<jeb> (not 1/152 or 162)		B6-short
534232	1/12/2017	2/14/2017	4.71429	jeb Scores 1	0	0	0	M	B6jeb-Lamc2<jeb> (not 1/152 or 162)	B6jeb-Lamc2<jeb> (not 1/152 or 162)		B6-short
534232	1/12/2017	2/21/2017	5.71429	jeb Scores 1	0	0	0	M	B6jeb-Lamc2<jeb> (not 1/152 or 162)	B6jeb-Lamc2<jeb> (not 1/152 or 162)		B6-short
534232	1/12/2017	2/28/2017	6.71429	jeb Scores 1	0	0	0	M	B6jeb-Lamc2<jeb> (not 1/152 or 162)	B6jeb-Lamc2<jeb> (not 1/152 or 162)		B6-short
534232	1/12/2017	3/7/2017	7.71429	jeb Scores 1	0	0	0	M	B6jeb-Lamc2<jeb> (not 1/152 or 162)	B6jeb-Lamc2<jeb> (not 1/152 or 162)		B6-short
534232	1/12/2017	3/14/2017	8.71429	jeb Scores 1	0	0	0	M	B6jeb-Lamc2<jeb> (not 1/152 or 162)	B6jeb-Lamc2<jeb> (not 1/152 or 162)		B6-short
534233	1/12/2017	2/7/2017	3.71429	jeb Scores 1	0	0	0	M	B6jeb-Lamc2<jeb> (not 1/152 or 162)	B6jeb-Lamc2<jeb> (not 1/152 or 162)		B6-short
534233	1/12/2017	2/14/2017	4.71429	jeb Scores 1	0	0	0	M	B6jeb-Lamc2<jeb> (not 1/152 or 162)	B6jeb-Lamc2<jeb> (not 1/152 or 162)		B6-short
534233	1/12/2017	2/21/2017	5.71429	jeb Scores 1	0	0	0	M	B6jeb-Lamc2<jeb> (not 1/152 or 162)	B6jeb-Lamc2<jeb> (not 1/152 or 162)		B6-short
534233	1/12/2017	2/28/2017	6.71429	jeb Scores 1	0	0	0	M	B6jeb-Lamc2<jeb> (not 1/152 or 162)	B6jeb-Lamc2<jeb> (not 1/152 or 162)		B6-short
534233	1/12/2017	3/7/2017	7.71429	jeb Scores 1	0	0	0	M	B6jeb-Lamc2<jeb> (not 1/152 or 162)	B6jeb-Lamc2<jeb> (not 1/152 or 162)		B6-short
534233	1/12/2017	3/14/2017	8.71429	jeb Scores 1	0	0	0	M	B6jeb-Lamc2<jeb> (not 1/152 or 162)	B6jeb-Lamc2<jeb> (not 1/152 or 162)		B6-short
534234	1/12/2017	2/7/2017	3.71429	jeb Scores 1	0	0	0	M	B6jeb-Lamc2<jeb> (not 1/152 or 162)	B6jeb-Lamc2<jeb> (not 1/152 or 162)		B6-short
534234	1/12/2017	2/14/2017	4.71429	jeb Scores 1	0	0	0	M	B6jeb-Lamc2<jeb> (not 1/152 or 162)	B6jeb-Lamc2<jeb> (not 1/152 or 162)		B6-short
534234	1/12/2017	2/21/2017	5.71429	jeb Scores 1	0	0	0	M	B6jeb-Lamc2<jeb> (not 1/152 or 162)	B6jeb-Lamc2<jeb> (not 1/152 or 162)		B6-short
534234	1/12/2017	2/28/2017	6.71429	jeb Scores 1	0	0	0	M	B6jeb-Lamc2<jeb> (not 1/152 or 162)	B6jeb-Lamc2<jeb> (not 1/152 or 162)		B6-short
534234	1/12/2017	3/7/2017	7.71429	jeb Scores 1	0	0	0	M	B6jeb-Lamc2<jeb> (not 1/152 or 162)	B6jeb-Lamc2<jeb> (not 1/152 or 162)		B6-short
534234	1/12/2017	3/14/2017	8.71429	jeb Scores 1	0	0	0	M	B6jeb-Lamc2<jeb> (not 1/152 or 162)	B6jeb-Lamc2<jeb> (not 1/152 or 162)		B6-short
537363	2/16/2017	4/18/2017	8.71429	jeb Scores 1	0	0	0	M	B6jeb-Lamc2<jeb> (not 1/152 or 162)	B6jeb-Lamc2<jeb> (not 1/152 or 162)		B6-short
537363	2/16/2017	4/25/2017	9.71429	jeb Scores 1	0	0	0	M	B6jeb-Lamc2<jeb> (not 1/152 or 162)	B6jeb-Lamc2<jeb> (not 1/152 or 162)		B6-short
537363	2/16/2017	5/2/2017	10.7143	jeb Scores 1	2	2	0	M	B6jeb-Lamc2<jeb> (not 1/152 or 162)	B6jeb-Lamc2<jeb> (not 1/152 or 162)		B6-short
537363	2/16/2017	5/9/2017	11.7143	jeb Scores 1	2	4	0	M	B6jeb-Lamc2<jeb> (not 1/152 or 162)	B6jeb-Lamc2<jeb> (not 1/152 or 162)		B6-short
537363	2/16/2017	5/16/2017	12.7143	jeb Scores 1	2	4	0	M	B6jeb-Lamc2<jeb> (not 1/152 or 162)	B6jeb-Lamc2<jeb> (not 1/152 or 162)		B6-short
537363	2/16/2017	5/23/2017	13.7143	jeb Scores 1	5	5	0	M	B6jeb-Lamc2<jeb> (not 1/152 or 162)	B6jeb-Lamc2<jeb> (not 1/152 or 162)		B6-short
537363	2/16/2017	5/30/2017	14.7143	jeb Scores 1	6	5	0	M	B6jeb-Lamc2<jeb> (not 1/152 or 162)	B6jeb-Lamc2<jeb> (not 1/152 or 162)		B6-short
537363	2/16/2017	6/6/2017	15.7143	jeb Scores 1	6	5	0	M	B6jeb-Lamc2<jeb> (not 1/152 or 162)	B6jeb-Lamc2<jeb> (not 1/152 or 162)		B6-short
537363	2/16/2017	6/13/2017	16.7143	jeb Scores 1	6	6	0	M	B6jeb-Lamc2<jeb> (not 1/152 or 162)	B6jeb-Lamc2<jeb> (not 1/152 or 162)		B6-short
537364	2/16/2017	4/18/2017	8.71429	jeb Scores 1	0	0	0	M	B6jeb-Lamc2<jeb> (not 1/152 or 162)	B6jeb-Lamc2<jeb> (not 1/152 or 162)		B6-short
537364	2/16/2017	4/25/2017	9.71429	jeb Scores 1	0	0	0	M	B6jeb-Lamc2<jeb> (not 1/152 or 162)	B6jeb-Lamc2<jeb> (not 1/152 or 162)		B6-short
537364	2/16/2017	5/2/2017	10.7143	jeb Scores 1	0	2	0	M	B6jeb-Lamc2<jeb> (not 1/152 or 162)	B6jeb-Lamc2<jeb> (not 1/152 or 162)		B6-short
537364	2/16/2017	5/9/2017	11.7143	jeb Scores 1	2	0	0	M	B6jeb-Lamc2<jeb> (not 1/152 or 162)	B6jeb-Lamc2<jeb> (not 1/152 or 162)		B6-short
537364	2/16/2017	5/16/2017	12.7143	jeb Scores 1	3	2	0	M	B6jeb-Lamc2<jeb> (not 1/152 or 162)	B6jeb-Lamc2<jeb> (not 1/152 or 162)		B6-short
537364	2/16/2017	5/23/2017	13.7143	jeb Scores 1	3	3	0	M	B6jeb-Lamc2<jeb> (not 1/152 or 162)	B6jeb-Lamc2<jeb> (not 1/152 or 162)		B6-short
537364	2/16/2017	5/30/2017	14.7143	jeb Scores 1	4	4	0	M	B6jeb-Lamc2<jeb> (not 1/152 or 162)	B6jeb-Lamc2<jeb> (not 1/152 or 162)		B6-short
537364	2/16/2017	6/6/2017	15.7143	jeb Scores 1	6	5	0	M	B6jeb-Lamc2<jeb> (not 1/152 or 162)	B6jeb-Lamc2<jeb> (not 1/152 or 162)		B6-short
537364	2/16/2017	6/13/2017	16.7143	jeb Scores 1	6	5	4	M	B6jeb-Lamc2<jeb> (not 1/152 or 162)	B6jeb-Lamc2<jeb> (not 1/152 or 162)		B6-short
537365	2/16/2017	4/18/2017	8.71429	jeb Scores 1	0	0	0	M	B6jeb-Lamc2<jeb> (not 1/152 or 162)	B6jeb-Lamc2<jeb> (not 1/152 or 162)		B6-short
537365	2/16/2017	4/25/2017	9.71429	jeb Scores 1	0	0	0	M	B6jeb-Lamc2<jeb> (not 1/152 or 162)	B6jeb-Lamc2<jeb> (not 1/152 or 162)		B6-short
537365	2/16/2017	5/2/2017	10.7143	jeb Scores 1	0	0	0	M	B6jeb-Lamc2<jeb> (not 1/152 or 162)	B6jeb-Lamc2<jeb> (not 1/152 or 162)		B6-short
537365	2/16/2017	5/9/2017	11.7143	jeb Scores 1	2	0	0	M	B6jeb-Lamc2<jeb> (not 1/152 or 162)	B6jeb-Lamc2<jeb> (not 1/152 or 162)		B6-short
537365	2/16/2017	5/16/2017	12.7143	jeb Scores 1	2	1	0	M	B6jeb-Lamc2<jeb> (not 1/152 or 162)	B6jeb-Lamc2<jeb> (not 1/152 or 162)		B6-short
537365	2/16/2017	5/23/2017	13.7143	jeb Scores 1	3	1	0	M	B6jeb-Lamc2<jeb> (not 1/152 or 162)	B6jeb-Lamc2<jeb> (not 1/152 or 162)		B6-short
537365	2/16/2017	5/30/2017	14.7143	jeb Scores 1	4	4	0	M	B6jeb-Lamc2<jeb> (not 1/152 or 162)	B6jeb-Lamc2<jeb> (not 1/152 or 162)		B6-short
537365	2/16/2017	6/6/2017	15.7143	jeb Scores 1	6	4	0	M	B6jeb-Lamc2<jeb> (not 1/152 or 162)	B6jeb-Lamc2<jeb> (not 1/152 or 162)		B6-short
537365	2/16/2017	6/13/2017	16.7143	jeb Scores 1	6	5	2	M	B6jeb-Lamc2<jeb> (not 1/152 or 162)	B6jeb-Lamc2<jeb> (not 1/152 or 162)		B6-short
537366	2/16/2017	4/18/2017	8.71429	jeb Scores 1	0	0	0	M	B6jeb-Lamc2<jeb> (not 1/152 or 162)	B6jeb-Lamc2<jeb> (not 1/152 or 162)		B6-short
537366	2/16/2017	4/25/2017	9.71429	jeb Scores 1	0	0	0	M	B6jeb-Lamc2<jeb> (not 1/152 or 162)	B6jeb-Lamc2<jeb> (not 1/152 or 162)		B6-short
537366	2/16/2017	5/2/2017	10.7143	jeb Scores 1	0	0	0	M	B6jeb-Lamc2<jeb> (not 1/152 or 162)	B6jeb-Lamc2<jeb> (not 1/152 or 162)		B6-short
537366	2/16/2017	5/9/2017	11.7143	jeb Scores 1	1	0	0	M	B6jeb-Lamc2<jeb> (not 1/152 or 162)	B6jeb-Lamc2<jeb> (not 1/152 or 162)		B6-short
537366	2/16/2017	5/16/2017	12.7143	jeb Scores 1	2	0	0	M	B6jeb-Lamc2<jeb> (not 1/152 or 162)	B6jeb-Lamc2<jeb> (not 1/152 or 162)		B6-short
537366	2/16/2017	5/23/2017	13.7143	jeb Scores 1	2	0	0	M	B6jeb-Lamc2<jeb> (not 1/152 or 162)	B6jeb-Lamc2<jeb> (not 1/152 or 162)		B6-short
537366	2/16/2017	5/30/2017	14.7143	jeb Scores 1	4	4	0	M	B6jeb-Lamc2<jeb> (not 1/152 or 162)	B6jeb-Lamc2<jeb> (not 1/152 or 162)		B6-short
537366	2/16/2017	6/6/2017	15.7143	jeb Scores 1	5	4	0	M	B6jeb-Lamc2<jeb> (not 1/152 or 162)	B6jeb-Lamc2<jeb> (not 1/152 or 162)		B6-short
537366	2/16/2017	6/13/2017	16.7143	jeb Scores 1	6	5	0	M	B6jeb-Lamc2<jeb> (not 1/152 or 162)	B6jeb-Lamc2<jeb> (not 1/152 or 162)		B6-short
539146	3/23/2017	6/6/2017	10.7143	jeb Scores 1	2	2	0	M	B6jeb-Lamc2<jeb> (not 1/152 or 162)	B6jeb-Lamc2<jeb> (not 1/152 or 162)		B6-short
539146	3/23/2017	6/13/2017	11.7143	jeb Scores 1	4	2	0	M	B6jeb-Lamc2<jeb> (not 1/152 or 162)	B6jeb-Lamc2<jeb> (not 1/152 or 162)		B6-short
539146	3/23/2017	6/20/2017	12.7143	jeb Scores 1	4	5	0	M	B6jeb-Lamc2<jeb> (not 1/152 or 162)	B6jeb-Lamc2<jeb> (not 1/152 or 162)		B6-short
539146	3/23/2017	6/27/2017	13.7143	jeb Scores 1	6	5	0	M	B6jeb-Lamc2<jeb> (not 1/152 or 162)	B6jeb-Lamc2<jeb> (not 1/152 or 162)		B6-short
539146	3/23/2017	7/4/2017	14.7143	jeb Scores 1	6	6	0	M	B6jeb-Lamc2<jeb> (not 1/152 or 162)	B6jeb-Lamc2<jeb> (not 1/152 or 162)		B6-short
539146	3/23/2017	7/11/2017	15.7143	jeb Scores 1	6	6	0	M	B6jeb-Lamc2<jeb> (not 1/152 or 162)	B6jeb-Lamc2<jeb> (not 1/152 or 162)		B6-short
539147	3/23/2017	6/6/2017	10.7143	jeb Scores 1	2	2	0	M	B6jeb-Lamc2<jeb> (not 1/152 or 162)	B6jeb-Lamc2<jeb> (not 1/152 or 162)		B6-short
539147	3/23/2017	6/13/2017	11.7143	jeb Scores 1	4	2	0	M	B6jeb-Lamc2<jeb> (not 1/152 or 162)	B6jeb-Lamc2<jeb> (not 1/152 or 162)		B6-short
539147	3/23/2017	6/20/2017	12.7143	jeb Scores 1	4	4	0	M	B6jeb-Lamc2<jeb> (not 1/152 or 162)	B6jeb-Lamc2<jeb> (not 1/152 or 162)		B6-short
539147	3/23/2017	6/27/2017	13.7143	jeb Scores 1	6	5	0	M	B6jeb-Lamc2<jeb> (not 1/152 or 162)	B6jeb-Lamc2<jeb> (not 1/152 or 162)		B6-short
539147	3/23/2017	7/4/2017	14.7143	jeb Scores 1	6	6	0	M	B6jeb-Lamc2<jeb> (not 1/152 or 162)	B6jeb-Lamc2<jeb> (not 1/152 or 162)		B6-short
539147	3/23/2017	7/11/2017	15.7143	jeb Scores 1	6	6	0	M	B6jeb-Lamc2<jeb> (not 1/152 or 162)	B6jeb-Lamc2<jeb> (not 1/152 or 162)		B6-short
539147	3/23/2017	7/18/2017	16.7143	jeb Scores 1	6	6	0	M	B6jeb-Lamc2<jeb> (not 1/152 or 162)	B6jeb-Lamc2<jeb> (not 1/152 or 162)		B6-short
539147	3/23/2017	7/25/2017	17.7143	jeb Scores 1	6	6	0	M	B6jeb-Lamc2<jeb> (not 1/152 or 162)	B6jeb-Lamc2<jeb> (not 1/152 or 162)		B6-short
539148	3/23/2017	6/6/2017	10.7143	jeb Scores 1	2	2	0	M	B6jeb-Lamc2<jeb> (not 1/152 or 162)	B6jeb-Lamc2<jeb> (not 1/152 or 162)		B6-short
539148	3/23/2017	6/13/2017	11.7143	jeb Scores 1	2	2	0	M	B6jeb-Lamc2<jeb> (not 1/152 or 162)	B6jeb-Lamc2<jeb> (not 1/152 or 162)		B6-short
539148	3/23/2017	6/20/2017	12.7143	jeb Scores 1	2	4	0	M	B6jeb-Lamc2<jeb> (not 1/152 or 162)	B6jeb-Lamc2<jeb> (not 1/152 or 162)		B6-short
539148	3/23/2017	6/27/2017	13.7143	jeb Scores 1	4	5	0	M	B6jeb-Lamc2<jeb> (not 1/152 or 162)	B6jeb-Lamc2<jeb> (not 1/152 or 162)		B6-short
539148	3/23/2017	7/4/2017	14.7143	jeb Scores 1	4	6	0	M	B6jeb-Lamc2<jeb> (not 1/152 or 162)	B6jeb-Lamc2<jeb> (not 1/152 or 162)		B6-short
539148	3/23/2017	7/11/2017	15.7143	jeb Scores 1	6	6	0	M	B6jeb-Lamc2<jeb> (not 1/152 or 162)	B6jeb-Lamc2<jeb> (not 1/152 or 162)		B6-short
539148	3/23/2017	7/18/2017	16.7143	jeb Scores 1	6	6	0	M	B6jeb-Lamc2<jeb> (not 1/152 or 162)	B6jeb-Lamc2<jeb> (not 1/152 or 162)		B6-short
539148	3/23/2017	7/25/2017	17.7143	jeb Scores 1	6	6	0	M	B6jeb-Lamc2<jeb> (not 1/152 or 162)	B6jeb-Lamc2<jeb> (not 1/152 or 162)		B6-short
539149	3/23/2017	6/6/2017	10.7143	jeb Scores 1	0	0	0	M	B6jeb-Lamc2<jeb> (not 1/152 or 162)	B6jeb-Lamc2<jeb> (not 1/152 or 162)		B6-short
539149	3/23/2017	6/13/2017	11.7143	jeb Scores 1	0	1	0	M	B6jeb-Lamc2<jeb> (not 1/152 or 162)	B6jeb-Lamc2<jeb> (not 1/152 or 162)		B6-short
539149	3/23/2017	6/20/2017	12.7143	jeb Scores 1	0	4	0	M	B6jeb-Lamc2<jeb> (not 1/152 or 162)	B6jeb-Lamc2<jeb> (not 1/152 or 162)		B6-short
539149	3/23/2017	6/27/2017	13.7143	jeb Scores 1	0	4	0	M	B6jeb-Lamc2<jeb> (not 1/152 or 162)	B6jeb-Lamc2<jeb> (not 1/152 or 162)		B6-short
539149	3/23/2017	7/4/2017	14.7143	jeb Scores 1	2	5	0	M	B6jeb-Lamc2<jeb> (not 1/152 or 162)	B6jeb-Lamc2<jeb> (not 1/152 or 162)		B6-short
539149	3/23/2017	7/11/2017	15.7143	jeb Scores 1	2	5	0	M	B6jeb-Lamc2<jeb> (not 1/152 or 162)	B6jeb-Lamc2<jeb> (not 1/152 or 162)		B6-short
539149	3/23/2017	7/18/2017	16.7143	jeb Scores 1	5	6	0	M	B6jeb-Lamc2<jeb> (not 1/152 or 162)	B6jeb-Lamc2<jeb> (not 1/152 or 162)		B6-short
539149	3/23/2017	7/25/2017	17.7143	jeb Scores 1	6	6	0	M	B6jeb-Lamc2<jeb> (not 1/152 or 162)	B6jeb-Lamc2<jeb> (not 1/152 or 162)		B6-short
540485	4/11/2017	6/6/2017	8	jeb Scores 1	0	0	0	M	B6jeb-Lamc2<jeb> (not 1/152 or 162)	B6jeb-Lamc2<jeb> (not 1/152 or 162)		B6-short
540485	4/11/2017	6/13/2017	9	jeb Scores 1	0	1	0	M	B6jeb-Lamc2<jeb> (not 1/152 or 162)	B6jeb-Lamc2<jeb> (not 1/152 or 162)		B6-short
540485	4/11/2017	6/20/2017	10	jeb Scores 1	0	0	0	M	B6jeb-Lamc2<jeb> (not 1/152 or 162)	B6jeb-Lamc2<jeb> (not 1/152 or 162)		B6-short
540485	4/11/2017	6/27/2017	11	jeb Scores 1	1	0	0	M	B6jeb-Lamc2<jeb> (not 1/152 or 162)	B6jeb-Lamc2<jeb> (not 1/152 or 162)		B6-short
540485	4/11/2017	7/4/2017	12	jeb Scores 1	2	2	0	M	B6jeb-Lamc2<jeb> (not 1/152 or 162)	B6jeb-Lamc2<jeb> (not 1/152 or 162)		B6-short
540485	4/11/2017	7/11/2017	13	jeb Scores 1	6	2	0	M	B6jeb-Lamc2<jeb> (not 1/152 or 162)	B6jeb-Lamc2<jeb> (not 1/152 or 162)		B6-short
540485	4/11/2017	7/18/2017	14	jeb Scores 1	6	4	0	M	B6jeb-Lamc2<jeb> (not 1/152 or 162)	B6jeb-Lamc2<jeb> (not 1/152 or 162)		B6-short
540485	4/11/2017	7/25/2017	15	jeb Scores 1	6	4	0	M	B6jeb-Lamc2<jeb> (not 1/152 or 162)	B6jeb-Lamc2<jeb> (not 1/152 or 162)		B6-short
540485	4/11/2017	8/1/2017	16	jeb Scores 1	6	5	4	M	B6jeb-Lamc2<jeb> (not 1/152 or 162)	B6jeb-Lamc2<jeb> (not 1/152 or 162)		B6-short
540485	4/11/2017	8/8/2017	17	jeb Scores 1	6	5	5	M	B6jeb-Lamc2<jeb> (not 1/152 or 162)	B6jeb-Lamc2<jeb> (not 1/152 or 162)		B6-short
540486	4/11/2017	6/6/2017	8	jeb Scores 1	0	0	0	M	B6jeb-Lamc2<jeb> (not 1/152 or 162)	B6jeb-Lamc2<jeb> (not 1/152 or 162)		B6-short
540486	4/11/2017	6/13/2017	9	jeb Scores 1	0	1	0	M	B6jeb-Lamc2<jeb> (not 1/152 or 162)	B6jeb-Lamc2<jeb> (not 1/152 or 162)		B6-short
540486	4/11/2017	6/20/2017	10	jeb Scores 1	0	0	0	M	B6jeb-Lamc2<jeb> (not 1/152 or 162)	B6jeb-Lamc2<jeb> (not 1/152 or 162)		B6-short
540486	4/11/2017	6/27/2017	11	jeb Scores 1	0	1	0	M	B6jeb-Lamc2<jeb> (not 1/152 or 162)	B6jeb-Lamc2<jeb> (not 1/152 or 162)		B6-short
540486	4/11/2017	7/4/2017	12	jeb Scores 1	0	1	0	M	B6jeb-Lamc2<jeb> (not 1/152 or 162)	B6jeb-Lamc2<jeb> (not 1/152 or 162)		B6-short
540486	4/11/2017	7/11/2017	13	jeb Scores 1	0	3	0	M	B6jeb-Lamc2<jeb> (not 1/152 or 162)	B6jeb-Lamc2<jeb> (not 1/152 or 162)		B6-short
540486	4/11/2017	7/18/2017	14	jeb Scores 1	1	3	0	M	B6jeb-Lamc2<jeb> (not 1/152 or 162)	B6jeb-Lamc2<jeb> (not 1/152 or 162)		B6-short
540486	4/11/2017	7/25/2017	15	jeb Scores 1	2	5	0	M	B6jeb-Lamc2<jeb> (not 1/152 or 162)	B6jeb-Lamc2<jeb> (not 1/152 or 162)		B6-short
540486	4/11/2017	8/1/2017	16	jeb Scores 1	4	6	0	M	B6jeb-Lamc2<jeb> (not 1/152 or 162)	B6jeb-Lamc2<jeb> (not 1/152 or 162)		B6-short
540486	4/11/2017	8/8/2017	17	jeb Scores 1	5	6	0	M	B6jeb-Lamc2<jeb> (not 1/152 or 162)	B6jeb-Lamc2<jeb> (not 1/152 or 162)		B6-short
541682	5/2/2017	6/20/2017	7	jeb Scores 1	0	0	0	M	B6jeb-Lamc2<jeb> (not 1/152 or 162)	B6jeb-Lamc2<jeb> (not 1/152 or 162)		B6-short
541682	5/2/2017	6/27/2017	8	jeb Scores 1	0	0	0	M	B6jeb-Lamc2<jeb> (not 1/152 or 162)	B6jeb-Lamc2<jeb> (not 1/152 or 162)		B6-short
541682	5/2/2017	7/4/2017	9	jeb Scores 1	0	0	0	M	B6jeb-Lamc2<jeb> (not 1/152 or 162)	B6jeb-Lamc2<jeb> (not 1/152 or 162)		B6-short
541682	5/2/2017	7/11/2017	10	jeb Scores 1	0	0	0	M	B6jeb-Lamc2<jeb> (not 1/152 or 162)	B6jeb-Lamc2<jeb> (not 1/152 or 162)		B6-short
541683	5/2/2017	6/20/2017	7	jeb Scores 1	0	0	0	M	B6jeb-Lamc2<jeb> (not 1/152 or 162)	B6jeb-Lamc2<jeb> (not 1/152 or 162)		B6-short
541683	5/2/2017	6/27/2017	8	jeb Scores 1	0	0	0	M	B6jeb-Lamc2<jeb> (not 1/152 or 162)	B6jeb-Lamc2<jeb> (not 1/152 or 162)		B6-short
541683	5/2/2017	7/4/2017	9	jeb Scores 1	0	0	0	M	B6jeb-Lamc2<jeb> (not 1/152 or 162)	B6jeb-Lamc2<jeb> (not 1/152 or 162)		B6-short
541683	5/2/2017	7/11/2017	10	jeb Scores 1	0	0	0	M	B6jeb-Lamc2<jeb> (not 1/152 or 162)	B6jeb-Lamc2<jeb> (not 1/152 or 162)		B6-short
541684	5/2/2017	6/20/2017	7	jeb Scores 1	0	0	0	M	B6jeb-Lamc2<jeb> (not 1/152 or 162)	B6jeb-Lamc2<jeb> (not 1/152 or 162)		B6-short
541684	5/2/2017	6/27/2017	8	jeb Scores 1	0	0	0	M	B6jeb-Lamc2<jeb> (not 1/152 or 162)	B6jeb-Lamc2<jeb> (not 1/152 or 162)		B6-short
541684	5/2/2017	7/4/2017	9	jeb Scores 1	0	0	0	M	B6jeb-Lamc2<jeb> (not 1/152 or 162)	B6jeb-Lamc2<jeb> (not 1/152 or 162)		B6-short
541684	5/2/2017	7/11/2017	10	jeb Scores 1	0	0	0	M	B6jeb-Lamc2<jeb> (not 1/152 or 162)	B6jeb-Lamc2<jeb> (not 1/152 or 162)		B6-short
541685	5/2/2017	6/20/2017	7	jeb Scores 1	0	0	0	M	B6jeb-Lamc2<jeb> (not 1/152 or 162)	B6jeb-Lamc2<jeb> (not 1/152 or 162)		B6-short
541685	5/2/2017	6/27/2017	8	jeb Scores 1	0	0	0	M	B6jeb-Lamc2<jeb> (not 1/152 or 162)	B6jeb-Lamc2<jeb> (not 1/152 or 162)		B6-short
541685	5/2/2017	7/4/2017	9	jeb Scores 1	0	0	0	M	B6jeb-Lamc2<jeb> (not 1/152 or 162)	B6jeb-Lamc2<jeb> (not 1/152 or 162)		B6-short
541685	5/2/2017	7/11/2017	10	jeb Scores 1	0	0	0	M	B6jeb-Lamc2<jeb> (not 1/152 or 162)	B6jeb-Lamc2<jeb> (not 1/152 or 162)		B6-short
541688	5/7/2017	6/20/2017	6.28571	jeb Scores 1	0	0	0	M	B6jeb-Lamc2<jeb> (not 1/152 or 162)	B6jeb-Lamc2<jeb> (not 1/152 or 162)		B6-short
541688	5/7/2017	6/27/2017	7.28571	jeb Scores 1	0	0	0	M	B6jeb-Lamc2<jeb> (not 1/152 or 162)	B6jeb-Lamc2<jeb> (not 1/152 or 162)		B6-short
541688	5/7/2017	7/4/2017	8.28571	jeb Scores 1	0	0	0	M	B6jeb-Lamc2<jeb> (not 1/152 or 162)	B6jeb-Lamc2<jeb> (not 1/152 or 162)		B6-short
541688	5/7/2017	7/11/2017	9.28571	jeb Scores 1	0	0	0	M	B6jeb-Lamc2<jeb> (not 1/152 or 162)	B6jeb-Lamc2<jeb> (not 1/152 or 162)		B6-short
541689	5/7/2017	6/20/2017	6.28571	jeb Scores 1	0	0	0	M	B6jeb-Lamc2<jeb> (not 1/152 or 162)	B6jeb-Lamc2<jeb> (not 1/152 or 162)		B6-short
541689	5/7/2017	6/27/2017	7.28571	jeb Scores 1	0	0	0	M	B6jeb-Lamc2<jeb> (not 1/152 or 162)	B6jeb-Lamc2<jeb> (not 1/152 or 162)		B6-short
541689	5/7/2017	7/4/2017	8.28571	jeb Scores 1	0	0	0	M	B6jeb-Lamc2<jeb> (not 1/152 or 162)	B6jeb-Lamc2<jeb> (not 1/152 or 162)		B6-short
541689	5/7/2017	7/11/2017	9.28571	jeb Scores 1	0	0	0	M	B6jeb-Lamc2<jeb> (not 1/152 or 162)	B6jeb-Lamc2<jeb> (not 1/152 or 162)		B6-short
541690	5/7/2017	6/20/2017	6.28571	jeb Scores 1	0	0	0	M	B6jeb-Lamc2<jeb> (not 1/152 or 162)	B6jeb-Lamc2<jeb> (not 1/152 or 162)		B6-short
541690	5/7/2017	6/27/2017	7.28571	jeb Scores 1	0	0	0	M	B6jeb-Lamc2<jeb> (not 1/152 or 162)	B6jeb-Lamc2<jeb> (not 1/152 or 162)		B6-short
541690	5/7/2017	7/4/2017	8.28571	jeb Scores 1	0	0	0	M	B6jeb-Lamc2<jeb> (not 1/152 or 162)	B6jeb-Lamc2<jeb> (not 1/152 or 162)		B6-short
541690	5/7/2017	7/11/2017	9.28571	jeb Scores 1	0	0	0	M	B6jeb-Lamc2<jeb> (not 1/152 or 162)	B6jeb-Lamc2<jeb> (not 1/152 or 162)		B6-short
541691	5/7/2017	6/20/2017	6.28571	jeb Scores 1	0	0	0	M	B6jeb-Lamc2<jeb> (not 1/152 or 162)	B6jeb-Lamc2<jeb> (not 1/152 or 162)		B6-short
541691	5/7/2017	6/27/2017	7.28571	jeb Scores 1	0	0	0	M	B6jeb-Lamc2<jeb> (not 1/152 or 162)	B6jeb-Lamc2<jeb> (not 1/152 or 162)		B6-short
541691	5/7/2017	7/4/2017	8.28571	jeb Scores 1	0	0	0	M	B6jeb-Lamc2<jeb> (not 1/152 or 162)	B6jeb-Lamc2<jeb> (not 1/152 or 162)		B6-short
541691	5/7/2017	7/11/2017	9.28571	jeb Scores 1	0	0	0	M	B6jeb-Lamc2<jeb> (not 1/152 or 162)	B6jeb-Lamc2<jeb> (not 1/152 or 162)		B6-short
542435	5/18/2017	7/25/2017	9.71429	jeb Scores 1	0	0	0	M	B6jeb-Lamc2<jeb> (not 1/152 or 162)	B6jeb-Lamc2<jeb> (not 1/152 or 162)		B6-short
542436	5/18/2017	7/25/2017	9.71429	jeb Scores 1	0	0	0	M	B6jeb-Lamc2<jeb> (not 1/152 or 162)	B6jeb-Lamc2<jeb> (not 1/152 or 162)		B6-short
542437	5/18/2017	7/25/2017	9.71429	jeb Scores 1	0	0	0	M	B6jeb-Lamc2<jeb> (not 1/152 or 162)	B6jeb-Lamc2<jeb> (not 1/152 or 162)		B6-short
544414	6/27/2017	8/8/2017	6	jeb Scores 1	0	0	0	M	B6jeb-Lamc2<jeb> (not 1/152 or 162)	B6jeb-Lamc2<jeb> (not 1/152 or 162)		B6-short
544414	6/27/2017	8/15/2017	7	jeb Scores 1	0	0	0	M	B6jeb-Lamc2<jeb> (not 1/152 or 162)	B6jeb-Lamc2<jeb> (not 1/152 or 162)		B6-short
544414	6/27/2017	8/22/2017	8	jeb Scores 1	0	0	0	M	B6jeb-Lamc2<jeb> (not 1/152 or 162)	B6jeb-Lamc2<jeb> (not 1/152 or 162)		B6-short
544414	6/27/2017	8/29/2017	9	jeb Scores 1	0	1	0	M	B6jeb-Lamc2<jeb> (not 1/152 or 162)	B6jeb-Lamc2<jeb> (not 1/152 or 162)		B6-short
544414	6/27/2017	9/5/2017	10	jeb Scores 1	0	2	0	M	B6jeb-Lamc2<jeb> (not 1/152 or 162)	B6jeb-Lamc2<jeb> (not 1/152 or 162)		B6-short
544415	6/27/2017	8/8/2017	6	jeb Scores 1	0	0	0	M	B6jeb-Lamc2<jeb> (not 1/152 or 162)	B6jeb-Lamc2<jeb> (not 1/152 or 162)		B6-short
544415	6/27/2017	8/15/2017	7	jeb Scores 1	0	0	0	M	B6jeb-Lamc2<jeb> (not 1/152 or 162)	B6jeb-Lamc2<jeb> (not 1/152 or 162)		B6-short
544415	6/27/2017	8/22/2017	8	jeb Scores 1	0	0	0	M	B6jeb-Lamc2<jeb> (not 1/152 or 162)	B6jeb-Lamc2<jeb> (not 1/152 or 162)		B6-short
544415	6/27/2017	8/29/2017	9	jeb Scores 1	0	0	0	M	B6jeb-Lamc2<jeb> (not 1/152 or 162)	B6jeb-Lamc2<jeb> (not 1/152 or 162)		B6-short
544415	6/27/2017	9/5/2017	10	jeb Scores 1	0	2	0	M	B6jeb-Lamc2<jeb> (not 1/152 or 162)	B6jeb-Lamc2<jeb> (not 1/152 or 162)		B6-short
544416	6/27/2017	8/8/2017	6	jeb Scores 1	0	0	0	M	B6jeb-Lamc2<jeb> (not 1/152 or 162)	B6jeb-Lamc2<jeb> (not 1/152 or 162)		B6-short
544416	6/27/2017	8/15/2017	7	jeb Scores 1	0	0	0	M	B6jeb-Lamc2<jeb> (not 1/152 or 162)	B6jeb-Lamc2<jeb> (not 1/152 or 162)		B6-short
544416	6/27/2017	8/22/2017	8	jeb Scores 1	0	0	0	M	B6jeb-Lamc2<jeb> (not 1/152 or 162)	B6jeb-Lamc2<jeb> (not 1/152 or 162)		B6-short
544416	6/27/2017	8/29/2017	9	jeb Scores 1	0	0	0	M	B6jeb-Lamc2<jeb> (not 1/152 or 162)	B6jeb-Lamc2<jeb> (not 1/152 or 162)		B6-short
544416	6/27/2017	9/5/2017	10	jeb Scores 1	0	0	0	M	B6jeb-Lamc2<jeb> (not 1/152 or 162)	B6jeb-Lamc2<jeb> (not 1/152 or 162)		B6-short
544417	6/27/2017	8/8/2017	6	jeb Scores 1	0	0	0	M	B6jeb-Lamc2<jeb> (not 1/152 or 162)	B6jeb-Lamc2<jeb> (not 1/152 or 162)		B6-short
544417	6/27/2017	8/15/2017	7	jeb Scores 1	0	0	0	M	B6jeb-Lamc2<jeb> (not 1/152 or 162)	B6jeb-Lamc2<jeb> (not 1/152 or 162)		B6-short
544417	6/27/2017	8/22/2017	8	jeb Scores 1	0	0	0	M	B6jeb-Lamc2<jeb> (not 1/152 or 162)	B6jeb-Lamc2<jeb> (not 1/152 or 162)		B6-short
544417	6/27/2017	8/29/2017	9	jeb Scores 1	0	0	0	M	B6jeb-Lamc2<jeb> (not 1/152 or 162)	B6jeb-Lamc2<jeb> (not 1/152 or 162)		B6-short
544417	6/27/2017	9/5/2017	10	jeb Scores 1	0	0	0	M	B6jeb-Lamc2<jeb> (not 1/152 or 162)	B6jeb-Lamc2<jeb> (not 1/152 or 162)		B6-short
545560	7/19/2017	9/12/2017	7.85714	jeb Scores 1	0	0	0	M	B6jeb-Lamc2<jeb> (not 1/152 or 162)	B6jeb-Lamc2<jeb> (not 1/152 or 162)		B6-short
545560	7/19/2017	9/19/2017	8.85714	jeb Scores 1	0	0	0	M	B6jeb-Lamc2<jeb> (not 1/152 or 162)	B6jeb-Lamc2<jeb> (not 1/152 or 162)		B6-short
545579	7/19/2017	9/12/2017	7.85714	jeb Scores 1	0	0	0	M	B6jeb-Lamc2<jeb> (not 1/152 or 162)	B6jeb-Lamc2<jeb> (not 1/152 or 162)		B6-short
545579	7/19/2017	9/19/2017	8.85714	jeb Scores 1	0	0	0	M	B6jeb-Lamc2<jeb> (not 1/152 or 162)	B6jeb-Lamc2<jeb> (not 1/152 or 162)		B6-short
545580	7/19/2017	9/12/2017	7.85714	jeb Scores 1	0	0	0	M	B6jeb-Lamc2<jeb> (not 1/152 or 162)	B6jeb-Lamc2<jeb> (not 1/152 or 162)		B6-short
545580	7/19/2017	9/19/2017	8.85714	jeb Scores 1	0	0	0	M	B6jeb-Lamc2<jeb> (not 1/152 or 162)	B6jeb-Lamc2<jeb> (not 1/152 or 162)		B6-short
545581	7/19/2017	9/12/2017	7.85714	jeb Scores 1	0	0	0	M	B6jeb-Lamc2<jeb> (not 1/152 or 162)	B6jeb-Lamc2<jeb> (not 1/152 or 162)		B6-short
545581	7/19/2017	9/19/2017	8.85714	jeb Scores 1	0	0	0	M	B6jeb-Lamc2<jeb> (not 1/152 or 162)	B6jeb-Lamc2<jeb> (not 1/152 or 162)		B6-short
545582	7/19/2017	9/12/2017	7.85714	jeb Scores 1	0	0	0	M	B6jeb-Lamc2<jeb> (not 1/152 or 162)	B6jeb-Lamc2<jeb> (not 1/152 or 162)		B6-short
545582	7/19/2017	9/19/2017	8.85714	jeb Scores 1	0	0	0	M	B6jeb-Lamc2<jeb> (not 1/152 or 162)	B6jeb-Lamc2<jeb> (not 1/152 or 162)		B6-short
545583	7/19/2017	9/12/2017	7.85714	jeb Scores 1	0	0	0	M	B6jeb-Lamc2<jeb> (not 1/152 or 162)	B6jeb-Lamc2<jeb> (not 1/152 or 162)		B6-short
545583	7/19/2017	9/19/2017	8.85714	jeb Scores 1	0	0	0	M	B6jeb-Lamc2<jeb> (not 1/152 or 162)	B6jeb-Lamc2<jeb> (not 1/152 or 162)		B6-short
545584	7/19/2017	9/12/2017	7.85714	jeb Scores 1	0	0	0	M	B6jeb-Lamc2<jeb> (not 1/152 or 162)	B6jeb-Lamc2<jeb> (not 1/152 or 162)		B6-short
545584	7/19/2017	9/19/2017	8.85714	jeb Scores 1	0	0	0	M	B6jeb-Lamc2<jeb> (not 1/152 or 162)	B6jeb-Lamc2<jeb> (not 1/152 or 162)		B6-short
545585	7/19/2017	9/12/2017	7.85714	jeb Scores 1	0	0	0	M	B6jeb-Lamc2<jeb> (not 1/152 or 162)	B6jeb-Lamc2<jeb> (not 1/152 or 162)		B6-short
545585	7/19/2017	9/19/2017	8.85714	jeb Scores 1	0	0	0	M	B6jeb-Lamc2<jeb> (not 1/152 or 162)	B6jeb-Lamc2<jeb> (not 1/152 or 162)		B6-short
545586	7/19/2017	9/12/2017	7.85714	jeb Scores 1	0	0	0	M	B6jeb-Lamc2<jeb> (not 1/152 or 162)	B6jeb-Lamc2<jeb> (not 1/152 or 162)		B6-short
545586	7/19/2017	9/19/2017	8.85714	jeb Scores 1	0	0	0	M	B6jeb-Lamc2<jeb> (not 1/152 or 162)	B6jeb-Lamc2<jeb> (not 1/152 or 162)		B6-short
546560	8/1/2017	9/12/2017	6	jeb Scores 1	0	0	0	M	B6jeb-Lamc2<jeb> (not 1/152 or 162)	B6jeb-Lamc2<jeb> (not 1/152 or 162)		B6-short
546560	8/1/2017	9/19/2017	7	jeb Scores 1	0	0	0	M	B6jeb-Lamc2<jeb> (not 1/152 or 162)	B6jeb-Lamc2<jeb> (not 1/152 or 162)		B6-short
546560	8/1/2017	9/26/2017	8	jeb Scores 1	0	0	0	M	B6jeb-Lamc2<jeb> (not 1/152 or 162)	B6jeb-Lamc2<jeb> (not 1/152 or 162)		B6-short
546560	8/1/2017	10/3/2017	9	jeb Scores 1	0	0	0	M	B6jeb-Lamc2<jeb> (not 1/152 or 162)	B6jeb-Lamc2<jeb> (not 1/152 or 162)		B6-short
546561	8/1/2017	9/12/2017	6	jeb Scores 1	0	0	0	M	B6jeb-Lamc2<jeb> (not 1/152 or 162)	B6jeb-Lamc2<jeb> (not 1/152 or 162)		B6-short
546561	8/1/2017	9/19/2017	7	jeb Scores 1	0	0	0	M	B6jeb-Lamc2<jeb> (not 1/152 or 162)	B6jeb-Lamc2<jeb> (not 1/152 or 162)		B6-short
546561	8/1/2017	9/26/2017	8	jeb Scores 1	0	0	0	M	B6jeb-Lamc2<jeb> (not 1/152 or 162)	B6jeb-Lamc2<jeb> (not 1/152 or 162)		B6-short
546561	8/1/2017	10/3/2017	9	jeb Scores 1	0	0	0	M	B6jeb-Lamc2<jeb> (not 1/152 or 162)	B6jeb-Lamc2<jeb> (not 1/152 or 162)		B6-short
546562	8/1/2017	9/12/2017	6	jeb Scores 1	0	0	0	M	B6jeb-Lamc2<jeb> (not 1/152 or 162)	B6jeb-Lamc2<jeb> (not 1/152 or 162)		B6-short
546562	8/1/2017	9/19/2017	7	jeb Scores 1	0	0	0	M	B6jeb-Lamc2<jeb> (not 1/152 or 162)	B6jeb-Lamc2<jeb> (not 1/152 or 162)		B6-short
546562	8/1/2017	9/26/2017	8	jeb Scores 1	0	0	0	M	B6jeb-Lamc2<jeb> (not 1/152 or 162)	B6jeb-Lamc2<jeb> (not 1/152 or 162)		B6-short
546562	8/1/2017	10/3/2017	9	jeb Scores 1	0	0	0	M	B6jeb-Lamc2<jeb> (not 1/152 or 162)	B6jeb-Lamc2<jeb> (not 1/152 or 162)		B6-short
546563	8/1/2017	9/12/2017	6	jeb Scores 1	0	0	0	M	B6jeb-Lamc2<jeb> (not 1/152 or 162)	B6jeb-Lamc2<jeb> (not 1/152 or 162)		B6-short
546563	8/1/2017	9/19/2017	7	jeb Scores 1	0	0	0	M	B6jeb-Lamc2<jeb> (not 1/152 or 162)	B6jeb-Lamc2<jeb> (not 1/152 or 162)		B6-short
546563	8/1/2017	9/26/2017	8	jeb Scores 1	0	0	0	M	B6jeb-Lamc2<jeb> (not 1/152 or 162)	B6jeb-Lamc2<jeb> (not 1/152 or 162)		B6-short
546563	8/1/2017	10/3/2017	9	jeb Scores 1	0	0	0	M	B6jeb-Lamc2<jeb> (not 1/152 or 162)	B6jeb-Lamc2<jeb> (not 1/152 or 162)		B6-short
546564	8/1/2017	9/12/2017	6	jeb Scores 1	0	0	0	M	B6jeb-Lamc2<jeb> (not 1/152 or 162)	B6jeb-Lamc2<jeb> (not 1/152 or 162)		B6-short
546564	8/1/2017	9/19/2017	7	jeb Scores 1	0	0	0	M	B6jeb-Lamc2<jeb> (not 1/152 or 162)	B6jeb-Lamc2<jeb> (not 1/152 or 162)		B6-short
546564	8/1/2017	9/26/2017	8	jeb Scores 1	0	0	0	M	B6jeb-Lamc2<jeb> (not 1/152 or 162)	B6jeb-Lamc2<jeb> (not 1/152 or 162)		B6-short
546564	8/1/2017	10/3/2017	9	jeb Scores 1	0	0	0	M	B6jeb-Lamc2<jeb> (not 1/152 or 162)	B6jeb-Lamc2<jeb> (not 1/152 or 162)		B6-short
552298	12/22/2017	6/19/2018	25.5714	jeb Scores 1	6	6	0	F	B6jeb-Lamc2<jeb> (not 1/152 or 162)	B6jeb-Lamc2<jeb> (not 1/152 or 162)		B6-short
552298	12/22/2017	6/26/2018	26.5714	jeb Scores 1	6	6	0	F	B6jeb-Lamc2<jeb> (not 1/152 or 162)	B6jeb-Lamc2<jeb> (not 1/152 or 162)		B6-short
553050	1/4/2018	6/19/2018	23.7143	jeb Scores 1	6	6	0	F	B6jeb-Lamc2<jeb> (not 1/152 or 162)	B6jeb-Lamc2<jeb> (not 1/152 or 162)		B6-short
553051	1/4/2018	6/19/2018	23.7143	jeb Scores 1	6	0	0	F	B6jeb-Lamc2<jeb> (not 1/152 or 162)	B6jeb-Lamc2<jeb> (not 1/152 or 162)		B6-short
553051	1/4/2018	6/26/2018	24.7143	jeb Scores 1	6	0	0	F	B6jeb-Lamc2<jeb> (not 1/152 or 162)	B6jeb-Lamc2<jeb> (not 1/152 or 162)		B6-short
554086	2/19/2018	6/19/2018	17.1429	jeb Scores 1	5	4	0	F	B6jeb-Lamc2<jeb> (not 1/152 or 162)	B6jeb-Lamc2<jeb> (not 1/152 or 162)		B6-short
554086	2/19/2018	6/26/2018	18.1429	jeb Scores 1	6	4	0	F	B6jeb-Lamc2<jeb> (not 1/152 or 162)	B6jeb-Lamc2<jeb> (not 1/152 or 162)		B6-short
554086	2/19/2018	7/3/2018	19.1429	jeb Scores 1	6	4	0	F	B6jeb-Lamc2<jeb> (not 1/152 or 162)	B6jeb-Lamc2<jeb> (not 1/152 or 162)		B6-short
554086	2/19/2018	7/10/2018	20.1429	jeb Scores 1	6	5	0	F	B6jeb-Lamc2<jeb> (not 1/152 or 162)	B6jeb-Lamc2<jeb> (not 1/152 or 162)		B6-short
554086	2/19/2018	7/17/2018	21.1429	jeb Scores 1	6	5	0	F	B6jeb-Lamc2<jeb> (not 1/152 or 162)	B6jeb-Lamc2<jeb> (not 1/152 or 162)		B6-short
554086	2/19/2018	7/24/2018	22.1429	jeb Scores 1	6	6	0	F	B6jeb-Lamc2<jeb> (not 1/152 or 162)	B6jeb-Lamc2<jeb> (not 1/152 or 162)		B6-short
554087	2/19/2018	7/3/2018	19.1429	jeb Scores 1	6	3	4	F	B6jeb-Lamc2<jeb> (not 1/152 or 162)	B6jeb-Lamc2<jeb> (not 1/152 or 162)		B6-short
554087	2/19/2018	7/10/2018	20.1429	jeb Scores 1	6	5	0	F	B6jeb-Lamc2<jeb> (not 1/152 or 162)	B6jeb-Lamc2<jeb> (not 1/152 or 162)		B6-short
554088	2/19/2018	7/3/2018	19.1429	jeb Scores 1	6	6	0	F	B6jeb-Lamc2<jeb> (not 1/152 or 162)	B6jeb-Lamc2<jeb> (not 1/152 or 162)		B6-short
554088	2/19/2018	7/10/2018	20.1429	jeb Scores 1	6	4	4	F	B6jeb-Lamc2<jeb> (not 1/152 or 162)	B6jeb-Lamc2<jeb> (not 1/152 or 162)		B6-short
554088	2/19/2018	7/17/2018	21.1429	jeb Scores 1	6	5	0	F	B6jeb-Lamc2<jeb> (not 1/152 or 162)	B6jeb-Lamc2<jeb> (not 1/152 or 162)		B6-short
554088	2/19/2018	7/24/2018	22.1429	jeb Scores 1	6	5	0	F	B6jeb-Lamc2<jeb> (not 1/152 or 162)	B6jeb-Lamc2<jeb> (not 1/152 or 162)		B6-short
554298	2/22/2018	7/3/2018	18.7143	jeb Scores 1	5	4	0	F	B6jeb-Lamc2<jeb> (not 1/152 or 162)	B6jeb-Lamc2<jeb> (not 1/152 or 162)		B6-short
554298	2/22/2018	7/10/2018	19.7143	jeb Scores 1	6	4	2	F	B6jeb-Lamc2<jeb> (not 1/152 or 162)	B6jeb-Lamc2<jeb> (not 1/152 or 162)		B6-short
554298	2/22/2018	7/17/2018	20.7143	jeb Scores 1	6	4	2	F	B6jeb-Lamc2<jeb> (not 1/152 or 162)	B6jeb-Lamc2<jeb> (not 1/152 or 162)		B6-short
554298	2/22/2018	7/24/2018	21.7143	jeb Scores 1	6	5	2	F	B6jeb-Lamc2<jeb> (not 1/152 or 162)	B6jeb-Lamc2<jeb> (not 1/152 or 162)		B6-short
554299	2/22/2018	7/3/2018	18.7143	jeb Scores 1	3	4	0	F	B6jeb-Lamc2<jeb> (not 1/152 or 162)	B6jeb-Lamc2<jeb> (not 1/152 or 162)		B6-short
554299	2/22/2018	7/10/2018	19.7143	jeb Scores 1	5	3	0	F	B6jeb-Lamc2<jeb> (not 1/152 or 162)	B6jeb-Lamc2<jeb> (not 1/152 or 162)		B6-short
554299	2/22/2018	7/17/2018	20.7143	jeb Scores 1	6	4	0	F	B6jeb-Lamc2<jeb> (not 1/152 or 162)	B6jeb-Lamc2<jeb> (not 1/152 or 162)		B6-short
554299	2/22/2018	7/24/2018	21.7143	jeb Scores 1	6	5	0	F	B6jeb-Lamc2<jeb> (not 1/152 or 162)	B6jeb-Lamc2<jeb> (not 1/152 or 162)		B6-short
554299	2/22/2018	7/31/2018	22.7143	jeb Scores 1	6	6	0	F	B6jeb-Lamc2<jeb> (not 1/152 or 162)	B6jeb-Lamc2<jeb> (not 1/152 or 162)		B6-short
554299	2/22/2018	8/7/2018	23.7143	jeb Scores 1	6	6	0	F	B6jeb-Lamc2<jeb> (not 1/152 or 162)	B6jeb-Lamc2<jeb> (not 1/152 or 162)		B6-short
554893	3/13/2018	7/3/2018	16	jeb Scores 1	4	1	0	F	B6jeb-Lamc2<jeb> (not 1/152 or 162)	B6jeb-Lamc2<jeb> (not 1/152 or 162)		B6-short
554893	3/13/2018	7/10/2018	17	jeb Scores 1	5	2	1	F	B6jeb-Lamc2<jeb> (not 1/152 or 162)	B6jeb-Lamc2<jeb> (not 1/152 or 162)		B6-short
554893	3/13/2018	7/17/2018	18	jeb Scores 1	6	3	2	F	B6jeb-Lamc2<jeb> (not 1/152 or 162)	B6jeb-Lamc2<jeb> (not 1/152 or 162)		B6-short
554893	3/13/2018	7/24/2018	19	jeb Scores 1	6	4	2	F	B6jeb-Lamc2<jeb> (not 1/152 or 162)	B6jeb-Lamc2<jeb> (not 1/152 or 162)		B6-short
554893	3/13/2018	7/31/2018	20	jeb Scores 1	6	6	2	F	B6jeb-Lamc2<jeb> (not 1/152 or 162)	B6jeb-Lamc2<jeb> (not 1/152 or 162)		B6-short
554893	3/13/2018	8/7/2018	21	jeb Scores 1	6	6	2	F	B6jeb-Lamc2<jeb> (not 1/152 or 162)	B6jeb-Lamc2<jeb> (not 1/152 or 162)		B6-short
554894	3/13/2018	7/3/2018	16	jeb Scores 1	2	1	0	F	B6jeb-Lamc2<jeb> (not 1/152 or 162)	B6jeb-Lamc2<jeb> (not 1/152 or 162)		B6-short
554894	3/13/2018	7/10/2018	17	jeb Scores 1	6	1	0	F	B6jeb-Lamc2<jeb> (not 1/152 or 162)	B6jeb-Lamc2<jeb> (not 1/152 or 162)		B6-short
554894	3/13/2018	7/17/2018	18	jeb Scores 1	6	2	0	F	B6jeb-Lamc2<jeb> (not 1/152 or 162)	B6jeb-Lamc2<jeb> (not 1/152 or 162)		B6-short
554894	3/13/2018	7/24/2018	19	jeb Scores 1	6	4	0	F	B6jeb-Lamc2<jeb> (not 1/152 or 162)	B6jeb-Lamc2<jeb> (not 1/152 or 162)		B6-short
554894	3/13/2018	7/31/2018	20	jeb Scores 1	6	5	0	F	B6jeb-Lamc2<jeb> (not 1/152 or 162)	B6jeb-Lamc2<jeb> (not 1/152 or 162)		B6-short
555266	3/26/2018	7/31/2018	18.1429	jeb Scores 1	6	0	0	F	B6jeb-Lamc2<jeb> (not 1/152 or 162)	B6jeb-Lamc2<jeb> (not 1/152 or 162)		B6-short
555266	3/26/2018	8/7/2018	19.1429	jeb Scores 1	6	2	0	F	B6jeb-Lamc2<jeb> (not 1/152 or 162)	B6jeb-Lamc2<jeb> (not 1/152 or 162)		B6-short
555266	3/26/2018	8/14/2018	20.1429	jeb Scores 1	0	0	0	F	B6jeb-Lamc2<jeb> (not 1/152 or 162)	B6jeb-Lamc2<jeb> (not 1/152 or 162)		B6-short
555267	3/26/2018	7/31/2018	18.1429	jeb Scores 1	0	1	0	F	B6jeb-Lamc2<jeb> (not 1/152 or 162)	B6jeb-Lamc2<jeb> (not 1/152 or 162)		B6-short
555267	3/26/2018	8/7/2018	19.1429	jeb Scores 1	0	4	0	F	B6jeb-Lamc2<jeb> (not 1/152 or 162)	B6jeb-Lamc2<jeb> (not 1/152 or 162)		B6-short
555267	3/26/2018	8/14/2018	20.1429	jeb Scores 1	0	0	0	F	B6jeb-Lamc2<jeb> (not 1/152 or 162)	B6jeb-Lamc2<jeb> (not 1/152 or 162)		B6-short
446189	3/20/2013	4/23/2013	4.85714	jeb Scores 1	0	0		M	B6(Col17 em 1)-Intr50-em1<567 bp del> TAL1-43	B6(Col17 em 1)-Intr50-em1<567 bp del> TAL1-43		Col17 em1
446189	3/20/2013	4/30/2013	5.85714	jeb Scores 1	0	0		M	B6(Col17 em 1)-Intr50-em1<567 bp del> TAL1-43	B6(Col17 em 1)-Intr50-em1<567 bp del> TAL1-43		Col17 em1
446189	3/20/2013	5/7/2013	6.85714	jeb Scores 1	0	0		M	B6(Col17 em 1)-Intr50-em1<567 bp del> TAL1-43	B6(Col17 em 1)-Intr50-em1<567 bp del> TAL1-43		Col17 em1
446189	3/20/2013	5/14/2013	7.85714	jeb Scores 1	0	0		M	B6(Col17 em 1)-Intr50-em1<567 bp del> TAL1-43	B6(Col17 em 1)-Intr50-em1<567 bp del> TAL1-43		Col17 em1
446189	3/20/2013	5/21/2013	8.85714	jeb Scores 1	0	0		M	B6(Col17 em 1)-Intr50-em1<567 bp del> TAL1-43	B6(Col17 em 1)-Intr50-em1<567 bp del> TAL1-43		Col17 em1
446189	3/20/2013	5/28/2013	9.85714	jeb Scores 1	0	0		M	B6(Col17 em 1)-Intr50-em1<567 bp del> TAL1-43	B6(Col17 em 1)-Intr50-em1<567 bp del> TAL1-43		Col17 em1
446189	3/20/2013	6/4/2013	10.8571	jeb Scores 1	0	0		M	B6(Col17 em 1)-Intr50-em1<567 bp del> TAL1-43	B6(Col17 em 1)-Intr50-em1<567 bp del> TAL1-43		Col17 em1
446189	3/20/2013	6/11/2013	11.8571	jeb Scores 1	0	0		M	B6(Col17 em 1)-Intr50-em1<567 bp del> TAL1-43	B6(Col17 em 1)-Intr50-em1<567 bp del> TAL1-43		Col17 em1
446189	3/20/2013	6/18/2013	12.8571	jeb Scores 1	0	0		M	B6(Col17 em 1)-Intr50-em1<567 bp del> TAL1-43	B6(Col17 em 1)-Intr50-em1<567 bp del> TAL1-43		Col17 em1
446189	3/20/2013	6/25/2013	13.8571	jeb Scores 1	0	0		M	B6(Col17 em 1)-Intr50-em1<567 bp del> TAL1-43	B6(Col17 em 1)-Intr50-em1<567 bp del> TAL1-43		Col17 em1
446189	3/20/2013	7/2/2013	14.8571	jeb Scores 1	0	0		M	B6(Col17 em 1)-Intr50-em1<567 bp del> TAL1-43	B6(Col17 em 1)-Intr50-em1<567 bp del> TAL1-43		Col17 em1
446189	3/20/2013	7/9/2013	15.8571	jeb Scores 1	0	0		M	B6(Col17 em 1)-Intr50-em1<567 bp del> TAL1-43	B6(Col17 em 1)-Intr50-em1<567 bp del> TAL1-43		Col17 em1
446189	3/20/2013	7/16/2013	16.8571	jeb Scores 1	0	0		M	B6(Col17 em 1)-Intr50-em1<567 bp del> TAL1-43	B6(Col17 em 1)-Intr50-em1<567 bp del> TAL1-43		Col17 em1
446189	3/20/2013	7/23/2013	17.8571	jeb Scores 1	0	0		M	B6(Col17 em 1)-Intr50-em1<567 bp del> TAL1-43	B6(Col17 em 1)-Intr50-em1<567 bp del> TAL1-43		Col17 em1
446189	3/20/2013	7/30/2013	18.8571	jeb Scores 1	0	0		M	B6(Col17 em 1)-Intr50-em1<567 bp del> TAL1-43	B6(Col17 em 1)-Intr50-em1<567 bp del> TAL1-43		Col17 em1
446190	3/20/2013	4/23/2013	4.85714	jeb Scores 1	0	0		M	B6(Col17 em 1)-Intr50-em1<567 bp del> TAL1-43	B6(Col17 em 1)-Intr50-em1<567 bp del> TAL1-43		Col17 em1
446190	3/20/2013	4/30/2013	5.85714	jeb Scores 1	0	0		M	B6(Col17 em 1)-Intr50-em1<567 bp del> TAL1-43	B6(Col17 em 1)-Intr50-em1<567 bp del> TAL1-43		Col17 em1
446190	3/20/2013	5/7/2013	6.85714	jeb Scores 1	0	0		M	B6(Col17 em 1)-Intr50-em1<567 bp del> TAL1-43	B6(Col17 em 1)-Intr50-em1<567 bp del> TAL1-43		Col17 em1
446190	3/20/2013	5/14/2013	7.85714	jeb Scores 1	0	0		M	B6(Col17 em 1)-Intr50-em1<567 bp del> TAL1-43	B6(Col17 em 1)-Intr50-em1<567 bp del> TAL1-43		Col17 em1
446190	3/20/2013	5/21/2013	8.85714	jeb Scores 1	0	0		M	B6(Col17 em 1)-Intr50-em1<567 bp del> TAL1-43	B6(Col17 em 1)-Intr50-em1<567 bp del> TAL1-43		Col17 em1
446190	3/20/2013	5/28/2013	9.85714	jeb Scores 1	0	0		M	B6(Col17 em 1)-Intr50-em1<567 bp del> TAL1-43	B6(Col17 em 1)-Intr50-em1<567 bp del> TAL1-43		Col17 em1
446190	3/20/2013	6/4/2013	10.8571	jeb Scores 1	0	0		M	B6(Col17 em 1)-Intr50-em1<567 bp del> TAL1-43	B6(Col17 em 1)-Intr50-em1<567 bp del> TAL1-43		Col17 em1
446190	3/20/2013	6/11/2013	11.8571	jeb Scores 1	0	0		M	B6(Col17 em 1)-Intr50-em1<567 bp del> TAL1-43	B6(Col17 em 1)-Intr50-em1<567 bp del> TAL1-43		Col17 em1
446190	3/20/2013	6/18/2013	12.8571	jeb Scores 1	0	0		M	B6(Col17 em 1)-Intr50-em1<567 bp del> TAL1-43	B6(Col17 em 1)-Intr50-em1<567 bp del> TAL1-43		Col17 em1
446190	3/20/2013	6/25/2013	13.8571	jeb Scores 1	0	0		M	B6(Col17 em 1)-Intr50-em1<567 bp del> TAL1-43	B6(Col17 em 1)-Intr50-em1<567 bp del> TAL1-43		Col17 em1
446190	3/20/2013	7/2/2013	14.8571	jeb Scores 1	0	0		M	B6(Col17 em 1)-Intr50-em1<567 bp del> TAL1-43	B6(Col17 em 1)-Intr50-em1<567 bp del> TAL1-43		Col17 em1
446190	3/20/2013	7/9/2013	15.8571	jeb Scores 1	0	0		M	B6(Col17 em 1)-Intr50-em1<567 bp del> TAL1-43	B6(Col17 em 1)-Intr50-em1<567 bp del> TAL1-43		Col17 em1
446190	3/20/2013	7/16/2013	16.8571	jeb Scores 1	0	0		M	B6(Col17 em 1)-Intr50-em1<567 bp del> TAL1-43	B6(Col17 em 1)-Intr50-em1<567 bp del> TAL1-43		Col17 em1
446190	3/20/2013	7/23/2013	17.8571	jeb Scores 1	0	0		M	B6(Col17 em 1)-Intr50-em1<567 bp del> TAL1-43	B6(Col17 em 1)-Intr50-em1<567 bp del> TAL1-43		Col17 em1
446190	3/20/2013	7/30/2013	18.8571	jeb Scores 1	0	0		M	B6(Col17 em 1)-Intr50-em1<567 bp del> TAL1-43	B6(Col17 em 1)-Intr50-em1<567 bp del> TAL1-43		Col17 em1
446191	3/20/2013	4/23/2013	4.85714	jeb Scores 1	0	0		M	B6(Col17 em 1)-Intr50-em1<567 bp del> TAL1-43	B6(Col17 em 1)-Intr50-em1<567 bp del> TAL1-43		Col17 em1
446191	3/20/2013	4/30/2013	5.85714	jeb Scores 1	0	0		M	B6(Col17 em 1)-Intr50-em1<567 bp del> TAL1-43	B6(Col17 em 1)-Intr50-em1<567 bp del> TAL1-43		Col17 em1
446191	3/20/2013	5/7/2013	6.85714	jeb Scores 1	0	0		M	B6(Col17 em 1)-Intr50-em1<567 bp del> TAL1-43	B6(Col17 em 1)-Intr50-em1<567 bp del> TAL1-43		Col17 em1
446191	3/20/2013	5/14/2013	7.85714	jeb Scores 1	0	0		M	B6(Col17 em 1)-Intr50-em1<567 bp del> TAL1-43	B6(Col17 em 1)-Intr50-em1<567 bp del> TAL1-43		Col17 em1
446191	3/20/2013	5/21/2013	8.85714	jeb Scores 1	0	0		M	B6(Col17 em 1)-Intr50-em1<567 bp del> TAL1-43	B6(Col17 em 1)-Intr50-em1<567 bp del> TAL1-43		Col17 em1
446191	3/20/2013	5/28/2013	9.85714	jeb Scores 1	0	0		M	B6(Col17 em 1)-Intr50-em1<567 bp del> TAL1-43	B6(Col17 em 1)-Intr50-em1<567 bp del> TAL1-43		Col17 em1
446191	3/20/2013	6/4/2013	10.8571	jeb Scores 1	0	0		M	B6(Col17 em 1)-Intr50-em1<567 bp del> TAL1-43	B6(Col17 em 1)-Intr50-em1<567 bp del> TAL1-43		Col17 em1
446191	3/20/2013	6/11/2013	11.8571	jeb Scores 1	0	0		M	B6(Col17 em 1)-Intr50-em1<567 bp del> TAL1-43	B6(Col17 em 1)-Intr50-em1<567 bp del> TAL1-43		Col17 em1
446191	3/20/2013	6/18/2013	12.8571	jeb Scores 1	0	0		M	B6(Col17 em 1)-Intr50-em1<567 bp del> TAL1-43	B6(Col17 em 1)-Intr50-em1<567 bp del> TAL1-43		Col17 em1
446191	3/20/2013	6/25/2013	13.8571	jeb Scores 1	0	0		M	B6(Col17 em 1)-Intr50-em1<567 bp del> TAL1-43	B6(Col17 em 1)-Intr50-em1<567 bp del> TAL1-43		Col17 em1
446191	3/20/2013	7/2/2013	14.8571	jeb Scores 1	0	0		M	B6(Col17 em 1)-Intr50-em1<567 bp del> TAL1-43	B6(Col17 em 1)-Intr50-em1<567 bp del> TAL1-43		Col17 em1
446191	3/20/2013	7/9/2013	15.8571	jeb Scores 1	0	0		M	B6(Col17 em 1)-Intr50-em1<567 bp del> TAL1-43	B6(Col17 em 1)-Intr50-em1<567 bp del> TAL1-43		Col17 em1
446191	3/20/2013	7/16/2013	16.8571	jeb Scores 1	0	0		M	B6(Col17 em 1)-Intr50-em1<567 bp del> TAL1-43	B6(Col17 em 1)-Intr50-em1<567 bp del> TAL1-43		Col17 em1
446191	3/20/2013	7/23/2013	17.8571	jeb Scores 1	0	0		M	B6(Col17 em 1)-Intr50-em1<567 bp del> TAL1-43	B6(Col17 em 1)-Intr50-em1<567 bp del> TAL1-43		Col17 em1
446191	3/20/2013	7/30/2013	18.8571	jeb Scores 1	0	0		M	B6(Col17 em 1)-Intr50-em1<567 bp del> TAL1-43	B6(Col17 em 1)-Intr50-em1<567 bp del> TAL1-43		Col17 em1
446192	3/20/2013	4/23/2013	4.85714	jeb Scores 1	0	0		M	B6(Col17 em 1)-Intr50-em1<567 bp del> TAL1-43	B6(Col17 em 1)-Intr50-em1<567 bp del> TAL1-43		Col17 em1
446192	3/20/2013	4/30/2013	5.85714	jeb Scores 1	0	0		M	B6(Col17 em 1)-Intr50-em1<567 bp del> TAL1-43	B6(Col17 em 1)-Intr50-em1<567 bp del> TAL1-43		Col17 em1
446192	3/20/2013	5/7/2013	6.85714	jeb Scores 1	0	0		M	B6(Col17 em 1)-Intr50-em1<567 bp del> TAL1-43	B6(Col17 em 1)-Intr50-em1<567 bp del> TAL1-43		Col17 em1
446192	3/20/2013	5/14/2013	7.85714	jeb Scores 1	0	0		M	B6(Col17 em 1)-Intr50-em1<567 bp del> TAL1-43	B6(Col17 em 1)-Intr50-em1<567 bp del> TAL1-43		Col17 em1
446192	3/20/2013	5/21/2013	8.85714	jeb Scores 1	0	0		M	B6(Col17 em 1)-Intr50-em1<567 bp del> TAL1-43	B6(Col17 em 1)-Intr50-em1<567 bp del> TAL1-43		Col17 em1
446192	3/20/2013	5/28/2013	9.85714	jeb Scores 1	0	0		M	B6(Col17 em 1)-Intr50-em1<567 bp del> TAL1-43	B6(Col17 em 1)-Intr50-em1<567 bp del> TAL1-43		Col17 em1
446192	3/20/2013	6/4/2013	10.8571	jeb Scores 1	0	0		M	B6(Col17 em 1)-Intr50-em1<567 bp del> TAL1-43	B6(Col17 em 1)-Intr50-em1<567 bp del> TAL1-43		Col17 em1
446192	3/20/2013	6/11/2013	11.8571	jeb Scores 1	0	0		M	B6(Col17 em 1)-Intr50-em1<567 bp del> TAL1-43	B6(Col17 em 1)-Intr50-em1<567 bp del> TAL1-43		Col17 em1
446192	3/20/2013	6/18/2013	12.8571	jeb Scores 1	0	0		M	B6(Col17 em 1)-Intr50-em1<567 bp del> TAL1-43	B6(Col17 em 1)-Intr50-em1<567 bp del> TAL1-43		Col17 em1
446192	3/20/2013	6/25/2013	13.8571	jeb Scores 1	0	0		M	B6(Col17 em 1)-Intr50-em1<567 bp del> TAL1-43	B6(Col17 em 1)-Intr50-em1<567 bp del> TAL1-43		Col17 em1
446192	3/20/2013	7/2/2013	14.8571	jeb Scores 1	0	0		M	B6(Col17 em 1)-Intr50-em1<567 bp del> TAL1-43	B6(Col17 em 1)-Intr50-em1<567 bp del> TAL1-43		Col17 em1
446192	3/20/2013	7/9/2013	15.8571	jeb Scores 1	0	0		M	B6(Col17 em 1)-Intr50-em1<567 bp del> TAL1-43	B6(Col17 em 1)-Intr50-em1<567 bp del> TAL1-43		Col17 em1
446192	3/20/2013	7/16/2013	16.8571	jeb Scores 1	0	0		M	B6(Col17 em 1)-Intr50-em1<567 bp del> TAL1-43	B6(Col17 em 1)-Intr50-em1<567 bp del> TAL1-43		Col17 em1
446192	3/20/2013	7/23/2013	17.8571	jeb Scores 1	0	0		M	B6(Col17 em 1)-Intr50-em1<567 bp del> TAL1-43	B6(Col17 em 1)-Intr50-em1<567 bp del> TAL1-43		Col17 em1
446192	3/20/2013	7/30/2013	18.8571	jeb Scores 1	0	0		M	B6(Col17 em 1)-Intr50-em1<567 bp del> TAL1-43	B6(Col17 em 1)-Intr50-em1<567 bp del> TAL1-43		Col17 em1
447527	3/30/2013	6/4/2013	9.42857	jeb Scores 1	0	0		F	B6(Col17 em 1)-Intr50-em1<567 bp del> TAL1-43	B6(Col17 em 1)-Intr50-em1<567 bp del> TAL1-43		Col17 em1
447528	3/30/2013	6/4/2013	9.42857	jeb Scores 1	0	0		F	B6(Col17 em 1)-Intr50-em1<567 bp del> TAL1-43	B6(Col17 em 1)-Intr50-em1<567 bp del> TAL1-43		Col17 em1
447529	3/30/2013	6/4/2013	9.42857	jeb Scores 1	0	0		F	B6(Col17 em 1)-Intr50-em1<567 bp del> TAL1-43	B6(Col17 em 1)-Intr50-em1<567 bp del> TAL1-43		Col17 em1
447530	3/30/2013	6/4/2013	9.42857	jeb Scores 1	0	0		F	B6(Col17 em 1)-Intr50-em1<567 bp del> TAL1-43	B6(Col17 em 1)-Intr50-em1<567 bp del> TAL1-43		Col17 em1
447531	3/30/2013	6/4/2013	9.42857	jeb Scores 1	0	0		F	B6(Col17 em 1)-Intr50-em1<567 bp del> TAL1-43	B6(Col17 em 1)-Intr50-em1<567 bp del> TAL1-43		Col17 em1
447532	3/30/2013	6/4/2013	9.42857	jeb Scores 1	0	0		M	B6(Col17 em 1)-Intr50-em1<567 bp del> TAL1-43	B6(Col17 em 1)-Intr50-em1<567 bp del> TAL1-43		Col17 em1
447533	3/30/2013	6/4/2013	9.42857	jeb Scores 1	0	0		M	B6(Col17 em 1)-Intr50-em1<567 bp del> TAL1-43	B6(Col17 em 1)-Intr50-em1<567 bp del> TAL1-43		Col17 em1
447534	3/30/2013	6/4/2013	9.42857	jeb Scores 1	0	0		M	B6(Col17 em 1)-Intr50-em1<567 bp del> TAL1-43	B6(Col17 em 1)-Intr50-em1<567 bp del> TAL1-43		Col17 em1
447535	3/30/2013	6/4/2013	9.42857	jeb Scores 1	0	0		M	B6(Col17 em 1)-Intr50-em1<567 bp del> TAL1-43	B6(Col17 em 1)-Intr50-em1<567 bp del> TAL1-43		Col17 em1
447536	3/30/2013	6/4/2013	9.42857	jeb Scores 1	0	0		M	B6(Col17 em 1)-Intr50-em1<567 bp del> TAL1-43	B6(Col17 em 1)-Intr50-em1<567 bp del> TAL1-43		Col17 em1
448190	4/10/2013	6/4/2013	7.85714	jeb Scores 1	0	0		F	B6(Col17 em 1)-Intr50-em1<567 bp del> TAL1-43	B6(Col17 em 1)-Intr50-em1<567 bp del> TAL1-43		Col17 em1
448190	4/10/2013	6/11/2013	8.85714	jeb Scores 1	0	0		F	B6(Col17 em 1)-Intr50-em1<567 bp del> TAL1-43	B6(Col17 em 1)-Intr50-em1<567 bp del> TAL1-43		Col17 em1
448190	4/10/2013	6/18/2013	9.85714	jeb Scores 1	0	0		F	B6(Col17 em 1)-Intr50-em1<567 bp del> TAL1-43	B6(Col17 em 1)-Intr50-em1<567 bp del> TAL1-43		Col17 em1
448190	4/10/2013	6/25/2013	10.8571	jeb Scores 1	0	0		F	B6(Col17 em 1)-Intr50-em1<567 bp del> TAL1-43	B6(Col17 em 1)-Intr50-em1<567 bp del> TAL1-43		Col17 em1
448190	4/10/2013	7/2/2013	11.8571	jeb Scores 1	0	0		F	B6(Col17 em 1)-Intr50-em1<567 bp del> TAL1-43	B6(Col17 em 1)-Intr50-em1<567 bp del> TAL1-43		Col17 em1
448190	4/10/2013	7/9/2013	12.8571	jeb Scores 1	0	0		F	B6(Col17 em 1)-Intr50-em1<567 bp del> TAL1-43	B6(Col17 em 1)-Intr50-em1<567 bp del> TAL1-43		Col17 em1
448190	4/10/2013	7/16/2013	13.8571	jeb Scores 1	0	0		F	B6(Col17 em 1)-Intr50-em1<567 bp del> TAL1-43	B6(Col17 em 1)-Intr50-em1<567 bp del> TAL1-43		Col17 em1
448190	4/10/2013	7/23/2013	14.8571	jeb Scores 1	0	0		F	B6(Col17 em 1)-Intr50-em1<567 bp del> TAL1-43	B6(Col17 em 1)-Intr50-em1<567 bp del> TAL1-43		Col17 em1
448190	4/10/2013	7/30/2013	15.8571	jeb Scores 1	0	0		F	B6(Col17 em 1)-Intr50-em1<567 bp del> TAL1-43	B6(Col17 em 1)-Intr50-em1<567 bp del> TAL1-43		Col17 em1
448190	4/10/2013	8/6/2013	16.8571	jeb Scores 1	0	0		F	B6(Col17 em 1)-Intr50-em1<567 bp del> TAL1-43	B6(Col17 em 1)-Intr50-em1<567 bp del> TAL1-43		Col17 em1
448190	4/10/2013	8/13/2013	17.8571	jeb Scores 1	0	0		F	B6(Col17 em 1)-Intr50-em1<567 bp del> TAL1-43	B6(Col17 em 1)-Intr50-em1<567 bp del> TAL1-43		Col17 em1
448190	4/10/2013	8/20/2013	18.8571	jeb Scores 1	0	0		F	B6(Col17 em 1)-Intr50-em1<567 bp del> TAL1-43	B6(Col17 em 1)-Intr50-em1<567 bp del> TAL1-43		Col17 em1
448190	4/10/2013	8/27/2013	19.8571	jeb Scores 1	0	0		F	B6(Col17 em 1)-Intr50-em1<567 bp del> TAL1-43	B6(Col17 em 1)-Intr50-em1<567 bp del> TAL1-43		Col17 em1
448190	4/10/2013	9/3/2013	20.8571	jeb Scores 1	0	0		F	B6(Col17 em 1)-Intr50-em1<567 bp del> TAL1-43	B6(Col17 em 1)-Intr50-em1<567 bp del> TAL1-43		Col17 em1
448190	4/10/2013	9/10/2013	21.8571	jeb Scores 1	0	0		F	B6(Col17 em 1)-Intr50-em1<567 bp del> TAL1-43	B6(Col17 em 1)-Intr50-em1<567 bp del> TAL1-43		Col17 em1
448190	4/10/2013	9/17/2013	22.8571	jeb Scores 1	0	0		F	B6(Col17 em 1)-Intr50-em1<567 bp del> TAL1-43	B6(Col17 em 1)-Intr50-em1<567 bp del> TAL1-43		Col17 em1
448190	4/10/2013	9/24/2013	23.8571	jeb Scores 1	0	0		F	B6(Col17 em 1)-Intr50-em1<567 bp del> TAL1-43	B6(Col17 em 1)-Intr50-em1<567 bp del> TAL1-43		Col17 em1
448190	4/10/2013	10/1/2013	24.8571	jeb Scores 1	0	0		F	B6(Col17 em 1)-Intr50-em1<567 bp del> TAL1-43	B6(Col17 em 1)-Intr50-em1<567 bp del> TAL1-43		Col17 em1
448190	4/10/2013	10/8/2013	25.8571	jeb Scores 1	0	0		F	B6(Col17 em 1)-Intr50-em1<567 bp del> TAL1-43	B6(Col17 em 1)-Intr50-em1<567 bp del> TAL1-43		Col17 em1
448190	4/10/2013	10/15/2013	26.8571	jeb Scores 1	0	0		F	B6(Col17 em 1)-Intr50-em1<567 bp del> TAL1-43	B6(Col17 em 1)-Intr50-em1<567 bp del> TAL1-43		Col17 em1
448190	4/10/2013	10/22/2013	27.8571	jeb Scores 1	0	0		F	B6(Col17 em 1)-Intr50-em1<567 bp del> TAL1-43	B6(Col17 em 1)-Intr50-em1<567 bp del> TAL1-43		Col17 em1
448190	4/10/2013	10/29/2013	28.8571	jeb Scores 1	0	0		F	B6(Col17 em 1)-Intr50-em1<567 bp del> TAL1-43	B6(Col17 em 1)-Intr50-em1<567 bp del> TAL1-43		Col17 em1
448190	4/10/2013	11/5/2013	29.8571	jeb Scores 1	0	0		F	B6(Col17 em 1)-Intr50-em1<567 bp del> TAL1-43	B6(Col17 em 1)-Intr50-em1<567 bp del> TAL1-43		Col17 em1
448190	4/10/2013	11/12/2013	30.8571	jeb Scores 1	0	0		F	B6(Col17 em 1)-Intr50-em1<567 bp del> TAL1-43	B6(Col17 em 1)-Intr50-em1<567 bp del> TAL1-43		Col17 em1
448190	4/10/2013	11/19/2013	31.8571	jeb Scores 1	0	0		F	B6(Col17 em 1)-Intr50-em1<567 bp del> TAL1-43	B6(Col17 em 1)-Intr50-em1<567 bp del> TAL1-43		Col17 em1
448190	4/10/2013	11/26/2013	32.8571	jeb Scores 1	0	0		F	B6(Col17 em 1)-Intr50-em1<567 bp del> TAL1-43	B6(Col17 em 1)-Intr50-em1<567 bp del> TAL1-43		Col17 em1
448190	4/10/2013	12/3/2013	33.8571	jeb Scores 1	0	0		F	B6(Col17 em 1)-Intr50-em1<567 bp del> TAL1-43	B6(Col17 em 1)-Intr50-em1<567 bp del> TAL1-43		Col17 em1
448190	4/10/2013	12/10/2013	34.8571	jeb Scores 1	0	0		F	B6(Col17 em 1)-Intr50-em1<567 bp del> TAL1-43	B6(Col17 em 1)-Intr50-em1<567 bp del> TAL1-43		Col17 em1
448191	4/10/2013	6/4/2013	7.85714	jeb Scores 1	0	0		F	B6(Col17 em 1)-Intr50-em1<567 bp del> TAL1-43	B6(Col17 em 1)-Intr50-em1<567 bp del> TAL1-43		Col17 em1
448191	4/10/2013	6/11/2013	8.85714	jeb Scores 1	0	0		F	B6(Col17 em 1)-Intr50-em1<567 bp del> TAL1-43	B6(Col17 em 1)-Intr50-em1<567 bp del> TAL1-43		Col17 em1
448191	4/10/2013	6/18/2013	9.85714	jeb Scores 1	0	0		F	B6(Col17 em 1)-Intr50-em1<567 bp del> TAL1-43	B6(Col17 em 1)-Intr50-em1<567 bp del> TAL1-43		Col17 em1
448191	4/10/2013	6/25/2013	10.8571	jeb Scores 1	0	0		F	B6(Col17 em 1)-Intr50-em1<567 bp del> TAL1-43	B6(Col17 em 1)-Intr50-em1<567 bp del> TAL1-43		Col17 em1
448191	4/10/2013	7/2/2013	11.8571	jeb Scores 1	0	0		F	B6(Col17 em 1)-Intr50-em1<567 bp del> TAL1-43	B6(Col17 em 1)-Intr50-em1<567 bp del> TAL1-43		Col17 em1
448191	4/10/2013	7/9/2013	12.8571	jeb Scores 1	0	0		F	B6(Col17 em 1)-Intr50-em1<567 bp del> TAL1-43	B6(Col17 em 1)-Intr50-em1<567 bp del> TAL1-43		Col17 em1
448191	4/10/2013	7/16/2013	13.8571	jeb Scores 1	0	0		F	B6(Col17 em 1)-Intr50-em1<567 bp del> TAL1-43	B6(Col17 em 1)-Intr50-em1<567 bp del> TAL1-43		Col17 em1
448191	4/10/2013	7/23/2013	14.8571	jeb Scores 1	0	0		F	B6(Col17 em 1)-Intr50-em1<567 bp del> TAL1-43	B6(Col17 em 1)-Intr50-em1<567 bp del> TAL1-43		Col17 em1
448191	4/10/2013	7/30/2013	15.8571	jeb Scores 1	0	0		F	B6(Col17 em 1)-Intr50-em1<567 bp del> TAL1-43	B6(Col17 em 1)-Intr50-em1<567 bp del> TAL1-43		Col17 em1
448191	4/10/2013	8/6/2013	16.8571	jeb Scores 1	0	0		F	B6(Col17 em 1)-Intr50-em1<567 bp del> TAL1-43	B6(Col17 em 1)-Intr50-em1<567 bp del> TAL1-43		Col17 em1
448191	4/10/2013	8/13/2013	17.8571	jeb Scores 1	0	0		F	B6(Col17 em 1)-Intr50-em1<567 bp del> TAL1-43	B6(Col17 em 1)-Intr50-em1<567 bp del> TAL1-43		Col17 em1
448191	4/10/2013	8/20/2013	18.8571	jeb Scores 1	0	0		F	B6(Col17 em 1)-Intr50-em1<567 bp del> TAL1-43	B6(Col17 em 1)-Intr50-em1<567 bp del> TAL1-43		Col17 em1
448191	4/10/2013	8/27/2013	19.8571	jeb Scores 1	0	0		F	B6(Col17 em 1)-Intr50-em1<567 bp del> TAL1-43	B6(Col17 em 1)-Intr50-em1<567 bp del> TAL1-43		Col17 em1
448191	4/10/2013	9/3/2013	20.8571	jeb Scores 1	0	0		F	B6(Col17 em 1)-Intr50-em1<567 bp del> TAL1-43	B6(Col17 em 1)-Intr50-em1<567 bp del> TAL1-43		Col17 em1
448191	4/10/2013	9/10/2013	21.8571	jeb Scores 1	0	0		F	B6(Col17 em 1)-Intr50-em1<567 bp del> TAL1-43	B6(Col17 em 1)-Intr50-em1<567 bp del> TAL1-43		Col17 em1
448191	4/10/2013	9/17/2013	22.8571	jeb Scores 1	0	0		F	B6(Col17 em 1)-Intr50-em1<567 bp del> TAL1-43	B6(Col17 em 1)-Intr50-em1<567 bp del> TAL1-43		Col17 em1
448191	4/10/2013	9/24/2013	23.8571	jeb Scores 1	0	0		F	B6(Col17 em 1)-Intr50-em1<567 bp del> TAL1-43	B6(Col17 em 1)-Intr50-em1<567 bp del> TAL1-43		Col17 em1
448191	4/10/2013	10/1/2013	24.8571	jeb Scores 1	0	0		F	B6(Col17 em 1)-Intr50-em1<567 bp del> TAL1-43	B6(Col17 em 1)-Intr50-em1<567 bp del> TAL1-43		Col17 em1
448191	4/10/2013	10/8/2013	25.8571	jeb Scores 1	0	0		F	B6(Col17 em 1)-Intr50-em1<567 bp del> TAL1-43	B6(Col17 em 1)-Intr50-em1<567 bp del> TAL1-43		Col17 em1
448191	4/10/2013	10/15/2013	26.8571	jeb Scores 1	0	0		F	B6(Col17 em 1)-Intr50-em1<567 bp del> TAL1-43	B6(Col17 em 1)-Intr50-em1<567 bp del> TAL1-43		Col17 em1
448191	4/10/2013	10/22/2013	27.8571	jeb Scores 1	0	0		F	B6(Col17 em 1)-Intr50-em1<567 bp del> TAL1-43	B6(Col17 em 1)-Intr50-em1<567 bp del> TAL1-43		Col17 em1
448191	4/10/2013	10/29/2013	28.8571	jeb Scores 1	0	0		F	B6(Col17 em 1)-Intr50-em1<567 bp del> TAL1-43	B6(Col17 em 1)-Intr50-em1<567 bp del> TAL1-43		Col17 em1
448191	4/10/2013	11/5/2013	29.8571	jeb Scores 1	0	0		F	B6(Col17 em 1)-Intr50-em1<567 bp del> TAL1-43	B6(Col17 em 1)-Intr50-em1<567 bp del> TAL1-43		Col17 em1
448191	4/10/2013	11/12/2013	30.8571	jeb Scores 1	0	0		F	B6(Col17 em 1)-Intr50-em1<567 bp del> TAL1-43	B6(Col17 em 1)-Intr50-em1<567 bp del> TAL1-43		Col17 em1
448191	4/10/2013	11/19/2013	31.8571	jeb Scores 1	0	0		F	B6(Col17 em 1)-Intr50-em1<567 bp del> TAL1-43	B6(Col17 em 1)-Intr50-em1<567 bp del> TAL1-43		Col17 em1
448191	4/10/2013	11/26/2013	32.8571	jeb Scores 1	0	0		F	B6(Col17 em 1)-Intr50-em1<567 bp del> TAL1-43	B6(Col17 em 1)-Intr50-em1<567 bp del> TAL1-43		Col17 em1
448191	4/10/2013	12/3/2013	33.8571	jeb Scores 1	0	0		F	B6(Col17 em 1)-Intr50-em1<567 bp del> TAL1-43	B6(Col17 em 1)-Intr50-em1<567 bp del> TAL1-43		Col17 em1
448191	4/10/2013	12/10/2013	34.8571	jeb Scores 1	0	0		F	B6(Col17 em 1)-Intr50-em1<567 bp del> TAL1-43	B6(Col17 em 1)-Intr50-em1<567 bp del> TAL1-43		Col17 em1
448192	4/10/2013	6/4/2013	7.85714	jeb Scores 1	0	0		F	B6(Col17 em 1)-Intr50-em1<567 bp del> TAL1-43	B6(Col17 em 1)-Intr50-em1<567 bp del> TAL1-43		Col17 em1
448192	4/10/2013	6/11/2013	8.85714	jeb Scores 1	0	0		F	B6(Col17 em 1)-Intr50-em1<567 bp del> TAL1-43	B6(Col17 em 1)-Intr50-em1<567 bp del> TAL1-43		Col17 em1
448192	4/10/2013	6/18/2013	9.85714	jeb Scores 1	0	0		F	B6(Col17 em 1)-Intr50-em1<567 bp del> TAL1-43	B6(Col17 em 1)-Intr50-em1<567 bp del> TAL1-43		Col17 em1
448192	4/10/2013	6/25/2013	10.8571	jeb Scores 1	0	0		F	B6(Col17 em 1)-Intr50-em1<567 bp del> TAL1-43	B6(Col17 em 1)-Intr50-em1<567 bp del> TAL1-43		Col17 em1
448192	4/10/2013	7/2/2013	11.8571	jeb Scores 1	0	0		F	B6(Col17 em 1)-Intr50-em1<567 bp del> TAL1-43	B6(Col17 em 1)-Intr50-em1<567 bp del> TAL1-43		Col17 em1
448192	4/10/2013	7/9/2013	12.8571	jeb Scores 1	0	0		F	B6(Col17 em 1)-Intr50-em1<567 bp del> TAL1-43	B6(Col17 em 1)-Intr50-em1<567 bp del> TAL1-43		Col17 em1
448192	4/10/2013	7/16/2013	13.8571	jeb Scores 1	0	0		F	B6(Col17 em 1)-Intr50-em1<567 bp del> TAL1-43	B6(Col17 em 1)-Intr50-em1<567 bp del> TAL1-43		Col17 em1
448192	4/10/2013	7/23/2013	14.8571	jeb Scores 1	0	0		F	B6(Col17 em 1)-Intr50-em1<567 bp del> TAL1-43	B6(Col17 em 1)-Intr50-em1<567 bp del> TAL1-43		Col17 em1
448192	4/10/2013	7/30/2013	15.8571	jeb Scores 1	0	0		F	B6(Col17 em 1)-Intr50-em1<567 bp del> TAL1-43	B6(Col17 em 1)-Intr50-em1<567 bp del> TAL1-43		Col17 em1
448192	4/10/2013	8/6/2013	16.8571	jeb Scores 1	0	0		F	B6(Col17 em 1)-Intr50-em1<567 bp del> TAL1-43	B6(Col17 em 1)-Intr50-em1<567 bp del> TAL1-43		Col17 em1
448192	4/10/2013	8/13/2013	17.8571	jeb Scores 1	0	0		F	B6(Col17 em 1)-Intr50-em1<567 bp del> TAL1-43	B6(Col17 em 1)-Intr50-em1<567 bp del> TAL1-43		Col17 em1
448192	4/10/2013	8/20/2013	18.8571	jeb Scores 1	0	0		F	B6(Col17 em 1)-Intr50-em1<567 bp del> TAL1-43	B6(Col17 em 1)-Intr50-em1<567 bp del> TAL1-43		Col17 em1
448192	4/10/2013	8/27/2013	19.8571	jeb Scores 1	0	0		F	B6(Col17 em 1)-Intr50-em1<567 bp del> TAL1-43	B6(Col17 em 1)-Intr50-em1<567 bp del> TAL1-43		Col17 em1
448192	4/10/2013	9/3/2013	20.8571	jeb Scores 1	0	0		F	B6(Col17 em 1)-Intr50-em1<567 bp del> TAL1-43	B6(Col17 em 1)-Intr50-em1<567 bp del> TAL1-43		Col17 em1
448192	4/10/2013	9/10/2013	21.8571	jeb Scores 1	0	0		F	B6(Col17 em 1)-Intr50-em1<567 bp del> TAL1-43	B6(Col17 em 1)-Intr50-em1<567 bp del> TAL1-43		Col17 em1
448192	4/10/2013	9/17/2013	22.8571	jeb Scores 1	0	0		F	B6(Col17 em 1)-Intr50-em1<567 bp del> TAL1-43	B6(Col17 em 1)-Intr50-em1<567 bp del> TAL1-43		Col17 em1
448192	4/10/2013	9/24/2013	23.8571	jeb Scores 1	0	0		F	B6(Col17 em 1)-Intr50-em1<567 bp del> TAL1-43	B6(Col17 em 1)-Intr50-em1<567 bp del> TAL1-43		Col17 em1
448192	4/10/2013	10/1/2013	24.8571	jeb Scores 1	0	0		F	B6(Col17 em 1)-Intr50-em1<567 bp del> TAL1-43	B6(Col17 em 1)-Intr50-em1<567 bp del> TAL1-43		Col17 em1
448192	4/10/2013	10/8/2013	25.8571	jeb Scores 1	0	0		F	B6(Col17 em 1)-Intr50-em1<567 bp del> TAL1-43	B6(Col17 em 1)-Intr50-em1<567 bp del> TAL1-43		Col17 em1
448192	4/10/2013	10/15/2013	26.8571	jeb Scores 1	0	0		F	B6(Col17 em 1)-Intr50-em1<567 bp del> TAL1-43	B6(Col17 em 1)-Intr50-em1<567 bp del> TAL1-43		Col17 em1
448192	4/10/2013	10/22/2013	27.8571	jeb Scores 1	0	0		F	B6(Col17 em 1)-Intr50-em1<567 bp del> TAL1-43	B6(Col17 em 1)-Intr50-em1<567 bp del> TAL1-43		Col17 em1
448192	4/10/2013	10/29/2013	28.8571	jeb Scores 1	0	0		F	B6(Col17 em 1)-Intr50-em1<567 bp del> TAL1-43	B6(Col17 em 1)-Intr50-em1<567 bp del> TAL1-43		Col17 em1
448192	4/10/2013	11/5/2013	29.8571	jeb Scores 1	0	0		F	B6(Col17 em 1)-Intr50-em1<567 bp del> TAL1-43	B6(Col17 em 1)-Intr50-em1<567 bp del> TAL1-43		Col17 em1
448192	4/10/2013	11/12/2013	30.8571	jeb Scores 1	0	0		F	B6(Col17 em 1)-Intr50-em1<567 bp del> TAL1-43	B6(Col17 em 1)-Intr50-em1<567 bp del> TAL1-43		Col17 em1
448192	4/10/2013	11/19/2013	31.8571	jeb Scores 1	0	0		F	B6(Col17 em 1)-Intr50-em1<567 bp del> TAL1-43	B6(Col17 em 1)-Intr50-em1<567 bp del> TAL1-43		Col17 em1
448192	4/10/2013	11/26/2013	32.8571	jeb Scores 1	0	0		F	B6(Col17 em 1)-Intr50-em1<567 bp del> TAL1-43	B6(Col17 em 1)-Intr50-em1<567 bp del> TAL1-43		Col17 em1
448192	4/10/2013	12/3/2013	33.8571	jeb Scores 1	0	0		F	B6(Col17 em 1)-Intr50-em1<567 bp del> TAL1-43	B6(Col17 em 1)-Intr50-em1<567 bp del> TAL1-43		Col17 em1
448192	4/10/2013	12/10/2013	34.8571	jeb Scores 1	0	0		F	B6(Col17 em 1)-Intr50-em1<567 bp del> TAL1-43	B6(Col17 em 1)-Intr50-em1<567 bp del> TAL1-43		Col17 em1
448192	4/10/2013	12/17/2013	35.8571	jeb Scores 1	0	0		F	B6(Col17 em 1)-Intr50-em1<567 bp del> TAL1-43	B6(Col17 em 1)-Intr50-em1<567 bp del> TAL1-43		Col17 em1
448192	4/10/2013	12/24/2013	36.8571	jeb Scores 1	0	0		F	B6(Col17 em 1)-Intr50-em1<567 bp del> TAL1-43	B6(Col17 em 1)-Intr50-em1<567 bp del> TAL1-43		Col17 em1
448192	4/10/2013	12/31/2013	37.8571	jeb Scores 1	0	0		F	B6(Col17 em 1)-Intr50-em1<567 bp del> TAL1-43	B6(Col17 em 1)-Intr50-em1<567 bp del> TAL1-43		Col17 em1
448192	4/10/2013	1/7/2014	38.8571	jeb Scores 1	0	0		F	B6(Col17 em 1)-Intr50-em1<567 bp del> TAL1-43	B6(Col17 em 1)-Intr50-em1<567 bp del> TAL1-43		Col17 em1
448192	4/10/2013	1/14/2014	39.8571	jeb Scores 1	0	0		F	B6(Col17 em 1)-Intr50-em1<567 bp del> TAL1-43	B6(Col17 em 1)-Intr50-em1<567 bp del> TAL1-43		Col17 em1
448192	4/10/2013	1/21/2014	40.8571	jeb Scores 1	0	0		F	B6(Col17 em 1)-Intr50-em1<567 bp del> TAL1-43	B6(Col17 em 1)-Intr50-em1<567 bp del> TAL1-43		Col17 em1
448192	4/10/2013	1/28/2014	41.8571	jeb Scores 1	0	0		F	B6(Col17 em 1)-Intr50-em1<567 bp del> TAL1-43	B6(Col17 em 1)-Intr50-em1<567 bp del> TAL1-43		Col17 em1
448192	4/10/2013	2/4/2014	42.8571	jeb Scores 1	0	0		F	B6(Col17 em 1)-Intr50-em1<567 bp del> TAL1-43	B6(Col17 em 1)-Intr50-em1<567 bp del> TAL1-43		Col17 em1
448192	4/10/2013	2/11/2014	43.8571	jeb Scores 1	0	0		F	B6(Col17 em 1)-Intr50-em1<567 bp del> TAL1-43	B6(Col17 em 1)-Intr50-em1<567 bp del> TAL1-43		Col17 em1
448192	4/10/2013	2/18/2014	44.8571	jeb Scores 1	0	0		F	B6(Col17 em 1)-Intr50-em1<567 bp del> TAL1-43	B6(Col17 em 1)-Intr50-em1<567 bp del> TAL1-43		Col17 em1
448192	4/10/2013	2/25/2014	45.8571	jeb Scores 1	0	0		F	B6(Col17 em 1)-Intr50-em1<567 bp del> TAL1-43	B6(Col17 em 1)-Intr50-em1<567 bp del> TAL1-43		Col17 em1
448192	4/10/2013	3/4/2014	46.8571	jeb Scores 1	0	0		F	B6(Col17 em 1)-Intr50-em1<567 bp del> TAL1-43	B6(Col17 em 1)-Intr50-em1<567 bp del> TAL1-43		Col17 em1
448192	4/10/2013	3/11/2014	47.8571	jeb Scores 1	0	0		F	B6(Col17 em 1)-Intr50-em1<567 bp del> TAL1-43	B6(Col17 em 1)-Intr50-em1<567 bp del> TAL1-43		Col17 em1
448192	4/10/2013	3/18/2014	48.8571	jeb Scores 1	0	0		F	B6(Col17 em 1)-Intr50-em1<567 bp del> TAL1-43	B6(Col17 em 1)-Intr50-em1<567 bp del> TAL1-43		Col17 em1
448192	4/10/2013	3/25/2014	49.8571	jeb Scores 1	0	0		F	B6(Col17 em 1)-Intr50-em1<567 bp del> TAL1-43	B6(Col17 em 1)-Intr50-em1<567 bp del> TAL1-43		Col17 em1
448192	4/10/2013	4/1/2014	50.8571	jeb Scores 1	0	0		F	B6(Col17 em 1)-Intr50-em1<567 bp del> TAL1-43	B6(Col17 em 1)-Intr50-em1<567 bp del> TAL1-43		Col17 em1
448192	4/10/2013	4/8/2014	51.8571	jeb Scores 1	0	0		F	B6(Col17 em 1)-Intr50-em1<567 bp del> TAL1-43	B6(Col17 em 1)-Intr50-em1<567 bp del> TAL1-43		Col17 em1
448192	4/10/2013	4/15/2014	52.8571	jeb Scores 1	0	0		F	B6(Col17 em 1)-Intr50-em1<567 bp del> TAL1-43	B6(Col17 em 1)-Intr50-em1<567 bp del> TAL1-43		Col17 em1
448192	4/10/2013	4/22/2014	53.8571	jeb Scores 1	0	0		F	B6(Col17 em 1)-Intr50-em1<567 bp del> TAL1-43	B6(Col17 em 1)-Intr50-em1<567 bp del> TAL1-43		Col17 em1
448192	4/10/2013	4/29/2014	54.8571	jeb Scores 1	0	0		F	B6(Col17 em 1)-Intr50-em1<567 bp del> TAL1-43	B6(Col17 em 1)-Intr50-em1<567 bp del> TAL1-43		Col17 em1
448192	4/10/2013	5/6/2014	55.8571	jeb Scores 1	0	0		F	B6(Col17 em 1)-Intr50-em1<567 bp del> TAL1-43	B6(Col17 em 1)-Intr50-em1<567 bp del> TAL1-43		Col17 em1
448192	4/10/2013	5/13/2014	56.8571	jeb Scores 1	0	0		F	B6(Col17 em 1)-Intr50-em1<567 bp del> TAL1-43	B6(Col17 em 1)-Intr50-em1<567 bp del> TAL1-43		Col17 em1
448192	4/10/2013	5/20/2014	57.8571	jeb Scores 1	0	0		F	B6(Col17 em 1)-Intr50-em1<567 bp del> TAL1-43	B6(Col17 em 1)-Intr50-em1<567 bp del> TAL1-43		Col17 em1
448192	4/10/2013	5/27/2014	58.8571	jeb Scores 1	0	0		F	B6(Col17 em 1)-Intr50-em1<567 bp del> TAL1-43	B6(Col17 em 1)-Intr50-em1<567 bp del> TAL1-43		Col17 em1
448192	4/10/2013	6/3/2014	59.8571	jeb Scores 1	0	0		F	B6(Col17 em 1)-Intr50-em1<567 bp del> TAL1-43	B6(Col17 em 1)-Intr50-em1<567 bp del> TAL1-43		Col17 em1
448193	4/10/2013	6/4/2013	7.85714	jeb Scores 1	0	0		M	B6(Col17 em 1)-Intr50-em1<567 bp del> TAL1-43	B6(Col17 em 1)-Intr50-em1<567 bp del> TAL1-43		Col17 em1
448193	4/10/2013	6/11/2013	8.85714	jeb Scores 1	0	0		M	B6(Col17 em 1)-Intr50-em1<567 bp del> TAL1-43	B6(Col17 em 1)-Intr50-em1<567 bp del> TAL1-43		Col17 em1
448193	4/10/2013	6/18/2013	9.85714	jeb Scores 1	0	0		M	B6(Col17 em 1)-Intr50-em1<567 bp del> TAL1-43	B6(Col17 em 1)-Intr50-em1<567 bp del> TAL1-43		Col17 em1
448193	4/10/2013	6/25/2013	10.8571	jeb Scores 1	0	0		M	B6(Col17 em 1)-Intr50-em1<567 bp del> TAL1-43	B6(Col17 em 1)-Intr50-em1<567 bp del> TAL1-43		Col17 em1
448193	4/10/2013	7/2/2013	11.8571	jeb Scores 1	0	0		M	B6(Col17 em 1)-Intr50-em1<567 bp del> TAL1-43	B6(Col17 em 1)-Intr50-em1<567 bp del> TAL1-43		Col17 em1
448193	4/10/2013	7/9/2013	12.8571	jeb Scores 1	0	0		M	B6(Col17 em 1)-Intr50-em1<567 bp del> TAL1-43	B6(Col17 em 1)-Intr50-em1<567 bp del> TAL1-43		Col17 em1
448193	4/10/2013	7/16/2013	13.8571	jeb Scores 1	0	0		M	B6(Col17 em 1)-Intr50-em1<567 bp del> TAL1-43	B6(Col17 em 1)-Intr50-em1<567 bp del> TAL1-43		Col17 em1
448193	4/10/2013	7/23/2013	14.8571	jeb Scores 1	0	0		M	B6(Col17 em 1)-Intr50-em1<567 bp del> TAL1-43	B6(Col17 em 1)-Intr50-em1<567 bp del> TAL1-43		Col17 em1
448193	4/10/2013	7/30/2013	15.8571	jeb Scores 1	0	0		M	B6(Col17 em 1)-Intr50-em1<567 bp del> TAL1-43	B6(Col17 em 1)-Intr50-em1<567 bp del> TAL1-43		Col17 em1
448193	4/10/2013	8/6/2013	16.8571	jeb Scores 1	0	0		M	B6(Col17 em 1)-Intr50-em1<567 bp del> TAL1-43	B6(Col17 em 1)-Intr50-em1<567 bp del> TAL1-43		Col17 em1
448193	4/10/2013	8/13/2013	17.8571	jeb Scores 1	0	0		M	B6(Col17 em 1)-Intr50-em1<567 bp del> TAL1-43	B6(Col17 em 1)-Intr50-em1<567 bp del> TAL1-43		Col17 em1
448193	4/10/2013	8/20/2013	18.8571	jeb Scores 1	0	0		M	B6(Col17 em 1)-Intr50-em1<567 bp del> TAL1-43	B6(Col17 em 1)-Intr50-em1<567 bp del> TAL1-43		Col17 em1
448193	4/10/2013	8/27/2013	19.8571	jeb Scores 1	0	0		M	B6(Col17 em 1)-Intr50-em1<567 bp del> TAL1-43	B6(Col17 em 1)-Intr50-em1<567 bp del> TAL1-43		Col17 em1
448193	4/10/2013	9/3/2013	20.8571	jeb Scores 1	0	0		M	B6(Col17 em 1)-Intr50-em1<567 bp del> TAL1-43	B6(Col17 em 1)-Intr50-em1<567 bp del> TAL1-43		Col17 em1
448193	4/10/2013	9/10/2013	21.8571	jeb Scores 1	0	0		M	B6(Col17 em 1)-Intr50-em1<567 bp del> TAL1-43	B6(Col17 em 1)-Intr50-em1<567 bp del> TAL1-43		Col17 em1
448193	4/10/2013	9/17/2013	22.8571	jeb Scores 1	0	0		M	B6(Col17 em 1)-Intr50-em1<567 bp del> TAL1-43	B6(Col17 em 1)-Intr50-em1<567 bp del> TAL1-43		Col17 em1
448193	4/10/2013	9/24/2013	23.8571	jeb Scores 1	0	0		M	B6(Col17 em 1)-Intr50-em1<567 bp del> TAL1-43	B6(Col17 em 1)-Intr50-em1<567 bp del> TAL1-43		Col17 em1
448193	4/10/2013	10/1/2013	24.8571	jeb Scores 1	0	0		M	B6(Col17 em 1)-Intr50-em1<567 bp del> TAL1-43	B6(Col17 em 1)-Intr50-em1<567 bp del> TAL1-43		Col17 em1
448193	4/10/2013	10/8/2013	25.8571	jeb Scores 1	0	0		M	B6(Col17 em 1)-Intr50-em1<567 bp del> TAL1-43	B6(Col17 em 1)-Intr50-em1<567 bp del> TAL1-43		Col17 em1
448193	4/10/2013	10/15/2013	26.8571	jeb Scores 1	0	0		M	B6(Col17 em 1)-Intr50-em1<567 bp del> TAL1-43	B6(Col17 em 1)-Intr50-em1<567 bp del> TAL1-43		Col17 em1
448193	4/10/2013	10/22/2013	27.8571	jeb Scores 1	0	0		M	B6(Col17 em 1)-Intr50-em1<567 bp del> TAL1-43	B6(Col17 em 1)-Intr50-em1<567 bp del> TAL1-43		Col17 em1
448193	4/10/2013	10/29/2013	28.8571	jeb Scores 1	0	0		M	B6(Col17 em 1)-Intr50-em1<567 bp del> TAL1-43	B6(Col17 em 1)-Intr50-em1<567 bp del> TAL1-43		Col17 em1
448193	4/10/2013	11/5/2013	29.8571	jeb Scores 1	0	0		M	B6(Col17 em 1)-Intr50-em1<567 bp del> TAL1-43	B6(Col17 em 1)-Intr50-em1<567 bp del> TAL1-43		Col17 em1
448193	4/10/2013	11/12/2013	30.8571	jeb Scores 1	0	0		M	B6(Col17 em 1)-Intr50-em1<567 bp del> TAL1-43	B6(Col17 em 1)-Intr50-em1<567 bp del> TAL1-43		Col17 em1
448193	4/10/2013	11/19/2013	31.8571	jeb Scores 1	0	0		M	B6(Col17 em 1)-Intr50-em1<567 bp del> TAL1-43	B6(Col17 em 1)-Intr50-em1<567 bp del> TAL1-43		Col17 em1
448193	4/10/2013	11/26/2013	32.8571	jeb Scores 1	0	0		M	B6(Col17 em 1)-Intr50-em1<567 bp del> TAL1-43	B6(Col17 em 1)-Intr50-em1<567 bp del> TAL1-43		Col17 em1
448193	4/10/2013	12/3/2013	33.8571	jeb Scores 1	0	0		M	B6(Col17 em 1)-Intr50-em1<567 bp del> TAL1-43	B6(Col17 em 1)-Intr50-em1<567 bp del> TAL1-43		Col17 em1
448193	4/10/2013	12/10/2013	34.8571	jeb Scores 1	0	0		M	B6(Col17 em 1)-Intr50-em1<567 bp del> TAL1-43	B6(Col17 em 1)-Intr50-em1<567 bp del> TAL1-43		Col17 em1
448193	4/10/2013	12/17/2013	35.8571	jeb Scores 1	0	0		M	B6(Col17 em 1)-Intr50-em1<567 bp del> TAL1-43	B6(Col17 em 1)-Intr50-em1<567 bp del> TAL1-43		Col17 em1
448193	4/10/2013	12/24/2013	36.8571	jeb Scores 1	0	0		M	B6(Col17 em 1)-Intr50-em1<567 bp del> TAL1-43	B6(Col17 em 1)-Intr50-em1<567 bp del> TAL1-43		Col17 em1
448193	4/10/2013	12/31/2013	37.8571	jeb Scores 1	0	0		M	B6(Col17 em 1)-Intr50-em1<567 bp del> TAL1-43	B6(Col17 em 1)-Intr50-em1<567 bp del> TAL1-43		Col17 em1
448193	4/10/2013	1/7/2014	38.8571	jeb Scores 1	0	0		M	B6(Col17 em 1)-Intr50-em1<567 bp del> TAL1-43	B6(Col17 em 1)-Intr50-em1<567 bp del> TAL1-43		Col17 em1
448193	4/10/2013	1/14/2014	39.8571	jeb Scores 1	0	0		M	B6(Col17 em 1)-Intr50-em1<567 bp del> TAL1-43	B6(Col17 em 1)-Intr50-em1<567 bp del> TAL1-43		Col17 em1
448193	4/10/2013	1/21/2014	40.8571	jeb Scores 1	0	0		M	B6(Col17 em 1)-Intr50-em1<567 bp del> TAL1-43	B6(Col17 em 1)-Intr50-em1<567 bp del> TAL1-43		Col17 em1
448193	4/10/2013	1/28/2014	41.8571	jeb Scores 1	0	0		M	B6(Col17 em 1)-Intr50-em1<567 bp del> TAL1-43	B6(Col17 em 1)-Intr50-em1<567 bp del> TAL1-43		Col17 em1
448193	4/10/2013	2/4/2014	42.8571	jeb Scores 1	0	0		M	B6(Col17 em 1)-Intr50-em1<567 bp del> TAL1-43	B6(Col17 em 1)-Intr50-em1<567 bp del> TAL1-43		Col17 em1
448193	4/10/2013	2/11/2014	43.8571	jeb Scores 1	0	0		M	B6(Col17 em 1)-Intr50-em1<567 bp del> TAL1-43	B6(Col17 em 1)-Intr50-em1<567 bp del> TAL1-43		Col17 em1
448193	4/10/2013	2/18/2014	44.8571	jeb Scores 1	0	0		M	B6(Col17 em 1)-Intr50-em1<567 bp del> TAL1-43	B6(Col17 em 1)-Intr50-em1<567 bp del> TAL1-43		Col17 em1
448193	4/10/2013	2/25/2014	45.8571	jeb Scores 1	0	0		M	B6(Col17 em 1)-Intr50-em1<567 bp del> TAL1-43	B6(Col17 em 1)-Intr50-em1<567 bp del> TAL1-43		Col17 em1
448193	4/10/2013	3/4/2014	46.8571	jeb Scores 1	0	0		M	B6(Col17 em 1)-Intr50-em1<567 bp del> TAL1-43	B6(Col17 em 1)-Intr50-em1<567 bp del> TAL1-43		Col17 em1
448193	4/10/2013	3/11/2014	47.8571	jeb Scores 1	0	0		M	B6(Col17 em 1)-Intr50-em1<567 bp del> TAL1-43	B6(Col17 em 1)-Intr50-em1<567 bp del> TAL1-43		Col17 em1
448193	4/10/2013	3/18/2014	48.8571	jeb Scores 1	0	0		M	B6(Col17 em 1)-Intr50-em1<567 bp del> TAL1-43	B6(Col17 em 1)-Intr50-em1<567 bp del> TAL1-43		Col17 em1
448193	4/10/2013	3/25/2014	49.8571	jeb Scores 1	0	0		M	B6(Col17 em 1)-Intr50-em1<567 bp del> TAL1-43	B6(Col17 em 1)-Intr50-em1<567 bp del> TAL1-43		Col17 em1
448193	4/10/2013	4/1/2014	50.8571	jeb Scores 1	0	0		M	B6(Col17 em 1)-Intr50-em1<567 bp del> TAL1-43	B6(Col17 em 1)-Intr50-em1<567 bp del> TAL1-43		Col17 em1
448193	4/10/2013	4/8/2014	51.8571	jeb Scores 1	0	0		M	B6(Col17 em 1)-Intr50-em1<567 bp del> TAL1-43	B6(Col17 em 1)-Intr50-em1<567 bp del> TAL1-43		Col17 em1
448193	4/10/2013	4/15/2014	52.8571	jeb Scores 1	0	0		M	B6(Col17 em 1)-Intr50-em1<567 bp del> TAL1-43	B6(Col17 em 1)-Intr50-em1<567 bp del> TAL1-43		Col17 em1
448193	4/10/2013	4/22/2014	53.8571	jeb Scores 1	0	0		M	B6(Col17 em 1)-Intr50-em1<567 bp del> TAL1-43	B6(Col17 em 1)-Intr50-em1<567 bp del> TAL1-43		Col17 em1
448193	4/10/2013	4/29/2014	54.8571	jeb Scores 1	0	0		M	B6(Col17 em 1)-Intr50-em1<567 bp del> TAL1-43	B6(Col17 em 1)-Intr50-em1<567 bp del> TAL1-43		Col17 em1
448193	4/10/2013	5/6/2014	55.8571	jeb Scores 1	0	0		M	B6(Col17 em 1)-Intr50-em1<567 bp del> TAL1-43	B6(Col17 em 1)-Intr50-em1<567 bp del> TAL1-43		Col17 em1
448193	4/10/2013	5/13/2014	56.8571	jeb Scores 1	0	0		M	B6(Col17 em 1)-Intr50-em1<567 bp del> TAL1-43	B6(Col17 em 1)-Intr50-em1<567 bp del> TAL1-43		Col17 em1
448193	4/10/2013	5/20/2014	57.8571	jeb Scores 1	0	0		M	B6(Col17 em 1)-Intr50-em1<567 bp del> TAL1-43	B6(Col17 em 1)-Intr50-em1<567 bp del> TAL1-43		Col17 em1
448193	4/10/2013	5/27/2014	58.8571	jeb Scores 1	0	0		M	B6(Col17 em 1)-Intr50-em1<567 bp del> TAL1-43	B6(Col17 em 1)-Intr50-em1<567 bp del> TAL1-43		Col17 em1
448193	4/10/2013	6/3/2014	59.8571	jeb Scores 1	0	0		M	B6(Col17 em 1)-Intr50-em1<567 bp del> TAL1-43	B6(Col17 em 1)-Intr50-em1<567 bp del> TAL1-43		Col17 em1
448194	4/10/2013	6/4/2013	7.85714	jeb Scores 1	0	0		M	B6(Col17 em 1)-Intr50-em1<567 bp del> TAL1-43	B6(Col17 em 1)-Intr50-em1<567 bp del> TAL1-43		Col17 em1
448194	4/10/2013	6/11/2013	8.85714	jeb Scores 1	0	0		M	B6(Col17 em 1)-Intr50-em1<567 bp del> TAL1-43	B6(Col17 em 1)-Intr50-em1<567 bp del> TAL1-43		Col17 em1
448194	4/10/2013	6/18/2013	9.85714	jeb Scores 1	0	0		M	B6(Col17 em 1)-Intr50-em1<567 bp del> TAL1-43	B6(Col17 em 1)-Intr50-em1<567 bp del> TAL1-43		Col17 em1
448194	4/10/2013	6/25/2013	10.8571	jeb Scores 1	0	0		M	B6(Col17 em 1)-Intr50-em1<567 bp del> TAL1-43	B6(Col17 em 1)-Intr50-em1<567 bp del> TAL1-43		Col17 em1
448194	4/10/2013	7/2/2013	11.8571	jeb Scores 1	0	0		M	B6(Col17 em 1)-Intr50-em1<567 bp del> TAL1-43	B6(Col17 em 1)-Intr50-em1<567 bp del> TAL1-43		Col17 em1
448194	4/10/2013	7/9/2013	12.8571	jeb Scores 1	0	0		M	B6(Col17 em 1)-Intr50-em1<567 bp del> TAL1-43	B6(Col17 em 1)-Intr50-em1<567 bp del> TAL1-43		Col17 em1
448194	4/10/2013	7/16/2013	13.8571	jeb Scores 1	0	0		M	B6(Col17 em 1)-Intr50-em1<567 bp del> TAL1-43	B6(Col17 em 1)-Intr50-em1<567 bp del> TAL1-43		Col17 em1
448194	4/10/2013	7/23/2013	14.8571	jeb Scores 1	0	0		M	B6(Col17 em 1)-Intr50-em1<567 bp del> TAL1-43	B6(Col17 em 1)-Intr50-em1<567 bp del> TAL1-43		Col17 em1
448194	4/10/2013	7/30/2013	15.8571	jeb Scores 1	0	0		M	B6(Col17 em 1)-Intr50-em1<567 bp del> TAL1-43	B6(Col17 em 1)-Intr50-em1<567 bp del> TAL1-43		Col17 em1
448194	4/10/2013	8/6/2013	16.8571	jeb Scores 1	0	0		M	B6(Col17 em 1)-Intr50-em1<567 bp del> TAL1-43	B6(Col17 em 1)-Intr50-em1<567 bp del> TAL1-43		Col17 em1
448194	4/10/2013	8/13/2013	17.8571	jeb Scores 1	0	0		M	B6(Col17 em 1)-Intr50-em1<567 bp del> TAL1-43	B6(Col17 em 1)-Intr50-em1<567 bp del> TAL1-43		Col17 em1
448194	4/10/2013	8/20/2013	18.8571	jeb Scores 1	0	0		M	B6(Col17 em 1)-Intr50-em1<567 bp del> TAL1-43	B6(Col17 em 1)-Intr50-em1<567 bp del> TAL1-43		Col17 em1
448194	4/10/2013	8/27/2013	19.8571	jeb Scores 1	0	0		M	B6(Col17 em 1)-Intr50-em1<567 bp del> TAL1-43	B6(Col17 em 1)-Intr50-em1<567 bp del> TAL1-43		Col17 em1
448194	4/10/2013	9/3/2013	20.8571	jeb Scores 1	0	0		M	B6(Col17 em 1)-Intr50-em1<567 bp del> TAL1-43	B6(Col17 em 1)-Intr50-em1<567 bp del> TAL1-43		Col17 em1
448194	4/10/2013	9/10/2013	21.8571	jeb Scores 1	0	0		M	B6(Col17 em 1)-Intr50-em1<567 bp del> TAL1-43	B6(Col17 em 1)-Intr50-em1<567 bp del> TAL1-43		Col17 em1
448194	4/10/2013	9/17/2013	22.8571	jeb Scores 1	0	0		M	B6(Col17 em 1)-Intr50-em1<567 bp del> TAL1-43	B6(Col17 em 1)-Intr50-em1<567 bp del> TAL1-43		Col17 em1
448194	4/10/2013	9/24/2013	23.8571	jeb Scores 1	0	0		M	B6(Col17 em 1)-Intr50-em1<567 bp del> TAL1-43	B6(Col17 em 1)-Intr50-em1<567 bp del> TAL1-43		Col17 em1
448194	4/10/2013	10/1/2013	24.8571	jeb Scores 1	0	0		M	B6(Col17 em 1)-Intr50-em1<567 bp del> TAL1-43	B6(Col17 em 1)-Intr50-em1<567 bp del> TAL1-43		Col17 em1
448194	4/10/2013	10/8/2013	25.8571	jeb Scores 1	0	0		M	B6(Col17 em 1)-Intr50-em1<567 bp del> TAL1-43	B6(Col17 em 1)-Intr50-em1<567 bp del> TAL1-43		Col17 em1
448194	4/10/2013	10/15/2013	26.8571	jeb Scores 1	0	0		M	B6(Col17 em 1)-Intr50-em1<567 bp del> TAL1-43	B6(Col17 em 1)-Intr50-em1<567 bp del> TAL1-43		Col17 em1
448194	4/10/2013	10/22/2013	27.8571	jeb Scores 1	0	0		M	B6(Col17 em 1)-Intr50-em1<567 bp del> TAL1-43	B6(Col17 em 1)-Intr50-em1<567 bp del> TAL1-43		Col17 em1
448194	4/10/2013	10/29/2013	28.8571	jeb Scores 1	0	0		M	B6(Col17 em 1)-Intr50-em1<567 bp del> TAL1-43	B6(Col17 em 1)-Intr50-em1<567 bp del> TAL1-43		Col17 em1
448194	4/10/2013	11/5/2013	29.8571	jeb Scores 1	0	0		M	B6(Col17 em 1)-Intr50-em1<567 bp del> TAL1-43	B6(Col17 em 1)-Intr50-em1<567 bp del> TAL1-43		Col17 em1
448194	4/10/2013	11/12/2013	30.8571	jeb Scores 1	0	0		M	B6(Col17 em 1)-Intr50-em1<567 bp del> TAL1-43	B6(Col17 em 1)-Intr50-em1<567 bp del> TAL1-43		Col17 em1
448194	4/10/2013	11/19/2013	31.8571	jeb Scores 1	0	0		M	B6(Col17 em 1)-Intr50-em1<567 bp del> TAL1-43	B6(Col17 em 1)-Intr50-em1<567 bp del> TAL1-43		Col17 em1
448194	4/10/2013	11/26/2013	32.8571	jeb Scores 1	0	0		M	B6(Col17 em 1)-Intr50-em1<567 bp del> TAL1-43	B6(Col17 em 1)-Intr50-em1<567 bp del> TAL1-43		Col17 em1
448194	4/10/2013	12/3/2013	33.8571	jeb Scores 1	0	0		M	B6(Col17 em 1)-Intr50-em1<567 bp del> TAL1-43	B6(Col17 em 1)-Intr50-em1<567 bp del> TAL1-43		Col17 em1
448194	4/10/2013	12/10/2013	34.8571	jeb Scores 1	0	0		M	B6(Col17 em 1)-Intr50-em1<567 bp del> TAL1-43	B6(Col17 em 1)-Intr50-em1<567 bp del> TAL1-43		Col17 em1
448194	4/10/2013	12/17/2013	35.8571	jeb Scores 1	0	0		M	B6(Col17 em 1)-Intr50-em1<567 bp del> TAL1-43	B6(Col17 em 1)-Intr50-em1<567 bp del> TAL1-43		Col17 em1
448194	4/10/2013	12/24/2013	36.8571	jeb Scores 1	0	0		M	B6(Col17 em 1)-Intr50-em1<567 bp del> TAL1-43	B6(Col17 em 1)-Intr50-em1<567 bp del> TAL1-43		Col17 em1
448194	4/10/2013	12/31/2013	37.8571	jeb Scores 1	0	0		M	B6(Col17 em 1)-Intr50-em1<567 bp del> TAL1-43	B6(Col17 em 1)-Intr50-em1<567 bp del> TAL1-43		Col17 em1
448194	4/10/2013	1/7/2014	38.8571	jeb Scores 1	0	0		M	B6(Col17 em 1)-Intr50-em1<567 bp del> TAL1-43	B6(Col17 em 1)-Intr50-em1<567 bp del> TAL1-43		Col17 em1
448194	4/10/2013	1/14/2014	39.8571	jeb Scores 1	0	0		M	B6(Col17 em 1)-Intr50-em1<567 bp del> TAL1-43	B6(Col17 em 1)-Intr50-em1<567 bp del> TAL1-43		Col17 em1
448194	4/10/2013	1/21/2014	40.8571	jeb Scores 1	0	0		M	B6(Col17 em 1)-Intr50-em1<567 bp del> TAL1-43	B6(Col17 em 1)-Intr50-em1<567 bp del> TAL1-43		Col17 em1
448194	4/10/2013	1/28/2014	41.8571	jeb Scores 1	0	0		M	B6(Col17 em 1)-Intr50-em1<567 bp del> TAL1-43	B6(Col17 em 1)-Intr50-em1<567 bp del> TAL1-43		Col17 em1
448194	4/10/2013	2/4/2014	42.8571	jeb Scores 1	0	0		M	B6(Col17 em 1)-Intr50-em1<567 bp del> TAL1-43	B6(Col17 em 1)-Intr50-em1<567 bp del> TAL1-43		Col17 em1
448194	4/10/2013	2/11/2014	43.8571	jeb Scores 1	0	0		M	B6(Col17 em 1)-Intr50-em1<567 bp del> TAL1-43	B6(Col17 em 1)-Intr50-em1<567 bp del> TAL1-43		Col17 em1
448194	4/10/2013	2/18/2014	44.8571	jeb Scores 1	0	0		M	B6(Col17 em 1)-Intr50-em1<567 bp del> TAL1-43	B6(Col17 em 1)-Intr50-em1<567 bp del> TAL1-43		Col17 em1
448194	4/10/2013	2/25/2014	45.8571	jeb Scores 1	0	0		M	B6(Col17 em 1)-Intr50-em1<567 bp del> TAL1-43	B6(Col17 em 1)-Intr50-em1<567 bp del> TAL1-43		Col17 em1
448194	4/10/2013	3/4/2014	46.8571	jeb Scores 1	0	0		M	B6(Col17 em 1)-Intr50-em1<567 bp del> TAL1-43	B6(Col17 em 1)-Intr50-em1<567 bp del> TAL1-43		Col17 em1
448194	4/10/2013	3/11/2014	47.8571	jeb Scores 1	0	0		M	B6(Col17 em 1)-Intr50-em1<567 bp del> TAL1-43	B6(Col17 em 1)-Intr50-em1<567 bp del> TAL1-43		Col17 em1
448194	4/10/2013	3/18/2014	48.8571	jeb Scores 1	0	0		M	B6(Col17 em 1)-Intr50-em1<567 bp del> TAL1-43	B6(Col17 em 1)-Intr50-em1<567 bp del> TAL1-43		Col17 em1
448194	4/10/2013	3/25/2014	49.8571	jeb Scores 1	0	0		M	B6(Col17 em 1)-Intr50-em1<567 bp del> TAL1-43	B6(Col17 em 1)-Intr50-em1<567 bp del> TAL1-43		Col17 em1
448194	4/10/2013	4/1/2014	50.8571	jeb Scores 1	0	0		M	B6(Col17 em 1)-Intr50-em1<567 bp del> TAL1-43	B6(Col17 em 1)-Intr50-em1<567 bp del> TAL1-43		Col17 em1
448194	4/10/2013	4/8/2014	51.8571	jeb Scores 1	0	0		M	B6(Col17 em 1)-Intr50-em1<567 bp del> TAL1-43	B6(Col17 em 1)-Intr50-em1<567 bp del> TAL1-43		Col17 em1
448194	4/10/2013	4/15/2014	52.8571	jeb Scores 1	0	0		M	B6(Col17 em 1)-Intr50-em1<567 bp del> TAL1-43	B6(Col17 em 1)-Intr50-em1<567 bp del> TAL1-43		Col17 em1
448194	4/10/2013	4/22/2014	53.8571	jeb Scores 1	0	0		M	B6(Col17 em 1)-Intr50-em1<567 bp del> TAL1-43	B6(Col17 em 1)-Intr50-em1<567 bp del> TAL1-43		Col17 em1
448194	4/10/2013	4/29/2014	54.8571	jeb Scores 1	0	0		M	B6(Col17 em 1)-Intr50-em1<567 bp del> TAL1-43	B6(Col17 em 1)-Intr50-em1<567 bp del> TAL1-43		Col17 em1
448194	4/10/2013	5/6/2014	55.8571	jeb Scores 1	0	0		M	B6(Col17 em 1)-Intr50-em1<567 bp del> TAL1-43	B6(Col17 em 1)-Intr50-em1<567 bp del> TAL1-43		Col17 em1
448194	4/10/2013	5/13/2014	56.8571	jeb Scores 1	0	0		M	B6(Col17 em 1)-Intr50-em1<567 bp del> TAL1-43	B6(Col17 em 1)-Intr50-em1<567 bp del> TAL1-43		Col17 em1
448194	4/10/2013	5/20/2014	57.8571	jeb Scores 1	0	0		M	B6(Col17 em 1)-Intr50-em1<567 bp del> TAL1-43	B6(Col17 em 1)-Intr50-em1<567 bp del> TAL1-43		Col17 em1
448194	4/10/2013	5/27/2014	58.8571	jeb Scores 1	0	0		M	B6(Col17 em 1)-Intr50-em1<567 bp del> TAL1-43	B6(Col17 em 1)-Intr50-em1<567 bp del> TAL1-43		Col17 em1
448194	4/10/2013	6/3/2014	59.8571	jeb Scores 1	0	0		M	B6(Col17 em 1)-Intr50-em1<567 bp del> TAL1-43	B6(Col17 em 1)-Intr50-em1<567 bp del> TAL1-43		Col17 em1
448195	4/10/2013	6/4/2013	7.85714	jeb Scores 1	0	0		M	B6(Col17 em 1)-Intr50-em1<567 bp del> TAL1-43	B6(Col17 em 1)-Intr50-em1<567 bp del> TAL1-43		Col17 em1
448195	4/10/2013	6/11/2013	8.85714	jeb Scores 1	0	0		M	B6(Col17 em 1)-Intr50-em1<567 bp del> TAL1-43	B6(Col17 em 1)-Intr50-em1<567 bp del> TAL1-43		Col17 em1
448195	4/10/2013	6/18/2013	9.85714	jeb Scores 1	0	0		M	B6(Col17 em 1)-Intr50-em1<567 bp del> TAL1-43	B6(Col17 em 1)-Intr50-em1<567 bp del> TAL1-43		Col17 em1
448195	4/10/2013	6/25/2013	10.8571	jeb Scores 1	0	0		M	B6(Col17 em 1)-Intr50-em1<567 bp del> TAL1-43	B6(Col17 em 1)-Intr50-em1<567 bp del> TAL1-43		Col17 em1
448195	4/10/2013	7/2/2013	11.8571	jeb Scores 1	0	0		M	B6(Col17 em 1)-Intr50-em1<567 bp del> TAL1-43	B6(Col17 em 1)-Intr50-em1<567 bp del> TAL1-43		Col17 em1
448195	4/10/2013	7/9/2013	12.8571	jeb Scores 1	0	0		M	B6(Col17 em 1)-Intr50-em1<567 bp del> TAL1-43	B6(Col17 em 1)-Intr50-em1<567 bp del> TAL1-43		Col17 em1
448195	4/10/2013	7/16/2013	13.8571	jeb Scores 1	0	0		M	B6(Col17 em 1)-Intr50-em1<567 bp del> TAL1-43	B6(Col17 em 1)-Intr50-em1<567 bp del> TAL1-43		Col17 em1
448195	4/10/2013	7/23/2013	14.8571	jeb Scores 1	0	0		M	B6(Col17 em 1)-Intr50-em1<567 bp del> TAL1-43	B6(Col17 em 1)-Intr50-em1<567 bp del> TAL1-43		Col17 em1
448195	4/10/2013	7/30/2013	15.8571	jeb Scores 1	0	0		M	B6(Col17 em 1)-Intr50-em1<567 bp del> TAL1-43	B6(Col17 em 1)-Intr50-em1<567 bp del> TAL1-43		Col17 em1
448195	4/10/2013	8/6/2013	16.8571	jeb Scores 1	0	0		M	B6(Col17 em 1)-Intr50-em1<567 bp del> TAL1-43	B6(Col17 em 1)-Intr50-em1<567 bp del> TAL1-43		Col17 em1
448195	4/10/2013	8/13/2013	17.8571	jeb Scores 1	0	0		M	B6(Col17 em 1)-Intr50-em1<567 bp del> TAL1-43	B6(Col17 em 1)-Intr50-em1<567 bp del> TAL1-43		Col17 em1
448195	4/10/2013	8/20/2013	18.8571	jeb Scores 1	0	0		M	B6(Col17 em 1)-Intr50-em1<567 bp del> TAL1-43	B6(Col17 em 1)-Intr50-em1<567 bp del> TAL1-43		Col17 em1
448195	4/10/2013	8/27/2013	19.8571	jeb Scores 1	0	0		M	B6(Col17 em 1)-Intr50-em1<567 bp del> TAL1-43	B6(Col17 em 1)-Intr50-em1<567 bp del> TAL1-43		Col17 em1
448195	4/10/2013	9/3/2013	20.8571	jeb Scores 1	0	0		M	B6(Col17 em 1)-Intr50-em1<567 bp del> TAL1-43	B6(Col17 em 1)-Intr50-em1<567 bp del> TAL1-43		Col17 em1
448195	4/10/2013	9/10/2013	21.8571	jeb Scores 1	0	0		M	B6(Col17 em 1)-Intr50-em1<567 bp del> TAL1-43	B6(Col17 em 1)-Intr50-em1<567 bp del> TAL1-43		Col17 em1
448195	4/10/2013	9/17/2013	22.8571	jeb Scores 1	0	0		M	B6(Col17 em 1)-Intr50-em1<567 bp del> TAL1-43	B6(Col17 em 1)-Intr50-em1<567 bp del> TAL1-43		Col17 em1
448195	4/10/2013	9/24/2013	23.8571	jeb Scores 1	0	0		M	B6(Col17 em 1)-Intr50-em1<567 bp del> TAL1-43	B6(Col17 em 1)-Intr50-em1<567 bp del> TAL1-43		Col17 em1
448195	4/10/2013	10/1/2013	24.8571	jeb Scores 1	0	0		M	B6(Col17 em 1)-Intr50-em1<567 bp del> TAL1-43	B6(Col17 em 1)-Intr50-em1<567 bp del> TAL1-43		Col17 em1
448195	4/10/2013	10/8/2013	25.8571	jeb Scores 1	0	0		M	B6(Col17 em 1)-Intr50-em1<567 bp del> TAL1-43	B6(Col17 em 1)-Intr50-em1<567 bp del> TAL1-43		Col17 em1
448195	4/10/2013	10/15/2013	26.8571	jeb Scores 1	0	0		M	B6(Col17 em 1)-Intr50-em1<567 bp del> TAL1-43	B6(Col17 em 1)-Intr50-em1<567 bp del> TAL1-43		Col17 em1
448195	4/10/2013	10/22/2013	27.8571	jeb Scores 1	0	0		M	B6(Col17 em 1)-Intr50-em1<567 bp del> TAL1-43	B6(Col17 em 1)-Intr50-em1<567 bp del> TAL1-43		Col17 em1
448195	4/10/2013	10/29/2013	28.8571	jeb Scores 1	0	0		M	B6(Col17 em 1)-Intr50-em1<567 bp del> TAL1-43	B6(Col17 em 1)-Intr50-em1<567 bp del> TAL1-43		Col17 em1
448195	4/10/2013	11/5/2013	29.8571	jeb Scores 1	0	0		M	B6(Col17 em 1)-Intr50-em1<567 bp del> TAL1-43	B6(Col17 em 1)-Intr50-em1<567 bp del> TAL1-43		Col17 em1
448195	4/10/2013	11/12/2013	30.8571	jeb Scores 1	0	0		M	B6(Col17 em 1)-Intr50-em1<567 bp del> TAL1-43	B6(Col17 em 1)-Intr50-em1<567 bp del> TAL1-43		Col17 em1
448195	4/10/2013	11/19/2013	31.8571	jeb Scores 1	0	0		M	B6(Col17 em 1)-Intr50-em1<567 bp del> TAL1-43	B6(Col17 em 1)-Intr50-em1<567 bp del> TAL1-43		Col17 em1
448195	4/10/2013	11/26/2013	32.8571	jeb Scores 1	0	0		M	B6(Col17 em 1)-Intr50-em1<567 bp del> TAL1-43	B6(Col17 em 1)-Intr50-em1<567 bp del> TAL1-43		Col17 em1
448195	4/10/2013	12/3/2013	33.8571	jeb Scores 1	0	0		M	B6(Col17 em 1)-Intr50-em1<567 bp del> TAL1-43	B6(Col17 em 1)-Intr50-em1<567 bp del> TAL1-43		Col17 em1
448195	4/10/2013	12/10/2013	34.8571	jeb Scores 1	0	0		M	B6(Col17 em 1)-Intr50-em1<567 bp del> TAL1-43	B6(Col17 em 1)-Intr50-em1<567 bp del> TAL1-43		Col17 em1
448195	4/10/2013	12/17/2013	35.8571	jeb Scores 1	0	0		M	B6(Col17 em 1)-Intr50-em1<567 bp del> TAL1-43	B6(Col17 em 1)-Intr50-em1<567 bp del> TAL1-43		Col17 em1
448195	4/10/2013	12/24/2013	36.8571	jeb Scores 1	0	0		M	B6(Col17 em 1)-Intr50-em1<567 bp del> TAL1-43	B6(Col17 em 1)-Intr50-em1<567 bp del> TAL1-43		Col17 em1
448195	4/10/2013	12/31/2013	37.8571	jeb Scores 1	0	0		M	B6(Col17 em 1)-Intr50-em1<567 bp del> TAL1-43	B6(Col17 em 1)-Intr50-em1<567 bp del> TAL1-43		Col17 em1
448195	4/10/2013	1/7/2014	38.8571	jeb Scores 1	0	0		M	B6(Col17 em 1)-Intr50-em1<567 bp del> TAL1-43	B6(Col17 em 1)-Intr50-em1<567 bp del> TAL1-43		Col17 em1
448195	4/10/2013	1/14/2014	39.8571	jeb Scores 1	0	0		M	B6(Col17 em 1)-Intr50-em1<567 bp del> TAL1-43	B6(Col17 em 1)-Intr50-em1<567 bp del> TAL1-43		Col17 em1
448195	4/10/2013	1/21/2014	40.8571	jeb Scores 1	0	0		M	B6(Col17 em 1)-Intr50-em1<567 bp del> TAL1-43	B6(Col17 em 1)-Intr50-em1<567 bp del> TAL1-43		Col17 em1
448195	4/10/2013	1/28/2014	41.8571	jeb Scores 1	0	0		M	B6(Col17 em 1)-Intr50-em1<567 bp del> TAL1-43	B6(Col17 em 1)-Intr50-em1<567 bp del> TAL1-43		Col17 em1
448195	4/10/2013	2/4/2014	42.8571	jeb Scores 1	0	0		M	B6(Col17 em 1)-Intr50-em1<567 bp del> TAL1-43	B6(Col17 em 1)-Intr50-em1<567 bp del> TAL1-43		Col17 em1
448195	4/10/2013	2/11/2014	43.8571	jeb Scores 1	0	0		M	B6(Col17 em 1)-Intr50-em1<567 bp del> TAL1-43	B6(Col17 em 1)-Intr50-em1<567 bp del> TAL1-43		Col17 em1
448195	4/10/2013	2/18/2014	44.8571	jeb Scores 1	0	0		M	B6(Col17 em 1)-Intr50-em1<567 bp del> TAL1-43	B6(Col17 em 1)-Intr50-em1<567 bp del> TAL1-43		Col17 em1
448195	4/10/2013	2/25/2014	45.8571	jeb Scores 1	0	0		M	B6(Col17 em 1)-Intr50-em1<567 bp del> TAL1-43	B6(Col17 em 1)-Intr50-em1<567 bp del> TAL1-43		Col17 em1
448195	4/10/2013	3/4/2014	46.8571	jeb Scores 1	0	0		M	B6(Col17 em 1)-Intr50-em1<567 bp del> TAL1-43	B6(Col17 em 1)-Intr50-em1<567 bp del> TAL1-43		Col17 em1
448195	4/10/2013	3/11/2014	47.8571	jeb Scores 1	0	0		M	B6(Col17 em 1)-Intr50-em1<567 bp del> TAL1-43	B6(Col17 em 1)-Intr50-em1<567 bp del> TAL1-43		Col17 em1
448195	4/10/2013	3/18/2014	48.8571	jeb Scores 1	0	0		M	B6(Col17 em 1)-Intr50-em1<567 bp del> TAL1-43	B6(Col17 em 1)-Intr50-em1<567 bp del> TAL1-43		Col17 em1
448195	4/10/2013	3/25/2014	49.8571	jeb Scores 1	0	0		M	B6(Col17 em 1)-Intr50-em1<567 bp del> TAL1-43	B6(Col17 em 1)-Intr50-em1<567 bp del> TAL1-43		Col17 em1
448195	4/10/2013	4/1/2014	50.8571	jeb Scores 1	0	0		M	B6(Col17 em 1)-Intr50-em1<567 bp del> TAL1-43	B6(Col17 em 1)-Intr50-em1<567 bp del> TAL1-43		Col17 em1
448195	4/10/2013	4/8/2014	51.8571	jeb Scores 1	0	0		M	B6(Col17 em 1)-Intr50-em1<567 bp del> TAL1-43	B6(Col17 em 1)-Intr50-em1<567 bp del> TAL1-43		Col17 em1
448195	4/10/2013	4/15/2014	52.8571	jeb Scores 1	0	0		M	B6(Col17 em 1)-Intr50-em1<567 bp del> TAL1-43	B6(Col17 em 1)-Intr50-em1<567 bp del> TAL1-43		Col17 em1
448195	4/10/2013	4/22/2014	53.8571	jeb Scores 1	0	0		M	B6(Col17 em 1)-Intr50-em1<567 bp del> TAL1-43	B6(Col17 em 1)-Intr50-em1<567 bp del> TAL1-43		Col17 em1
448195	4/10/2013	4/29/2014	54.8571	jeb Scores 1	0	0		M	B6(Col17 em 1)-Intr50-em1<567 bp del> TAL1-43	B6(Col17 em 1)-Intr50-em1<567 bp del> TAL1-43		Col17 em1
448195	4/10/2013	5/6/2014	55.8571	jeb Scores 1	0	0		M	B6(Col17 em 1)-Intr50-em1<567 bp del> TAL1-43	B6(Col17 em 1)-Intr50-em1<567 bp del> TAL1-43		Col17 em1
448195	4/10/2013	5/13/2014	56.8571	jeb Scores 1	0	0		M	B6(Col17 em 1)-Intr50-em1<567 bp del> TAL1-43	B6(Col17 em 1)-Intr50-em1<567 bp del> TAL1-43		Col17 em1
448195	4/10/2013	5/20/2014	57.8571	jeb Scores 1	0	0		M	B6(Col17 em 1)-Intr50-em1<567 bp del> TAL1-43	B6(Col17 em 1)-Intr50-em1<567 bp del> TAL1-43		Col17 em1
448195	4/10/2013	5/27/2014	58.8571	jeb Scores 1	0	0		M	B6(Col17 em 1)-Intr50-em1<567 bp del> TAL1-43	B6(Col17 em 1)-Intr50-em1<567 bp del> TAL1-43		Col17 em1
448195	4/10/2013	6/3/2014	59.8571	jeb Scores 1	0	0		M	B6(Col17 em 1)-Intr50-em1<567 bp del> TAL1-43	B6(Col17 em 1)-Intr50-em1<567 bp del> TAL1-43		Col17 em1
448196	4/10/2013	6/4/2013	7.85714	jeb Scores 1	0	0		M	B6(Col17 em 1)-Intr50-em1<567 bp del> TAL1-43	B6(Col17 em 1)-Intr50-em1<567 bp del> TAL1-43		Col17 em1
448196	4/10/2013	6/11/2013	8.85714	jeb Scores 1	0	0		M	B6(Col17 em 1)-Intr50-em1<567 bp del> TAL1-43	B6(Col17 em 1)-Intr50-em1<567 bp del> TAL1-43		Col17 em1
448196	4/10/2013	6/18/2013	9.85714	jeb Scores 1	0	0		M	B6(Col17 em 1)-Intr50-em1<567 bp del> TAL1-43	B6(Col17 em 1)-Intr50-em1<567 bp del> TAL1-43		Col17 em1
448196	4/10/2013	6/25/2013	10.8571	jeb Scores 1	0	0		M	B6(Col17 em 1)-Intr50-em1<567 bp del> TAL1-43	B6(Col17 em 1)-Intr50-em1<567 bp del> TAL1-43		Col17 em1
448196	4/10/2013	7/2/2013	11.8571	jeb Scores 1	0	0		M	B6(Col17 em 1)-Intr50-em1<567 bp del> TAL1-43	B6(Col17 em 1)-Intr50-em1<567 bp del> TAL1-43		Col17 em1
448196	4/10/2013	7/9/2013	12.8571	jeb Scores 1	0	0		M	B6(Col17 em 1)-Intr50-em1<567 bp del> TAL1-43	B6(Col17 em 1)-Intr50-em1<567 bp del> TAL1-43		Col17 em1
448196	4/10/2013	7/16/2013	13.8571	jeb Scores 1	0	0		M	B6(Col17 em 1)-Intr50-em1<567 bp del> TAL1-43	B6(Col17 em 1)-Intr50-em1<567 bp del> TAL1-43		Col17 em1
448196	4/10/2013	7/23/2013	14.8571	jeb Scores 1	0	0		M	B6(Col17 em 1)-Intr50-em1<567 bp del> TAL1-43	B6(Col17 em 1)-Intr50-em1<567 bp del> TAL1-43		Col17 em1
448196	4/10/2013	7/30/2013	15.8571	jeb Scores 1	0	0		M	B6(Col17 em 1)-Intr50-em1<567 bp del> TAL1-43	B6(Col17 em 1)-Intr50-em1<567 bp del> TAL1-43		Col17 em1
448196	4/10/2013	8/6/2013	16.8571	jeb Scores 1	0	0		M	B6(Col17 em 1)-Intr50-em1<567 bp del> TAL1-43	B6(Col17 em 1)-Intr50-em1<567 bp del> TAL1-43		Col17 em1
448196	4/10/2013	8/13/2013	17.8571	jeb Scores 1	0	0		M	B6(Col17 em 1)-Intr50-em1<567 bp del> TAL1-43	B6(Col17 em 1)-Intr50-em1<567 bp del> TAL1-43		Col17 em1
448196	4/10/2013	8/20/2013	18.8571	jeb Scores 1	0	0		M	B6(Col17 em 1)-Intr50-em1<567 bp del> TAL1-43	B6(Col17 em 1)-Intr50-em1<567 bp del> TAL1-43		Col17 em1
448196	4/10/2013	8/27/2013	19.8571	jeb Scores 1	0	0		M	B6(Col17 em 1)-Intr50-em1<567 bp del> TAL1-43	B6(Col17 em 1)-Intr50-em1<567 bp del> TAL1-43		Col17 em1
448196	4/10/2013	9/3/2013	20.8571	jeb Scores 1	0	0		M	B6(Col17 em 1)-Intr50-em1<567 bp del> TAL1-43	B6(Col17 em 1)-Intr50-em1<567 bp del> TAL1-43		Col17 em1
448196	4/10/2013	9/10/2013	21.8571	jeb Scores 1	0	0		M	B6(Col17 em 1)-Intr50-em1<567 bp del> TAL1-43	B6(Col17 em 1)-Intr50-em1<567 bp del> TAL1-43		Col17 em1
448196	4/10/2013	9/17/2013	22.8571	jeb Scores 1	0	0		M	B6(Col17 em 1)-Intr50-em1<567 bp del> TAL1-43	B6(Col17 em 1)-Intr50-em1<567 bp del> TAL1-43		Col17 em1
448196	4/10/2013	9/24/2013	23.8571	jeb Scores 1	0	0		M	B6(Col17 em 1)-Intr50-em1<567 bp del> TAL1-43	B6(Col17 em 1)-Intr50-em1<567 bp del> TAL1-43		Col17 em1
448196	4/10/2013	10/1/2013	24.8571	jeb Scores 1	0	0		M	B6(Col17 em 1)-Intr50-em1<567 bp del> TAL1-43	B6(Col17 em 1)-Intr50-em1<567 bp del> TAL1-43		Col17 em1
448196	4/10/2013	10/8/2013	25.8571	jeb Scores 1	0	0		M	B6(Col17 em 1)-Intr50-em1<567 bp del> TAL1-43	B6(Col17 em 1)-Intr50-em1<567 bp del> TAL1-43		Col17 em1
448196	4/10/2013	10/15/2013	26.8571	jeb Scores 1	0	0		M	B6(Col17 em 1)-Intr50-em1<567 bp del> TAL1-43	B6(Col17 em 1)-Intr50-em1<567 bp del> TAL1-43		Col17 em1
448196	4/10/2013	10/22/2013	27.8571	jeb Scores 1	0	0		M	B6(Col17 em 1)-Intr50-em1<567 bp del> TAL1-43	B6(Col17 em 1)-Intr50-em1<567 bp del> TAL1-43		Col17 em1
448196	4/10/2013	10/29/2013	28.8571	jeb Scores 1	0	0		M	B6(Col17 em 1)-Intr50-em1<567 bp del> TAL1-43	B6(Col17 em 1)-Intr50-em1<567 bp del> TAL1-43		Col17 em1
448196	4/10/2013	11/5/2013	29.8571	jeb Scores 1	0	0		M	B6(Col17 em 1)-Intr50-em1<567 bp del> TAL1-43	B6(Col17 em 1)-Intr50-em1<567 bp del> TAL1-43		Col17 em1
448196	4/10/2013	11/12/2013	30.8571	jeb Scores 1	0	0		M	B6(Col17 em 1)-Intr50-em1<567 bp del> TAL1-43	B6(Col17 em 1)-Intr50-em1<567 bp del> TAL1-43		Col17 em1
448196	4/10/2013	11/19/2013	31.8571	jeb Scores 1	0	0		M	B6(Col17 em 1)-Intr50-em1<567 bp del> TAL1-43	B6(Col17 em 1)-Intr50-em1<567 bp del> TAL1-43		Col17 em1
448196	4/10/2013	11/26/2013	32.8571	jeb Scores 1	0	0		M	B6(Col17 em 1)-Intr50-em1<567 bp del> TAL1-43	B6(Col17 em 1)-Intr50-em1<567 bp del> TAL1-43		Col17 em1
448196	4/10/2013	12/3/2013	33.8571	jeb Scores 1	0	0		M	B6(Col17 em 1)-Intr50-em1<567 bp del> TAL1-43	B6(Col17 em 1)-Intr50-em1<567 bp del> TAL1-43		Col17 em1
448196	4/10/2013	12/10/2013	34.8571	jeb Scores 1	0	0		M	B6(Col17 em 1)-Intr50-em1<567 bp del> TAL1-43	B6(Col17 em 1)-Intr50-em1<567 bp del> TAL1-43		Col17 em1
448196	4/10/2013	12/17/2013	35.8571	jeb Scores 1	0	0		M	B6(Col17 em 1)-Intr50-em1<567 bp del> TAL1-43	B6(Col17 em 1)-Intr50-em1<567 bp del> TAL1-43		Col17 em1
448196	4/10/2013	12/24/2013	36.8571	jeb Scores 1	0	0		M	B6(Col17 em 1)-Intr50-em1<567 bp del> TAL1-43	B6(Col17 em 1)-Intr50-em1<567 bp del> TAL1-43		Col17 em1
448196	4/10/2013	12/31/2013	37.8571	jeb Scores 1	0	0		M	B6(Col17 em 1)-Intr50-em1<567 bp del> TAL1-43	B6(Col17 em 1)-Intr50-em1<567 bp del> TAL1-43		Col17 em1
448196	4/10/2013	1/7/2014	38.8571	jeb Scores 1	0	0		M	B6(Col17 em 1)-Intr50-em1<567 bp del> TAL1-43	B6(Col17 em 1)-Intr50-em1<567 bp del> TAL1-43		Col17 em1
448196	4/10/2013	1/14/2014	39.8571	jeb Scores 1	0	0		M	B6(Col17 em 1)-Intr50-em1<567 bp del> TAL1-43	B6(Col17 em 1)-Intr50-em1<567 bp del> TAL1-43		Col17 em1
448196	4/10/2013	1/21/2014	40.8571	jeb Scores 1	0	0		M	B6(Col17 em 1)-Intr50-em1<567 bp del> TAL1-43	B6(Col17 em 1)-Intr50-em1<567 bp del> TAL1-43		Col17 em1
448196	4/10/2013	1/28/2014	41.8571	jeb Scores 1	0	0		M	B6(Col17 em 1)-Intr50-em1<567 bp del> TAL1-43	B6(Col17 em 1)-Intr50-em1<567 bp del> TAL1-43		Col17 em1
448196	4/10/2013	2/4/2014	42.8571	jeb Scores 1	0	0		M	B6(Col17 em 1)-Intr50-em1<567 bp del> TAL1-43	B6(Col17 em 1)-Intr50-em1<567 bp del> TAL1-43		Col17 em1
448196	4/10/2013	2/11/2014	43.8571	jeb Scores 1	0	0		M	B6(Col17 em 1)-Intr50-em1<567 bp del> TAL1-43	B6(Col17 em 1)-Intr50-em1<567 bp del> TAL1-43		Col17 em1
448196	4/10/2013	2/18/2014	44.8571	jeb Scores 1	0	0		M	B6(Col17 em 1)-Intr50-em1<567 bp del> TAL1-43	B6(Col17 em 1)-Intr50-em1<567 bp del> TAL1-43		Col17 em1
448196	4/10/2013	2/25/2014	45.8571	jeb Scores 1	0	0		M	B6(Col17 em 1)-Intr50-em1<567 bp del> TAL1-43	B6(Col17 em 1)-Intr50-em1<567 bp del> TAL1-43		Col17 em1
448196	4/10/2013	3/4/2014	46.8571	jeb Scores 1	0	0		M	B6(Col17 em 1)-Intr50-em1<567 bp del> TAL1-43	B6(Col17 em 1)-Intr50-em1<567 bp del> TAL1-43		Col17 em1
448196	4/10/2013	3/11/2014	47.8571	jeb Scores 1	0	0		M	B6(Col17 em 1)-Intr50-em1<567 bp del> TAL1-43	B6(Col17 em 1)-Intr50-em1<567 bp del> TAL1-43		Col17 em1
448196	4/10/2013	3/18/2014	48.8571	jeb Scores 1	0	0		M	B6(Col17 em 1)-Intr50-em1<567 bp del> TAL1-43	B6(Col17 em 1)-Intr50-em1<567 bp del> TAL1-43		Col17 em1
448196	4/10/2013	3/25/2014	49.8571	jeb Scores 1	0	0		M	B6(Col17 em 1)-Intr50-em1<567 bp del> TAL1-43	B6(Col17 em 1)-Intr50-em1<567 bp del> TAL1-43		Col17 em1
448196	4/10/2013	4/1/2014	50.8571	jeb Scores 1	0	0		M	B6(Col17 em 1)-Intr50-em1<567 bp del> TAL1-43	B6(Col17 em 1)-Intr50-em1<567 bp del> TAL1-43		Col17 em1
448196	4/10/2013	4/8/2014	51.8571	jeb Scores 1	0	0		M	B6(Col17 em 1)-Intr50-em1<567 bp del> TAL1-43	B6(Col17 em 1)-Intr50-em1<567 bp del> TAL1-43		Col17 em1
448196	4/10/2013	4/15/2014	52.8571	jeb Scores 1	0	0		M	B6(Col17 em 1)-Intr50-em1<567 bp del> TAL1-43	B6(Col17 em 1)-Intr50-em1<567 bp del> TAL1-43		Col17 em1
448196	4/10/2013	4/22/2014	53.8571	jeb Scores 1	0	0		M	B6(Col17 em 1)-Intr50-em1<567 bp del> TAL1-43	B6(Col17 em 1)-Intr50-em1<567 bp del> TAL1-43		Col17 em1
448196	4/10/2013	4/29/2014	54.8571	jeb Scores 1	0	0		M	B6(Col17 em 1)-Intr50-em1<567 bp del> TAL1-43	B6(Col17 em 1)-Intr50-em1<567 bp del> TAL1-43		Col17 em1
448196	4/10/2013	5/6/2014	55.8571	jeb Scores 1	0	0		M	B6(Col17 em 1)-Intr50-em1<567 bp del> TAL1-43	B6(Col17 em 1)-Intr50-em1<567 bp del> TAL1-43		Col17 em1
448196	4/10/2013	5/13/2014	56.8571	jeb Scores 1	0	0		M	B6(Col17 em 1)-Intr50-em1<567 bp del> TAL1-43	B6(Col17 em 1)-Intr50-em1<567 bp del> TAL1-43		Col17 em1
448196	4/10/2013	5/20/2014	57.8571	jeb Scores 1	0	0		M	B6(Col17 em 1)-Intr50-em1<567 bp del> TAL1-43	B6(Col17 em 1)-Intr50-em1<567 bp del> TAL1-43		Col17 em1
448196	4/10/2013	5/27/2014	58.8571	jeb Scores 1	0	0		M	B6(Col17 em 1)-Intr50-em1<567 bp del> TAL1-43	B6(Col17 em 1)-Intr50-em1<567 bp del> TAL1-43		Col17 em1
448196	4/10/2013	6/3/2014	59.8571	jeb Scores 1	0	0		M	B6(Col17 em 1)-Intr50-em1<567 bp del> TAL1-43	B6(Col17 em 1)-Intr50-em1<567 bp del> TAL1-43		Col17 em1
451675	5/31/2013	7/23/2013	7.57143	jeb Scores 1	0	0		M	B6(Col17 em 1)-Intr50-em1<567 bp del> TAL1-43	B6(Col17 em 1)-Intr50-em1<567 bp del> TAL1-43		Col17 em1
451675	5/31/2013	7/30/2013	8.57143	jeb Scores 1	0	0		M	B6(Col17 em 1)-Intr50-em1<567 bp del> TAL1-43	B6(Col17 em 1)-Intr50-em1<567 bp del> TAL1-43		Col17 em1
451675	5/31/2013	8/6/2013	9.57143	jeb Scores 1	0	0		M	B6(Col17 em 1)-Intr50-em1<567 bp del> TAL1-43	B6(Col17 em 1)-Intr50-em1<567 bp del> TAL1-43		Col17 em1
451675	5/31/2013	8/13/2013	10.5714	jeb Scores 1	0	0		M	B6(Col17 em 1)-Intr50-em1<567 bp del> TAL1-43	B6(Col17 em 1)-Intr50-em1<567 bp del> TAL1-43		Col17 em1
451675	5/31/2013	8/20/2013	11.5714	jeb Scores 1	0	0		M	B6(Col17 em 1)-Intr50-em1<567 bp del> TAL1-43	B6(Col17 em 1)-Intr50-em1<567 bp del> TAL1-43		Col17 em1
451675	5/31/2013	8/27/2013	12.5714	jeb Scores 1	0	0		M	B6(Col17 em 1)-Intr50-em1<567 bp del> TAL1-43	B6(Col17 em 1)-Intr50-em1<567 bp del> TAL1-43		Col17 em1
451675	5/31/2013	9/3/2013	13.5714	jeb Scores 1	0	0		M	B6(Col17 em 1)-Intr50-em1<567 bp del> TAL1-43	B6(Col17 em 1)-Intr50-em1<567 bp del> TAL1-43		Col17 em1
451675	5/31/2013	9/10/2013	14.5714	jeb Scores 1	0	0		M	B6(Col17 em 1)-Intr50-em1<567 bp del> TAL1-43	B6(Col17 em 1)-Intr50-em1<567 bp del> TAL1-43		Col17 em1
451675	5/31/2013	9/17/2013	15.5714	jeb Scores 1	0	0		M	B6(Col17 em 1)-Intr50-em1<567 bp del> TAL1-43	B6(Col17 em 1)-Intr50-em1<567 bp del> TAL1-43		Col17 em1
451675	5/31/2013	9/24/2013	16.5714	jeb Scores 1	0	0		M	B6(Col17 em 1)-Intr50-em1<567 bp del> TAL1-43	B6(Col17 em 1)-Intr50-em1<567 bp del> TAL1-43		Col17 em1
451675	5/31/2013	10/1/2013	17.5714	jeb Scores 1	0	0		M	B6(Col17 em 1)-Intr50-em1<567 bp del> TAL1-43	B6(Col17 em 1)-Intr50-em1<567 bp del> TAL1-43		Col17 em1
451675	5/31/2013	10/8/2013	18.5714	jeb Scores 1	0	0		M	B6(Col17 em 1)-Intr50-em1<567 bp del> TAL1-43	B6(Col17 em 1)-Intr50-em1<567 bp del> TAL1-43		Col17 em1
451675	5/31/2013	10/15/2013	19.5714	jeb Scores 1	0	0		M	B6(Col17 em 1)-Intr50-em1<567 bp del> TAL1-43	B6(Col17 em 1)-Intr50-em1<567 bp del> TAL1-43		Col17 em1
451675	5/31/2013	10/22/2013	20.5714	jeb Scores 1	0	0		M	B6(Col17 em 1)-Intr50-em1<567 bp del> TAL1-43	B6(Col17 em 1)-Intr50-em1<567 bp del> TAL1-43		Col17 em1
451675	5/31/2013	10/29/2013	21.5714	jeb Scores 1	0	0		M	B6(Col17 em 1)-Intr50-em1<567 bp del> TAL1-43	B6(Col17 em 1)-Intr50-em1<567 bp del> TAL1-43		Col17 em1
451675	5/31/2013	11/5/2013	22.5714	jeb Scores 1	0	0		M	B6(Col17 em 1)-Intr50-em1<567 bp del> TAL1-43	B6(Col17 em 1)-Intr50-em1<567 bp del> TAL1-43		Col17 em1
451675	5/31/2013	11/12/2013	23.5714	jeb Scores 1	0	0		M	B6(Col17 em 1)-Intr50-em1<567 bp del> TAL1-43	B6(Col17 em 1)-Intr50-em1<567 bp del> TAL1-43		Col17 em1
451675	5/31/2013	11/19/2013	24.5714	jeb Scores 1	0	0		M	B6(Col17 em 1)-Intr50-em1<567 bp del> TAL1-43	B6(Col17 em 1)-Intr50-em1<567 bp del> TAL1-43		Col17 em1
451675	5/31/2013	11/26/2013	25.5714	jeb Scores 1	0	0		M	B6(Col17 em 1)-Intr50-em1<567 bp del> TAL1-43	B6(Col17 em 1)-Intr50-em1<567 bp del> TAL1-43		Col17 em1
451675	5/31/2013	12/3/2013	26.5714	jeb Scores 1	0	0		M	B6(Col17 em 1)-Intr50-em1<567 bp del> TAL1-43	B6(Col17 em 1)-Intr50-em1<567 bp del> TAL1-43		Col17 em1
451675	5/31/2013	12/10/2013	27.5714	jeb Scores 1	0	0		M	B6(Col17 em 1)-Intr50-em1<567 bp del> TAL1-43	B6(Col17 em 1)-Intr50-em1<567 bp del> TAL1-43		Col17 em1
451675	5/31/2013	12/17/2013	28.5714	jeb Scores 1	0	0		M	B6(Col17 em 1)-Intr50-em1<567 bp del> TAL1-43	B6(Col17 em 1)-Intr50-em1<567 bp del> TAL1-43		Col17 em1
451675	5/31/2013	12/24/2013	29.5714	jeb Scores 1	0	0		M	B6(Col17 em 1)-Intr50-em1<567 bp del> TAL1-43	B6(Col17 em 1)-Intr50-em1<567 bp del> TAL1-43		Col17 em1
451675	5/31/2013	12/31/2013	30.5714	jeb Scores 1	0	0		M	B6(Col17 em 1)-Intr50-em1<567 bp del> TAL1-43	B6(Col17 em 1)-Intr50-em1<567 bp del> TAL1-43		Col17 em1
451675	5/31/2013	1/7/2014	31.5714	jeb Scores 1	0	0		M	B6(Col17 em 1)-Intr50-em1<567 bp del> TAL1-43	B6(Col17 em 1)-Intr50-em1<567 bp del> TAL1-43		Col17 em1
451675	5/31/2013	1/14/2014	32.5714	jeb Scores 1	0	0		M	B6(Col17 em 1)-Intr50-em1<567 bp del> TAL1-43	B6(Col17 em 1)-Intr50-em1<567 bp del> TAL1-43		Col17 em1
451675	5/31/2013	1/21/2014	33.5714	jeb Scores 1	0	0		M	B6(Col17 em 1)-Intr50-em1<567 bp del> TAL1-43	B6(Col17 em 1)-Intr50-em1<567 bp del> TAL1-43		Col17 em1
451675	5/31/2013	1/28/2014	34.5714	jeb Scores 1	0	0		M	B6(Col17 em 1)-Intr50-em1<567 bp del> TAL1-43	B6(Col17 em 1)-Intr50-em1<567 bp del> TAL1-43		Col17 em1
451675	5/31/2013	2/4/2014	35.5714	jeb Scores 1	0	0		M	B6(Col17 em 1)-Intr50-em1<567 bp del> TAL1-43	B6(Col17 em 1)-Intr50-em1<567 bp del> TAL1-43		Col17 em1
451675	5/31/2013	2/11/2014	36.5714	jeb Scores 1	0	0		M	B6(Col17 em 1)-Intr50-em1<567 bp del> TAL1-43	B6(Col17 em 1)-Intr50-em1<567 bp del> TAL1-43		Col17 em1
451675	5/31/2013	2/18/2014	37.5714	jeb Scores 1	0	0		M	B6(Col17 em 1)-Intr50-em1<567 bp del> TAL1-43	B6(Col17 em 1)-Intr50-em1<567 bp del> TAL1-43		Col17 em1
451675	5/31/2013	2/25/2014	38.5714	jeb Scores 1	0	0		M	B6(Col17 em 1)-Intr50-em1<567 bp del> TAL1-43	B6(Col17 em 1)-Intr50-em1<567 bp del> TAL1-43		Col17 em1
451675	5/31/2013	3/4/2014	39.5714	jeb Scores 1	0	0		M	B6(Col17 em 1)-Intr50-em1<567 bp del> TAL1-43	B6(Col17 em 1)-Intr50-em1<567 bp del> TAL1-43		Col17 em1
451675	5/31/2013	3/11/2014	40.5714	jeb Scores 1	0	0		M	B6(Col17 em 1)-Intr50-em1<567 bp del> TAL1-43	B6(Col17 em 1)-Intr50-em1<567 bp del> TAL1-43		Col17 em1
451675	5/31/2013	3/18/2014	41.5714	jeb Scores 1	0	0		M	B6(Col17 em 1)-Intr50-em1<567 bp del> TAL1-43	B6(Col17 em 1)-Intr50-em1<567 bp del> TAL1-43		Col17 em1
451675	5/31/2013	3/25/2014	42.5714	jeb Scores 1	0	0		M	B6(Col17 em 1)-Intr50-em1<567 bp del> TAL1-43	B6(Col17 em 1)-Intr50-em1<567 bp del> TAL1-43		Col17 em1
451675	5/31/2013	4/1/2014	43.5714	jeb Scores 1	0	0		M	B6(Col17 em 1)-Intr50-em1<567 bp del> TAL1-43	B6(Col17 em 1)-Intr50-em1<567 bp del> TAL1-43		Col17 em1
451675	5/31/2013	4/8/2014	44.5714	jeb Scores 1	0	0		M	B6(Col17 em 1)-Intr50-em1<567 bp del> TAL1-43	B6(Col17 em 1)-Intr50-em1<567 bp del> TAL1-43		Col17 em1
451675	5/31/2013	4/15/2014	45.5714	jeb Scores 1	0	0		M	B6(Col17 em 1)-Intr50-em1<567 bp del> TAL1-43	B6(Col17 em 1)-Intr50-em1<567 bp del> TAL1-43		Col17 em1
451675	5/31/2013	4/22/2014	46.5714	jeb Scores 1	0	0		M	B6(Col17 em 1)-Intr50-em1<567 bp del> TAL1-43	B6(Col17 em 1)-Intr50-em1<567 bp del> TAL1-43		Col17 em1
451675	5/31/2013	4/29/2014	47.5714	jeb Scores 1	0	0		M	B6(Col17 em 1)-Intr50-em1<567 bp del> TAL1-43	B6(Col17 em 1)-Intr50-em1<567 bp del> TAL1-43		Col17 em1
451675	5/31/2013	5/6/2014	48.5714	jeb Scores 1	0	0		M	B6(Col17 em 1)-Intr50-em1<567 bp del> TAL1-43	B6(Col17 em 1)-Intr50-em1<567 bp del> TAL1-43		Col17 em1
451675	5/31/2013	5/13/2014	49.5714	jeb Scores 1	0	0		M	B6(Col17 em 1)-Intr50-em1<567 bp del> TAL1-43	B6(Col17 em 1)-Intr50-em1<567 bp del> TAL1-43		Col17 em1
451675	5/31/2013	5/20/2014	50.5714	jeb Scores 1	0	0		M	B6(Col17 em 1)-Intr50-em1<567 bp del> TAL1-43	B6(Col17 em 1)-Intr50-em1<567 bp del> TAL1-43		Col17 em1
451675	5/31/2013	5/27/2014	51.5714	jeb Scores 1	0	0		M	B6(Col17 em 1)-Intr50-em1<567 bp del> TAL1-43	B6(Col17 em 1)-Intr50-em1<567 bp del> TAL1-43		Col17 em1
451675	5/31/2013	6/3/2014	52.5714	jeb Scores 1	0	0		M	B6(Col17 em 1)-Intr50-em1<567 bp del> TAL1-43	B6(Col17 em 1)-Intr50-em1<567 bp del> TAL1-43		Col17 em1
451676	5/31/2013	7/23/2013	7.57143	jeb Scores 1	0	0		M	B6(Col17 em 1)-Intr50-em1<567 bp del> TAL1-43	B6(Col17 em 1)-Intr50-em1<567 bp del> TAL1-43		Col17 em1
451676	5/31/2013	7/30/2013	8.57143	jeb Scores 1	0	0		M	B6(Col17 em 1)-Intr50-em1<567 bp del> TAL1-43	B6(Col17 em 1)-Intr50-em1<567 bp del> TAL1-43		Col17 em1
451676	5/31/2013	8/6/2013	9.57143	jeb Scores 1	0	0		M	B6(Col17 em 1)-Intr50-em1<567 bp del> TAL1-43	B6(Col17 em 1)-Intr50-em1<567 bp del> TAL1-43		Col17 em1
451676	5/31/2013	8/13/2013	10.5714	jeb Scores 1	0	0		M	B6(Col17 em 1)-Intr50-em1<567 bp del> TAL1-43	B6(Col17 em 1)-Intr50-em1<567 bp del> TAL1-43		Col17 em1
451676	5/31/2013	8/20/2013	11.5714	jeb Scores 1	0	0		M	B6(Col17 em 1)-Intr50-em1<567 bp del> TAL1-43	B6(Col17 em 1)-Intr50-em1<567 bp del> TAL1-43		Col17 em1
451676	5/31/2013	8/27/2013	12.5714	jeb Scores 1	0	0		M	B6(Col17 em 1)-Intr50-em1<567 bp del> TAL1-43	B6(Col17 em 1)-Intr50-em1<567 bp del> TAL1-43		Col17 em1
451676	5/31/2013	9/3/2013	13.5714	jeb Scores 1	0	0		M	B6(Col17 em 1)-Intr50-em1<567 bp del> TAL1-43	B6(Col17 em 1)-Intr50-em1<567 bp del> TAL1-43		Col17 em1
451676	5/31/2013	9/10/2013	14.5714	jeb Scores 1	0	0		M	B6(Col17 em 1)-Intr50-em1<567 bp del> TAL1-43	B6(Col17 em 1)-Intr50-em1<567 bp del> TAL1-43		Col17 em1
451676	5/31/2013	9/17/2013	15.5714	jeb Scores 1	0	0		M	B6(Col17 em 1)-Intr50-em1<567 bp del> TAL1-43	B6(Col17 em 1)-Intr50-em1<567 bp del> TAL1-43		Col17 em1
451676	5/31/2013	9/24/2013	16.5714	jeb Scores 1	0	0		M	B6(Col17 em 1)-Intr50-em1<567 bp del> TAL1-43	B6(Col17 em 1)-Intr50-em1<567 bp del> TAL1-43		Col17 em1
451676	5/31/2013	10/1/2013	17.5714	jeb Scores 1	0	0		M	B6(Col17 em 1)-Intr50-em1<567 bp del> TAL1-43	B6(Col17 em 1)-Intr50-em1<567 bp del> TAL1-43		Col17 em1
451676	5/31/2013	10/8/2013	18.5714	jeb Scores 1	0	0		M	B6(Col17 em 1)-Intr50-em1<567 bp del> TAL1-43	B6(Col17 em 1)-Intr50-em1<567 bp del> TAL1-43		Col17 em1
451676	5/31/2013	10/15/2013	19.5714	jeb Scores 1	0	0		M	B6(Col17 em 1)-Intr50-em1<567 bp del> TAL1-43	B6(Col17 em 1)-Intr50-em1<567 bp del> TAL1-43		Col17 em1
451676	5/31/2013	10/22/2013	20.5714	jeb Scores 1	0	0		M	B6(Col17 em 1)-Intr50-em1<567 bp del> TAL1-43	B6(Col17 em 1)-Intr50-em1<567 bp del> TAL1-43		Col17 em1
451676	5/31/2013	10/29/2013	21.5714	jeb Scores 1	0	0		M	B6(Col17 em 1)-Intr50-em1<567 bp del> TAL1-43	B6(Col17 em 1)-Intr50-em1<567 bp del> TAL1-43		Col17 em1
451676	5/31/2013	11/5/2013	22.5714	jeb Scores 1	0	0		M	B6(Col17 em 1)-Intr50-em1<567 bp del> TAL1-43	B6(Col17 em 1)-Intr50-em1<567 bp del> TAL1-43		Col17 em1
451676	5/31/2013	11/12/2013	23.5714	jeb Scores 1	0	0		M	B6(Col17 em 1)-Intr50-em1<567 bp del> TAL1-43	B6(Col17 em 1)-Intr50-em1<567 bp del> TAL1-43		Col17 em1
451676	5/31/2013	11/19/2013	24.5714	jeb Scores 1	0	0		M	B6(Col17 em 1)-Intr50-em1<567 bp del> TAL1-43	B6(Col17 em 1)-Intr50-em1<567 bp del> TAL1-43		Col17 em1
451676	5/31/2013	11/26/2013	25.5714	jeb Scores 1	0	0		M	B6(Col17 em 1)-Intr50-em1<567 bp del> TAL1-43	B6(Col17 em 1)-Intr50-em1<567 bp del> TAL1-43		Col17 em1
451676	5/31/2013	12/3/2013	26.5714	jeb Scores 1	0	0		M	B6(Col17 em 1)-Intr50-em1<567 bp del> TAL1-43	B6(Col17 em 1)-Intr50-em1<567 bp del> TAL1-43		Col17 em1
451676	5/31/2013	12/10/2013	27.5714	jeb Scores 1	0	0		M	B6(Col17 em 1)-Intr50-em1<567 bp del> TAL1-43	B6(Col17 em 1)-Intr50-em1<567 bp del> TAL1-43		Col17 em1
451676	5/31/2013	12/17/2013	28.5714	jeb Scores 1	0	0		M	B6(Col17 em 1)-Intr50-em1<567 bp del> TAL1-43	B6(Col17 em 1)-Intr50-em1<567 bp del> TAL1-43		Col17 em1
451676	5/31/2013	12/24/2013	29.5714	jeb Scores 1	0	0		M	B6(Col17 em 1)-Intr50-em1<567 bp del> TAL1-43	B6(Col17 em 1)-Intr50-em1<567 bp del> TAL1-43		Col17 em1
451676	5/31/2013	12/31/2013	30.5714	jeb Scores 1	0	0		M	B6(Col17 em 1)-Intr50-em1<567 bp del> TAL1-43	B6(Col17 em 1)-Intr50-em1<567 bp del> TAL1-43		Col17 em1
451676	5/31/2013	1/7/2014	31.5714	jeb Scores 1	0	0		M	B6(Col17 em 1)-Intr50-em1<567 bp del> TAL1-43	B6(Col17 em 1)-Intr50-em1<567 bp del> TAL1-43		Col17 em1
451676	5/31/2013	1/14/2014	32.5714	jeb Scores 1	0	0		M	B6(Col17 em 1)-Intr50-em1<567 bp del> TAL1-43	B6(Col17 em 1)-Intr50-em1<567 bp del> TAL1-43		Col17 em1
451676	5/31/2013	1/21/2014	33.5714	jeb Scores 1	0	0		M	B6(Col17 em 1)-Intr50-em1<567 bp del> TAL1-43	B6(Col17 em 1)-Intr50-em1<567 bp del> TAL1-43		Col17 em1
451676	5/31/2013	1/28/2014	34.5714	jeb Scores 1	0	0		M	B6(Col17 em 1)-Intr50-em1<567 bp del> TAL1-43	B6(Col17 em 1)-Intr50-em1<567 bp del> TAL1-43		Col17 em1
451676	5/31/2013	2/4/2014	35.5714	jeb Scores 1	0	0		M	B6(Col17 em 1)-Intr50-em1<567 bp del> TAL1-43	B6(Col17 em 1)-Intr50-em1<567 bp del> TAL1-43		Col17 em1
451676	5/31/2013	2/11/2014	36.5714	jeb Scores 1	0	0		M	B6(Col17 em 1)-Intr50-em1<567 bp del> TAL1-43	B6(Col17 em 1)-Intr50-em1<567 bp del> TAL1-43		Col17 em1
451676	5/31/2013	2/18/2014	37.5714	jeb Scores 1	0	0		M	B6(Col17 em 1)-Intr50-em1<567 bp del> TAL1-43	B6(Col17 em 1)-Intr50-em1<567 bp del> TAL1-43		Col17 em1
451676	5/31/2013	2/25/2014	38.5714	jeb Scores 1	0	0		M	B6(Col17 em 1)-Intr50-em1<567 bp del> TAL1-43	B6(Col17 em 1)-Intr50-em1<567 bp del> TAL1-43		Col17 em1
451676	5/31/2013	3/4/2014	39.5714	jeb Scores 1	0	0		M	B6(Col17 em 1)-Intr50-em1<567 bp del> TAL1-43	B6(Col17 em 1)-Intr50-em1<567 bp del> TAL1-43		Col17 em1
451676	5/31/2013	3/11/2014	40.5714	jeb Scores 1	0	0		M	B6(Col17 em 1)-Intr50-em1<567 bp del> TAL1-43	B6(Col17 em 1)-Intr50-em1<567 bp del> TAL1-43		Col17 em1
451676	5/31/2013	3/18/2014	41.5714	jeb Scores 1	0	0		M	B6(Col17 em 1)-Intr50-em1<567 bp del> TAL1-43	B6(Col17 em 1)-Intr50-em1<567 bp del> TAL1-43		Col17 em1
451676	5/31/2013	3/25/2014	42.5714	jeb Scores 1	0	0		M	B6(Col17 em 1)-Intr50-em1<567 bp del> TAL1-43	B6(Col17 em 1)-Intr50-em1<567 bp del> TAL1-43		Col17 em1
451676	5/31/2013	4/1/2014	43.5714	jeb Scores 1	0	0		M	B6(Col17 em 1)-Intr50-em1<567 bp del> TAL1-43	B6(Col17 em 1)-Intr50-em1<567 bp del> TAL1-43		Col17 em1
451676	5/31/2013	4/8/2014	44.5714	jeb Scores 1	0	0		M	B6(Col17 em 1)-Intr50-em1<567 bp del> TAL1-43	B6(Col17 em 1)-Intr50-em1<567 bp del> TAL1-43		Col17 em1
451676	5/31/2013	4/15/2014	45.5714	jeb Scores 1	0	0		M	B6(Col17 em 1)-Intr50-em1<567 bp del> TAL1-43	B6(Col17 em 1)-Intr50-em1<567 bp del> TAL1-43		Col17 em1
451676	5/31/2013	4/22/2014	46.5714	jeb Scores 1	0	0		M	B6(Col17 em 1)-Intr50-em1<567 bp del> TAL1-43	B6(Col17 em 1)-Intr50-em1<567 bp del> TAL1-43		Col17 em1
451676	5/31/2013	4/29/2014	47.5714	jeb Scores 1	0	0		M	B6(Col17 em 1)-Intr50-em1<567 bp del> TAL1-43	B6(Col17 em 1)-Intr50-em1<567 bp del> TAL1-43		Col17 em1
451676	5/31/2013	5/6/2014	48.5714	jeb Scores 1	0	0		M	B6(Col17 em 1)-Intr50-em1<567 bp del> TAL1-43	B6(Col17 em 1)-Intr50-em1<567 bp del> TAL1-43		Col17 em1
451676	5/31/2013	5/13/2014	49.5714	jeb Scores 1	0	0		M	B6(Col17 em 1)-Intr50-em1<567 bp del> TAL1-43	B6(Col17 em 1)-Intr50-em1<567 bp del> TAL1-43		Col17 em1
451676	5/31/2013	5/20/2014	50.5714	jeb Scores 1	0	0		M	B6(Col17 em 1)-Intr50-em1<567 bp del> TAL1-43	B6(Col17 em 1)-Intr50-em1<567 bp del> TAL1-43		Col17 em1
451676	5/31/2013	5/27/2014	51.5714	jeb Scores 1	0	0		M	B6(Col17 em 1)-Intr50-em1<567 bp del> TAL1-43	B6(Col17 em 1)-Intr50-em1<567 bp del> TAL1-43		Col17 em1
451676	5/31/2013	6/3/2014	52.5714	jeb Scores 1	0	0		M	B6(Col17 em 1)-Intr50-em1<567 bp del> TAL1-43	B6(Col17 em 1)-Intr50-em1<567 bp del> TAL1-43		Col17 em1
451677	5/31/2013	7/23/2013	7.57143	jeb Scores 1	0	0		M	B6(Col17 em 1)-Intr50-em1<567 bp del> TAL1-43	B6(Col17 em 1)-Intr50-em1<567 bp del> TAL1-43		Col17 em1
451677	5/31/2013	7/30/2013	8.57143	jeb Scores 1	0	0		M	B6(Col17 em 1)-Intr50-em1<567 bp del> TAL1-43	B6(Col17 em 1)-Intr50-em1<567 bp del> TAL1-43		Col17 em1
451677	5/31/2013	8/6/2013	9.57143	jeb Scores 1	0	0		M	B6(Col17 em 1)-Intr50-em1<567 bp del> TAL1-43	B6(Col17 em 1)-Intr50-em1<567 bp del> TAL1-43		Col17 em1
451677	5/31/2013	8/13/2013	10.5714	jeb Scores 1	0	0		M	B6(Col17 em 1)-Intr50-em1<567 bp del> TAL1-43	B6(Col17 em 1)-Intr50-em1<567 bp del> TAL1-43		Col17 em1
451677	5/31/2013	8/20/2013	11.5714	jeb Scores 1	0	0		M	B6(Col17 em 1)-Intr50-em1<567 bp del> TAL1-43	B6(Col17 em 1)-Intr50-em1<567 bp del> TAL1-43		Col17 em1
451677	5/31/2013	8/27/2013	12.5714	jeb Scores 1	0	0		M	B6(Col17 em 1)-Intr50-em1<567 bp del> TAL1-43	B6(Col17 em 1)-Intr50-em1<567 bp del> TAL1-43		Col17 em1
451677	5/31/2013	9/3/2013	13.5714	jeb Scores 1	0	0		M	B6(Col17 em 1)-Intr50-em1<567 bp del> TAL1-43	B6(Col17 em 1)-Intr50-em1<567 bp del> TAL1-43		Col17 em1
451677	5/31/2013	9/10/2013	14.5714	jeb Scores 1	0	0		M	B6(Col17 em 1)-Intr50-em1<567 bp del> TAL1-43	B6(Col17 em 1)-Intr50-em1<567 bp del> TAL1-43		Col17 em1
451677	5/31/2013	9/17/2013	15.5714	jeb Scores 1	0	0		M	B6(Col17 em 1)-Intr50-em1<567 bp del> TAL1-43	B6(Col17 em 1)-Intr50-em1<567 bp del> TAL1-43		Col17 em1
451677	5/31/2013	9/24/2013	16.5714	jeb Scores 1	0	0		M	B6(Col17 em 1)-Intr50-em1<567 bp del> TAL1-43	B6(Col17 em 1)-Intr50-em1<567 bp del> TAL1-43		Col17 em1
451677	5/31/2013	10/1/2013	17.5714	jeb Scores 1	0	0		M	B6(Col17 em 1)-Intr50-em1<567 bp del> TAL1-43	B6(Col17 em 1)-Intr50-em1<567 bp del> TAL1-43		Col17 em1
451677	5/31/2013	10/8/2013	18.5714	jeb Scores 1	0	0		M	B6(Col17 em 1)-Intr50-em1<567 bp del> TAL1-43	B6(Col17 em 1)-Intr50-em1<567 bp del> TAL1-43		Col17 em1
451677	5/31/2013	10/15/2013	19.5714	jeb Scores 1	0	0		M	B6(Col17 em 1)-Intr50-em1<567 bp del> TAL1-43	B6(Col17 em 1)-Intr50-em1<567 bp del> TAL1-43		Col17 em1
451677	5/31/2013	10/22/2013	20.5714	jeb Scores 1	0	0		M	B6(Col17 em 1)-Intr50-em1<567 bp del> TAL1-43	B6(Col17 em 1)-Intr50-em1<567 bp del> TAL1-43		Col17 em1
451677	5/31/2013	10/29/2013	21.5714	jeb Scores 1	0	0		M	B6(Col17 em 1)-Intr50-em1<567 bp del> TAL1-43	B6(Col17 em 1)-Intr50-em1<567 bp del> TAL1-43		Col17 em1
451677	5/31/2013	11/5/2013	22.5714	jeb Scores 1	0	0		M	B6(Col17 em 1)-Intr50-em1<567 bp del> TAL1-43	B6(Col17 em 1)-Intr50-em1<567 bp del> TAL1-43		Col17 em1
451677	5/31/2013	11/12/2013	23.5714	jeb Scores 1	0	0		M	B6(Col17 em 1)-Intr50-em1<567 bp del> TAL1-43	B6(Col17 em 1)-Intr50-em1<567 bp del> TAL1-43		Col17 em1
451677	5/31/2013	11/19/2013	24.5714	jeb Scores 1	0	0		M	B6(Col17 em 1)-Intr50-em1<567 bp del> TAL1-43	B6(Col17 em 1)-Intr50-em1<567 bp del> TAL1-43		Col17 em1
451677	5/31/2013	11/26/2013	25.5714	jeb Scores 1	0	0		M	B6(Col17 em 1)-Intr50-em1<567 bp del> TAL1-43	B6(Col17 em 1)-Intr50-em1<567 bp del> TAL1-43		Col17 em1
451677	5/31/2013	12/3/2013	26.5714	jeb Scores 1	0	0		M	B6(Col17 em 1)-Intr50-em1<567 bp del> TAL1-43	B6(Col17 em 1)-Intr50-em1<567 bp del> TAL1-43		Col17 em1
451677	5/31/2013	12/10/2013	27.5714	jeb Scores 1	0	0		M	B6(Col17 em 1)-Intr50-em1<567 bp del> TAL1-43	B6(Col17 em 1)-Intr50-em1<567 bp del> TAL1-43		Col17 em1
451677	5/31/2013	12/17/2013	28.5714	jeb Scores 1	0	0		M	B6(Col17 em 1)-Intr50-em1<567 bp del> TAL1-43	B6(Col17 em 1)-Intr50-em1<567 bp del> TAL1-43		Col17 em1
451677	5/31/2013	12/24/2013	29.5714	jeb Scores 1	0	0		M	B6(Col17 em 1)-Intr50-em1<567 bp del> TAL1-43	B6(Col17 em 1)-Intr50-em1<567 bp del> TAL1-43		Col17 em1
451677	5/31/2013	12/31/2013	30.5714	jeb Scores 1	0	0		M	B6(Col17 em 1)-Intr50-em1<567 bp del> TAL1-43	B6(Col17 em 1)-Intr50-em1<567 bp del> TAL1-43		Col17 em1
451677	5/31/2013	1/7/2014	31.5714	jeb Scores 1	0	0		M	B6(Col17 em 1)-Intr50-em1<567 bp del> TAL1-43	B6(Col17 em 1)-Intr50-em1<567 bp del> TAL1-43		Col17 em1
451677	5/31/2013	1/14/2014	32.5714	jeb Scores 1	0	0		M	B6(Col17 em 1)-Intr50-em1<567 bp del> TAL1-43	B6(Col17 em 1)-Intr50-em1<567 bp del> TAL1-43		Col17 em1
451677	5/31/2013	1/21/2014	33.5714	jeb Scores 1	0	0		M	B6(Col17 em 1)-Intr50-em1<567 bp del> TAL1-43	B6(Col17 em 1)-Intr50-em1<567 bp del> TAL1-43		Col17 em1
451677	5/31/2013	1/28/2014	34.5714	jeb Scores 1	0	0		M	B6(Col17 em 1)-Intr50-em1<567 bp del> TAL1-43	B6(Col17 em 1)-Intr50-em1<567 bp del> TAL1-43		Col17 em1
451677	5/31/2013	2/4/2014	35.5714	jeb Scores 1	0	0		M	B6(Col17 em 1)-Intr50-em1<567 bp del> TAL1-43	B6(Col17 em 1)-Intr50-em1<567 bp del> TAL1-43		Col17 em1
451677	5/31/2013	2/11/2014	36.5714	jeb Scores 1	0	0		M	B6(Col17 em 1)-Intr50-em1<567 bp del> TAL1-43	B6(Col17 em 1)-Intr50-em1<567 bp del> TAL1-43		Col17 em1
451677	5/31/2013	2/18/2014	37.5714	jeb Scores 1	0	0		M	B6(Col17 em 1)-Intr50-em1<567 bp del> TAL1-43	B6(Col17 em 1)-Intr50-em1<567 bp del> TAL1-43		Col17 em1
451677	5/31/2013	2/25/2014	38.5714	jeb Scores 1	0	0		M	B6(Col17 em 1)-Intr50-em1<567 bp del> TAL1-43	B6(Col17 em 1)-Intr50-em1<567 bp del> TAL1-43		Col17 em1
451677	5/31/2013	3/4/2014	39.5714	jeb Scores 1	0	0		M	B6(Col17 em 1)-Intr50-em1<567 bp del> TAL1-43	B6(Col17 em 1)-Intr50-em1<567 bp del> TAL1-43		Col17 em1
451677	5/31/2013	3/11/2014	40.5714	jeb Scores 1	0	0		M	B6(Col17 em 1)-Intr50-em1<567 bp del> TAL1-43	B6(Col17 em 1)-Intr50-em1<567 bp del> TAL1-43		Col17 em1
451677	5/31/2013	3/18/2014	41.5714	jeb Scores 1	0	0		M	B6(Col17 em 1)-Intr50-em1<567 bp del> TAL1-43	B6(Col17 em 1)-Intr50-em1<567 bp del> TAL1-43		Col17 em1
451677	5/31/2013	3/25/2014	42.5714	jeb Scores 1	0	0		M	B6(Col17 em 1)-Intr50-em1<567 bp del> TAL1-43	B6(Col17 em 1)-Intr50-em1<567 bp del> TAL1-43		Col17 em1
451677	5/31/2013	4/1/2014	43.5714	jeb Scores 1	0	0		M	B6(Col17 em 1)-Intr50-em1<567 bp del> TAL1-43	B6(Col17 em 1)-Intr50-em1<567 bp del> TAL1-43		Col17 em1
451677	5/31/2013	4/8/2014	44.5714	jeb Scores 1	0	0		M	B6(Col17 em 1)-Intr50-em1<567 bp del> TAL1-43	B6(Col17 em 1)-Intr50-em1<567 bp del> TAL1-43		Col17 em1
451677	5/31/2013	4/15/2014	45.5714	jeb Scores 1	0	0		M	B6(Col17 em 1)-Intr50-em1<567 bp del> TAL1-43	B6(Col17 em 1)-Intr50-em1<567 bp del> TAL1-43		Col17 em1
451677	5/31/2013	4/22/2014	46.5714	jeb Scores 1	0	0		M	B6(Col17 em 1)-Intr50-em1<567 bp del> TAL1-43	B6(Col17 em 1)-Intr50-em1<567 bp del> TAL1-43		Col17 em1
451677	5/31/2013	4/29/2014	47.5714	jeb Scores 1	0	0		M	B6(Col17 em 1)-Intr50-em1<567 bp del> TAL1-43	B6(Col17 em 1)-Intr50-em1<567 bp del> TAL1-43		Col17 em1
451677	5/31/2013	5/6/2014	48.5714	jeb Scores 1	0	0		M	B6(Col17 em 1)-Intr50-em1<567 bp del> TAL1-43	B6(Col17 em 1)-Intr50-em1<567 bp del> TAL1-43		Col17 em1
451677	5/31/2013	5/13/2014	49.5714	jeb Scores 1	0	0		M	B6(Col17 em 1)-Intr50-em1<567 bp del> TAL1-43	B6(Col17 em 1)-Intr50-em1<567 bp del> TAL1-43		Col17 em1
451677	5/31/2013	5/20/2014	50.5714	jeb Scores 1	0	0		M	B6(Col17 em 1)-Intr50-em1<567 bp del> TAL1-43	B6(Col17 em 1)-Intr50-em1<567 bp del> TAL1-43		Col17 em1
451677	5/31/2013	5/27/2014	51.5714	jeb Scores 1	0	0		M	B6(Col17 em 1)-Intr50-em1<567 bp del> TAL1-43	B6(Col17 em 1)-Intr50-em1<567 bp del> TAL1-43		Col17 em1
451677	5/31/2013	6/3/2014	52.5714	jeb Scores 1	0	0		M	B6(Col17 em 1)-Intr50-em1<567 bp del> TAL1-43	B6(Col17 em 1)-Intr50-em1<567 bp del> TAL1-43		Col17 em1
451678	5/31/2013	7/23/2013	7.57143	jeb Scores 1	0	0		M	B6(Col17 em 1)-Intr50-em1<567 bp del> TAL1-43	B6(Col17 em 1)-Intr50-em1<567 bp del> TAL1-43		Col17 em1
451678	5/31/2013	7/30/2013	8.57143	jeb Scores 1	0	0		M	B6(Col17 em 1)-Intr50-em1<567 bp del> TAL1-43	B6(Col17 em 1)-Intr50-em1<567 bp del> TAL1-43		Col17 em1
451678	5/31/2013	8/6/2013	9.57143	jeb Scores 1	0	0		M	B6(Col17 em 1)-Intr50-em1<567 bp del> TAL1-43	B6(Col17 em 1)-Intr50-em1<567 bp del> TAL1-43		Col17 em1
451678	5/31/2013	8/13/2013	10.5714	jeb Scores 1	0	0		M	B6(Col17 em 1)-Intr50-em1<567 bp del> TAL1-43	B6(Col17 em 1)-Intr50-em1<567 bp del> TAL1-43		Col17 em1
451678	5/31/2013	8/20/2013	11.5714	jeb Scores 1	0	0		M	B6(Col17 em 1)-Intr50-em1<567 bp del> TAL1-43	B6(Col17 em 1)-Intr50-em1<567 bp del> TAL1-43		Col17 em1
451678	5/31/2013	8/27/2013	12.5714	jeb Scores 1	0	0		M	B6(Col17 em 1)-Intr50-em1<567 bp del> TAL1-43	B6(Col17 em 1)-Intr50-em1<567 bp del> TAL1-43		Col17 em1
451678	5/31/2013	9/3/2013	13.5714	jeb Scores 1	0	0		M	B6(Col17 em 1)-Intr50-em1<567 bp del> TAL1-43	B6(Col17 em 1)-Intr50-em1<567 bp del> TAL1-43		Col17 em1
451678	5/31/2013	9/10/2013	14.5714	jeb Scores 1	0	0		M	B6(Col17 em 1)-Intr50-em1<567 bp del> TAL1-43	B6(Col17 em 1)-Intr50-em1<567 bp del> TAL1-43		Col17 em1
451678	5/31/2013	9/17/2013	15.5714	jeb Scores 1	0	0		M	B6(Col17 em 1)-Intr50-em1<567 bp del> TAL1-43	B6(Col17 em 1)-Intr50-em1<567 bp del> TAL1-43		Col17 em1
451678	5/31/2013	9/24/2013	16.5714	jeb Scores 1	0	0		M	B6(Col17 em 1)-Intr50-em1<567 bp del> TAL1-43	B6(Col17 em 1)-Intr50-em1<567 bp del> TAL1-43		Col17 em1
451678	5/31/2013	10/1/2013	17.5714	jeb Scores 1	0	0		M	B6(Col17 em 1)-Intr50-em1<567 bp del> TAL1-43	B6(Col17 em 1)-Intr50-em1<567 bp del> TAL1-43		Col17 em1
451678	5/31/2013	10/8/2013	18.5714	jeb Scores 1	0	0		M	B6(Col17 em 1)-Intr50-em1<567 bp del> TAL1-43	B6(Col17 em 1)-Intr50-em1<567 bp del> TAL1-43		Col17 em1
451678	5/31/2013	10/15/2013	19.5714	jeb Scores 1	0	0		M	B6(Col17 em 1)-Intr50-em1<567 bp del> TAL1-43	B6(Col17 em 1)-Intr50-em1<567 bp del> TAL1-43		Col17 em1
451678	5/31/2013	10/22/2013	20.5714	jeb Scores 1	0	0		M	B6(Col17 em 1)-Intr50-em1<567 bp del> TAL1-43	B6(Col17 em 1)-Intr50-em1<567 bp del> TAL1-43		Col17 em1
451678	5/31/2013	10/29/2013	21.5714	jeb Scores 1	0	0		M	B6(Col17 em 1)-Intr50-em1<567 bp del> TAL1-43	B6(Col17 em 1)-Intr50-em1<567 bp del> TAL1-43		Col17 em1
451678	5/31/2013	11/5/2013	22.5714	jeb Scores 1	0	0		M	B6(Col17 em 1)-Intr50-em1<567 bp del> TAL1-43	B6(Col17 em 1)-Intr50-em1<567 bp del> TAL1-43		Col17 em1
451678	5/31/2013	11/12/2013	23.5714	jeb Scores 1	0	0		M	B6(Col17 em 1)-Intr50-em1<567 bp del> TAL1-43	B6(Col17 em 1)-Intr50-em1<567 bp del> TAL1-43		Col17 em1
451678	5/31/2013	11/19/2013	24.5714	jeb Scores 1	0	0		M	B6(Col17 em 1)-Intr50-em1<567 bp del> TAL1-43	B6(Col17 em 1)-Intr50-em1<567 bp del> TAL1-43		Col17 em1
451678	5/31/2013	11/26/2013	25.5714	jeb Scores 1	0	0		M	B6(Col17 em 1)-Intr50-em1<567 bp del> TAL1-43	B6(Col17 em 1)-Intr50-em1<567 bp del> TAL1-43		Col17 em1
451678	5/31/2013	12/3/2013	26.5714	jeb Scores 1	0	0		M	B6(Col17 em 1)-Intr50-em1<567 bp del> TAL1-43	B6(Col17 em 1)-Intr50-em1<567 bp del> TAL1-43		Col17 em1
451678	5/31/2013	12/10/2013	27.5714	jeb Scores 1	0	0		M	B6(Col17 em 1)-Intr50-em1<567 bp del> TAL1-43	B6(Col17 em 1)-Intr50-em1<567 bp del> TAL1-43		Col17 em1
451678	5/31/2013	12/17/2013	28.5714	jeb Scores 1	0	0		M	B6(Col17 em 1)-Intr50-em1<567 bp del> TAL1-43	B6(Col17 em 1)-Intr50-em1<567 bp del> TAL1-43		Col17 em1
451678	5/31/2013	12/24/2013	29.5714	jeb Scores 1	0	0		M	B6(Col17 em 1)-Intr50-em1<567 bp del> TAL1-43	B6(Col17 em 1)-Intr50-em1<567 bp del> TAL1-43		Col17 em1
451678	5/31/2013	12/31/2013	30.5714	jeb Scores 1	0	0		M	B6(Col17 em 1)-Intr50-em1<567 bp del> TAL1-43	B6(Col17 em 1)-Intr50-em1<567 bp del> TAL1-43		Col17 em1
451678	5/31/2013	1/7/2014	31.5714	jeb Scores 1	0	0		M	B6(Col17 em 1)-Intr50-em1<567 bp del> TAL1-43	B6(Col17 em 1)-Intr50-em1<567 bp del> TAL1-43		Col17 em1
451678	5/31/2013	1/14/2014	32.5714	jeb Scores 1	0	0		M	B6(Col17 em 1)-Intr50-em1<567 bp del> TAL1-43	B6(Col17 em 1)-Intr50-em1<567 bp del> TAL1-43		Col17 em1
451678	5/31/2013	1/21/2014	33.5714	jeb Scores 1	0	0		M	B6(Col17 em 1)-Intr50-em1<567 bp del> TAL1-43	B6(Col17 em 1)-Intr50-em1<567 bp del> TAL1-43		Col17 em1
451678	5/31/2013	1/28/2014	34.5714	jeb Scores 1	0	0		M	B6(Col17 em 1)-Intr50-em1<567 bp del> TAL1-43	B6(Col17 em 1)-Intr50-em1<567 bp del> TAL1-43		Col17 em1
451678	5/31/2013	2/4/2014	35.5714	jeb Scores 1	0	0		M	B6(Col17 em 1)-Intr50-em1<567 bp del> TAL1-43	B6(Col17 em 1)-Intr50-em1<567 bp del> TAL1-43		Col17 em1
451678	5/31/2013	2/11/2014	36.5714	jeb Scores 1	0	0		M	B6(Col17 em 1)-Intr50-em1<567 bp del> TAL1-43	B6(Col17 em 1)-Intr50-em1<567 bp del> TAL1-43		Col17 em1
451678	5/31/2013	2/18/2014	37.5714	jeb Scores 1	0	0		M	B6(Col17 em 1)-Intr50-em1<567 bp del> TAL1-43	B6(Col17 em 1)-Intr50-em1<567 bp del> TAL1-43		Col17 em1
451678	5/31/2013	2/25/2014	38.5714	jeb Scores 1	0	0		M	B6(Col17 em 1)-Intr50-em1<567 bp del> TAL1-43	B6(Col17 em 1)-Intr50-em1<567 bp del> TAL1-43		Col17 em1
451678	5/31/2013	3/4/2014	39.5714	jeb Scores 1	0	0		M	B6(Col17 em 1)-Intr50-em1<567 bp del> TAL1-43	B6(Col17 em 1)-Intr50-em1<567 bp del> TAL1-43		Col17 em1
451678	5/31/2013	3/11/2014	40.5714	jeb Scores 1	0	0		M	B6(Col17 em 1)-Intr50-em1<567 bp del> TAL1-43	B6(Col17 em 1)-Intr50-em1<567 bp del> TAL1-43		Col17 em1
451678	5/31/2013	3/18/2014	41.5714	jeb Scores 1	0	0		M	B6(Col17 em 1)-Intr50-em1<567 bp del> TAL1-43	B6(Col17 em 1)-Intr50-em1<567 bp del> TAL1-43		Col17 em1
451678	5/31/2013	3/25/2014	42.5714	jeb Scores 1	0	0		M	B6(Col17 em 1)-Intr50-em1<567 bp del> TAL1-43	B6(Col17 em 1)-Intr50-em1<567 bp del> TAL1-43		Col17 em1
451678	5/31/2013	4/1/2014	43.5714	jeb Scores 1	0	0		M	B6(Col17 em 1)-Intr50-em1<567 bp del> TAL1-43	B6(Col17 em 1)-Intr50-em1<567 bp del> TAL1-43		Col17 em1
451678	5/31/2013	4/8/2014	44.5714	jeb Scores 1	0	0		M	B6(Col17 em 1)-Intr50-em1<567 bp del> TAL1-43	B6(Col17 em 1)-Intr50-em1<567 bp del> TAL1-43		Col17 em1
451678	5/31/2013	4/15/2014	45.5714	jeb Scores 1	0	0		M	B6(Col17 em 1)-Intr50-em1<567 bp del> TAL1-43	B6(Col17 em 1)-Intr50-em1<567 bp del> TAL1-43		Col17 em1
451678	5/31/2013	4/22/2014	46.5714	jeb Scores 1	0	0		M	B6(Col17 em 1)-Intr50-em1<567 bp del> TAL1-43	B6(Col17 em 1)-Intr50-em1<567 bp del> TAL1-43		Col17 em1
451678	5/31/2013	4/29/2014	47.5714	jeb Scores 1	0	0		M	B6(Col17 em 1)-Intr50-em1<567 bp del> TAL1-43	B6(Col17 em 1)-Intr50-em1<567 bp del> TAL1-43		Col17 em1
451678	5/31/2013	5/6/2014	48.5714	jeb Scores 1	0	0		M	B6(Col17 em 1)-Intr50-em1<567 bp del> TAL1-43	B6(Col17 em 1)-Intr50-em1<567 bp del> TAL1-43		Col17 em1
451678	5/31/2013	5/13/2014	49.5714	jeb Scores 1	0	0		M	B6(Col17 em 1)-Intr50-em1<567 bp del> TAL1-43	B6(Col17 em 1)-Intr50-em1<567 bp del> TAL1-43		Col17 em1
451678	5/31/2013	5/20/2014	50.5714	jeb Scores 1	0	0		M	B6(Col17 em 1)-Intr50-em1<567 bp del> TAL1-43	B6(Col17 em 1)-Intr50-em1<567 bp del> TAL1-43		Col17 em1
451678	5/31/2013	5/27/2014	51.5714	jeb Scores 1	0	0		M	B6(Col17 em 1)-Intr50-em1<567 bp del> TAL1-43	B6(Col17 em 1)-Intr50-em1<567 bp del> TAL1-43		Col17 em1
451678	5/31/2013	6/3/2014	52.5714	jeb Scores 1	0	0		M	B6(Col17 em 1)-Intr50-em1<567 bp del> TAL1-43	B6(Col17 em 1)-Intr50-em1<567 bp del> TAL1-43		Col17 em1
451679	5/31/2013	7/23/2013	7.57143	jeb Scores 1	0	0		M	B6(Col17 em 1)-Intr50-em1<567 bp del> TAL1-43	B6(Col17 em 1)-Intr50-em1<567 bp del> TAL1-43		Col17 em1
451679	5/31/2013	7/30/2013	8.57143	jeb Scores 1	0	0		M	B6(Col17 em 1)-Intr50-em1<567 bp del> TAL1-43	B6(Col17 em 1)-Intr50-em1<567 bp del> TAL1-43		Col17 em1
451679	5/31/2013	8/6/2013	9.57143	jeb Scores 1	0	0		M	B6(Col17 em 1)-Intr50-em1<567 bp del> TAL1-43	B6(Col17 em 1)-Intr50-em1<567 bp del> TAL1-43		Col17 em1
451679	5/31/2013	8/13/2013	10.5714	jeb Scores 1	0	0		M	B6(Col17 em 1)-Intr50-em1<567 bp del> TAL1-43	B6(Col17 em 1)-Intr50-em1<567 bp del> TAL1-43		Col17 em1
451679	5/31/2013	8/20/2013	11.5714	jeb Scores 1	0	0		M	B6(Col17 em 1)-Intr50-em1<567 bp del> TAL1-43	B6(Col17 em 1)-Intr50-em1<567 bp del> TAL1-43		Col17 em1
451679	5/31/2013	8/27/2013	12.5714	jeb Scores 1	0	0		M	B6(Col17 em 1)-Intr50-em1<567 bp del> TAL1-43	B6(Col17 em 1)-Intr50-em1<567 bp del> TAL1-43		Col17 em1
451679	5/31/2013	9/3/2013	13.5714	jeb Scores 1	0	0		M	B6(Col17 em 1)-Intr50-em1<567 bp del> TAL1-43	B6(Col17 em 1)-Intr50-em1<567 bp del> TAL1-43		Col17 em1
451679	5/31/2013	9/10/2013	14.5714	jeb Scores 1	0	0		M	B6(Col17 em 1)-Intr50-em1<567 bp del> TAL1-43	B6(Col17 em 1)-Intr50-em1<567 bp del> TAL1-43		Col17 em1
451679	5/31/2013	9/17/2013	15.5714	jeb Scores 1	0	0		M	B6(Col17 em 1)-Intr50-em1<567 bp del> TAL1-43	B6(Col17 em 1)-Intr50-em1<567 bp del> TAL1-43		Col17 em1
451679	5/31/2013	9/24/2013	16.5714	jeb Scores 1	0	0		M	B6(Col17 em 1)-Intr50-em1<567 bp del> TAL1-43	B6(Col17 em 1)-Intr50-em1<567 bp del> TAL1-43		Col17 em1
451679	5/31/2013	10/1/2013	17.5714	jeb Scores 1	0	0		M	B6(Col17 em 1)-Intr50-em1<567 bp del> TAL1-43	B6(Col17 em 1)-Intr50-em1<567 bp del> TAL1-43		Col17 em1
451679	5/31/2013	10/8/2013	18.5714	jeb Scores 1	0	0		M	B6(Col17 em 1)-Intr50-em1<567 bp del> TAL1-43	B6(Col17 em 1)-Intr50-em1<567 bp del> TAL1-43		Col17 em1
451679	5/31/2013	10/15/2013	19.5714	jeb Scores 1	0	0		M	B6(Col17 em 1)-Intr50-em1<567 bp del> TAL1-43	B6(Col17 em 1)-Intr50-em1<567 bp del> TAL1-43		Col17 em1
451679	5/31/2013	10/22/2013	20.5714	jeb Scores 1	0	0		M	B6(Col17 em 1)-Intr50-em1<567 bp del> TAL1-43	B6(Col17 em 1)-Intr50-em1<567 bp del> TAL1-43		Col17 em1
451679	5/31/2013	10/29/2013	21.5714	jeb Scores 1	0	0		M	B6(Col17 em 1)-Intr50-em1<567 bp del> TAL1-43	B6(Col17 em 1)-Intr50-em1<567 bp del> TAL1-43		Col17 em1
451679	5/31/2013	11/5/2013	22.5714	jeb Scores 1	0	0		M	B6(Col17 em 1)-Intr50-em1<567 bp del> TAL1-43	B6(Col17 em 1)-Intr50-em1<567 bp del> TAL1-43		Col17 em1
451679	5/31/2013	11/12/2013	23.5714	jeb Scores 1	0	0		M	B6(Col17 em 1)-Intr50-em1<567 bp del> TAL1-43	B6(Col17 em 1)-Intr50-em1<567 bp del> TAL1-43		Col17 em1
451679	5/31/2013	11/19/2013	24.5714	jeb Scores 1	0	0		M	B6(Col17 em 1)-Intr50-em1<567 bp del> TAL1-43	B6(Col17 em 1)-Intr50-em1<567 bp del> TAL1-43		Col17 em1
451679	5/31/2013	11/26/2013	25.5714	jeb Scores 1	0	0		M	B6(Col17 em 1)-Intr50-em1<567 bp del> TAL1-43	B6(Col17 em 1)-Intr50-em1<567 bp del> TAL1-43		Col17 em1
451679	5/31/2013	12/3/2013	26.5714	jeb Scores 1	0	0		M	B6(Col17 em 1)-Intr50-em1<567 bp del> TAL1-43	B6(Col17 em 1)-Intr50-em1<567 bp del> TAL1-43		Col17 em1
451679	5/31/2013	12/10/2013	27.5714	jeb Scores 1	0	0		M	B6(Col17 em 1)-Intr50-em1<567 bp del> TAL1-43	B6(Col17 em 1)-Intr50-em1<567 bp del> TAL1-43		Col17 em1
451679	5/31/2013	12/17/2013	28.5714	jeb Scores 1	0	0		M	B6(Col17 em 1)-Intr50-em1<567 bp del> TAL1-43	B6(Col17 em 1)-Intr50-em1<567 bp del> TAL1-43		Col17 em1
451679	5/31/2013	12/24/2013	29.5714	jeb Scores 1	0	0		M	B6(Col17 em 1)-Intr50-em1<567 bp del> TAL1-43	B6(Col17 em 1)-Intr50-em1<567 bp del> TAL1-43		Col17 em1
451679	5/31/2013	12/31/2013	30.5714	jeb Scores 1	0	0		M	B6(Col17 em 1)-Intr50-em1<567 bp del> TAL1-43	B6(Col17 em 1)-Intr50-em1<567 bp del> TAL1-43		Col17 em1
451679	5/31/2013	1/7/2014	31.5714	jeb Scores 1	0	0		M	B6(Col17 em 1)-Intr50-em1<567 bp del> TAL1-43	B6(Col17 em 1)-Intr50-em1<567 bp del> TAL1-43		Col17 em1
451679	5/31/2013	1/14/2014	32.5714	jeb Scores 1	0	0		M	B6(Col17 em 1)-Intr50-em1<567 bp del> TAL1-43	B6(Col17 em 1)-Intr50-em1<567 bp del> TAL1-43		Col17 em1
451679	5/31/2013	1/21/2014	33.5714	jeb Scores 1	0	0		M	B6(Col17 em 1)-Intr50-em1<567 bp del> TAL1-43	B6(Col17 em 1)-Intr50-em1<567 bp del> TAL1-43		Col17 em1
451679	5/31/2013	1/28/2014	34.5714	jeb Scores 1	0	0		M	B6(Col17 em 1)-Intr50-em1<567 bp del> TAL1-43	B6(Col17 em 1)-Intr50-em1<567 bp del> TAL1-43		Col17 em1
451679	5/31/2013	2/4/2014	35.5714	jeb Scores 1	0	0		M	B6(Col17 em 1)-Intr50-em1<567 bp del> TAL1-43	B6(Col17 em 1)-Intr50-em1<567 bp del> TAL1-43		Col17 em1
451679	5/31/2013	2/11/2014	36.5714	jeb Scores 1	0	0		M	B6(Col17 em 1)-Intr50-em1<567 bp del> TAL1-43	B6(Col17 em 1)-Intr50-em1<567 bp del> TAL1-43		Col17 em1
451679	5/31/2013	2/18/2014	37.5714	jeb Scores 1	0	0		M	B6(Col17 em 1)-Intr50-em1<567 bp del> TAL1-43	B6(Col17 em 1)-Intr50-em1<567 bp del> TAL1-43		Col17 em1
451679	5/31/2013	2/25/2014	38.5714	jeb Scores 1	0	0		M	B6(Col17 em 1)-Intr50-em1<567 bp del> TAL1-43	B6(Col17 em 1)-Intr50-em1<567 bp del> TAL1-43		Col17 em1
451679	5/31/2013	3/4/2014	39.5714	jeb Scores 1	0	0		M	B6(Col17 em 1)-Intr50-em1<567 bp del> TAL1-43	B6(Col17 em 1)-Intr50-em1<567 bp del> TAL1-43		Col17 em1
451679	5/31/2013	3/11/2014	40.5714	jeb Scores 1	0	0		M	B6(Col17 em 1)-Intr50-em1<567 bp del> TAL1-43	B6(Col17 em 1)-Intr50-em1<567 bp del> TAL1-43		Col17 em1
451679	5/31/2013	3/18/2014	41.5714	jeb Scores 1	0	0		M	B6(Col17 em 1)-Intr50-em1<567 bp del> TAL1-43	B6(Col17 em 1)-Intr50-em1<567 bp del> TAL1-43		Col17 em1
451679	5/31/2013	3/25/2014	42.5714	jeb Scores 1	0	0		M	B6(Col17 em 1)-Intr50-em1<567 bp del> TAL1-43	B6(Col17 em 1)-Intr50-em1<567 bp del> TAL1-43		Col17 em1
451679	5/31/2013	4/1/2014	43.5714	jeb Scores 1	0	0		M	B6(Col17 em 1)-Intr50-em1<567 bp del> TAL1-43	B6(Col17 em 1)-Intr50-em1<567 bp del> TAL1-43		Col17 em1
451679	5/31/2013	4/8/2014	44.5714	jeb Scores 1	0	0		M	B6(Col17 em 1)-Intr50-em1<567 bp del> TAL1-43	B6(Col17 em 1)-Intr50-em1<567 bp del> TAL1-43		Col17 em1
451679	5/31/2013	4/15/2014	45.5714	jeb Scores 1	0	0		M	B6(Col17 em 1)-Intr50-em1<567 bp del> TAL1-43	B6(Col17 em 1)-Intr50-em1<567 bp del> TAL1-43		Col17 em1
451679	5/31/2013	4/22/2014	46.5714	jeb Scores 1	0	0		M	B6(Col17 em 1)-Intr50-em1<567 bp del> TAL1-43	B6(Col17 em 1)-Intr50-em1<567 bp del> TAL1-43		Col17 em1
451679	5/31/2013	4/29/2014	47.5714	jeb Scores 1	0	0		M	B6(Col17 em 1)-Intr50-em1<567 bp del> TAL1-43	B6(Col17 em 1)-Intr50-em1<567 bp del> TAL1-43		Col17 em1
451679	5/31/2013	5/6/2014	48.5714	jeb Scores 1	0	0		M	B6(Col17 em 1)-Intr50-em1<567 bp del> TAL1-43	B6(Col17 em 1)-Intr50-em1<567 bp del> TAL1-43		Col17 em1
451679	5/31/2013	5/13/2014	49.5714	jeb Scores 1	0	0		M	B6(Col17 em 1)-Intr50-em1<567 bp del> TAL1-43	B6(Col17 em 1)-Intr50-em1<567 bp del> TAL1-43		Col17 em1
451679	5/31/2013	5/20/2014	50.5714	jeb Scores 1	0	0		M	B6(Col17 em 1)-Intr50-em1<567 bp del> TAL1-43	B6(Col17 em 1)-Intr50-em1<567 bp del> TAL1-43		Col17 em1
451679	5/31/2013	5/27/2014	51.5714	jeb Scores 1	0	0		M	B6(Col17 em 1)-Intr50-em1<567 bp del> TAL1-43	B6(Col17 em 1)-Intr50-em1<567 bp del> TAL1-43		Col17 em1
451679	5/31/2013	6/3/2014	52.5714	jeb Scores 1	0	0		M	B6(Col17 em 1)-Intr50-em1<567 bp del> TAL1-43	B6(Col17 em 1)-Intr50-em1<567 bp del> TAL1-43		Col17 em1
451680	5/31/2013	7/23/2013	7.57143	jeb Scores 1	0	0		M	B6(Col17 em 1)-Intr50-em1<567 bp del> TAL1-43	B6(Col17 em 1)-Intr50-em1<567 bp del> TAL1-43		Col17 em1
451680	5/31/2013	7/30/2013	8.57143	jeb Scores 1	0	0		M	B6(Col17 em 1)-Intr50-em1<567 bp del> TAL1-43	B6(Col17 em 1)-Intr50-em1<567 bp del> TAL1-43		Col17 em1
451680	5/31/2013	8/6/2013	9.57143	jeb Scores 1	0	0		M	B6(Col17 em 1)-Intr50-em1<567 bp del> TAL1-43	B6(Col17 em 1)-Intr50-em1<567 bp del> TAL1-43		Col17 em1
451680	5/31/2013	8/13/2013	10.5714	jeb Scores 1	0	0		M	B6(Col17 em 1)-Intr50-em1<567 bp del> TAL1-43	B6(Col17 em 1)-Intr50-em1<567 bp del> TAL1-43		Col17 em1
451680	5/31/2013	8/20/2013	11.5714	jeb Scores 1	0	0		M	B6(Col17 em 1)-Intr50-em1<567 bp del> TAL1-43	B6(Col17 em 1)-Intr50-em1<567 bp del> TAL1-43		Col17 em1
451680	5/31/2013	8/27/2013	12.5714	jeb Scores 1	0	0		M	B6(Col17 em 1)-Intr50-em1<567 bp del> TAL1-43	B6(Col17 em 1)-Intr50-em1<567 bp del> TAL1-43		Col17 em1
451680	5/31/2013	9/3/2013	13.5714	jeb Scores 1	0	0		M	B6(Col17 em 1)-Intr50-em1<567 bp del> TAL1-43	B6(Col17 em 1)-Intr50-em1<567 bp del> TAL1-43		Col17 em1
451680	5/31/2013	9/10/2013	14.5714	jeb Scores 1	0	0		M	B6(Col17 em 1)-Intr50-em1<567 bp del> TAL1-43	B6(Col17 em 1)-Intr50-em1<567 bp del> TAL1-43		Col17 em1
451680	5/31/2013	9/17/2013	15.5714	jeb Scores 1	0	0		M	B6(Col17 em 1)-Intr50-em1<567 bp del> TAL1-43	B6(Col17 em 1)-Intr50-em1<567 bp del> TAL1-43		Col17 em1
451680	5/31/2013	9/24/2013	16.5714	jeb Scores 1	0	0		M	B6(Col17 em 1)-Intr50-em1<567 bp del> TAL1-43	B6(Col17 em 1)-Intr50-em1<567 bp del> TAL1-43		Col17 em1
451680	5/31/2013	10/1/2013	17.5714	jeb Scores 1	0	0		M	B6(Col17 em 1)-Intr50-em1<567 bp del> TAL1-43	B6(Col17 em 1)-Intr50-em1<567 bp del> TAL1-43		Col17 em1
451680	5/31/2013	10/8/2013	18.5714	jeb Scores 1	0	0		M	B6(Col17 em 1)-Intr50-em1<567 bp del> TAL1-43	B6(Col17 em 1)-Intr50-em1<567 bp del> TAL1-43		Col17 em1
451680	5/31/2013	10/15/2013	19.5714	jeb Scores 1	0	0		M	B6(Col17 em 1)-Intr50-em1<567 bp del> TAL1-43	B6(Col17 em 1)-Intr50-em1<567 bp del> TAL1-43		Col17 em1
451680	5/31/2013	10/22/2013	20.5714	jeb Scores 1	0	0		M	B6(Col17 em 1)-Intr50-em1<567 bp del> TAL1-43	B6(Col17 em 1)-Intr50-em1<567 bp del> TAL1-43		Col17 em1
451680	5/31/2013	10/29/2013	21.5714	jeb Scores 1	0	0		M	B6(Col17 em 1)-Intr50-em1<567 bp del> TAL1-43	B6(Col17 em 1)-Intr50-em1<567 bp del> TAL1-43		Col17 em1
451680	5/31/2013	11/5/2013	22.5714	jeb Scores 1	0	0		M	B6(Col17 em 1)-Intr50-em1<567 bp del> TAL1-43	B6(Col17 em 1)-Intr50-em1<567 bp del> TAL1-43		Col17 em1
451680	5/31/2013	11/12/2013	23.5714	jeb Scores 1	0	0		M	B6(Col17 em 1)-Intr50-em1<567 bp del> TAL1-43	B6(Col17 em 1)-Intr50-em1<567 bp del> TAL1-43		Col17 em1
451680	5/31/2013	11/19/2013	24.5714	jeb Scores 1	0	0		M	B6(Col17 em 1)-Intr50-em1<567 bp del> TAL1-43	B6(Col17 em 1)-Intr50-em1<567 bp del> TAL1-43		Col17 em1
451680	5/31/2013	11/26/2013	25.5714	jeb Scores 1	0	0		M	B6(Col17 em 1)-Intr50-em1<567 bp del> TAL1-43	B6(Col17 em 1)-Intr50-em1<567 bp del> TAL1-43		Col17 em1
451680	5/31/2013	12/3/2013	26.5714	jeb Scores 1	0	0		M	B6(Col17 em 1)-Intr50-em1<567 bp del> TAL1-43	B6(Col17 em 1)-Intr50-em1<567 bp del> TAL1-43		Col17 em1
451680	5/31/2013	12/10/2013	27.5714	jeb Scores 1	0	0		M	B6(Col17 em 1)-Intr50-em1<567 bp del> TAL1-43	B6(Col17 em 1)-Intr50-em1<567 bp del> TAL1-43		Col17 em1
451680	5/31/2013	12/17/2013	28.5714	jeb Scores 1	0	0		M	B6(Col17 em 1)-Intr50-em1<567 bp del> TAL1-43	B6(Col17 em 1)-Intr50-em1<567 bp del> TAL1-43		Col17 em1
451680	5/31/2013	12/24/2013	29.5714	jeb Scores 1	0	0		M	B6(Col17 em 1)-Intr50-em1<567 bp del> TAL1-43	B6(Col17 em 1)-Intr50-em1<567 bp del> TAL1-43		Col17 em1
451680	5/31/2013	12/31/2013	30.5714	jeb Scores 1	0	0		M	B6(Col17 em 1)-Intr50-em1<567 bp del> TAL1-43	B6(Col17 em 1)-Intr50-em1<567 bp del> TAL1-43		Col17 em1
451680	5/31/2013	1/7/2014	31.5714	jeb Scores 1	0	0		M	B6(Col17 em 1)-Intr50-em1<567 bp del> TAL1-43	B6(Col17 em 1)-Intr50-em1<567 bp del> TAL1-43		Col17 em1
451680	5/31/2013	1/14/2014	32.5714	jeb Scores 1	0	0		M	B6(Col17 em 1)-Intr50-em1<567 bp del> TAL1-43	B6(Col17 em 1)-Intr50-em1<567 bp del> TAL1-43		Col17 em1
451680	5/31/2013	1/21/2014	33.5714	jeb Scores 1	0	0		M	B6(Col17 em 1)-Intr50-em1<567 bp del> TAL1-43	B6(Col17 em 1)-Intr50-em1<567 bp del> TAL1-43		Col17 em1
451680	5/31/2013	1/28/2014	34.5714	jeb Scores 1	0	0		M	B6(Col17 em 1)-Intr50-em1<567 bp del> TAL1-43	B6(Col17 em 1)-Intr50-em1<567 bp del> TAL1-43		Col17 em1
451680	5/31/2013	2/4/2014	35.5714	jeb Scores 1	0	0		M	B6(Col17 em 1)-Intr50-em1<567 bp del> TAL1-43	B6(Col17 em 1)-Intr50-em1<567 bp del> TAL1-43		Col17 em1
451680	5/31/2013	2/11/2014	36.5714	jeb Scores 1	0	0		M	B6(Col17 em 1)-Intr50-em1<567 bp del> TAL1-43	B6(Col17 em 1)-Intr50-em1<567 bp del> TAL1-43		Col17 em1
451680	5/31/2013	2/18/2014	37.5714	jeb Scores 1	0	0		M	B6(Col17 em 1)-Intr50-em1<567 bp del> TAL1-43	B6(Col17 em 1)-Intr50-em1<567 bp del> TAL1-43		Col17 em1
451680	5/31/2013	2/25/2014	38.5714	jeb Scores 1	0	0		M	B6(Col17 em 1)-Intr50-em1<567 bp del> TAL1-43	B6(Col17 em 1)-Intr50-em1<567 bp del> TAL1-43		Col17 em1
451680	5/31/2013	3/4/2014	39.5714	jeb Scores 1	0	0		M	B6(Col17 em 1)-Intr50-em1<567 bp del> TAL1-43	B6(Col17 em 1)-Intr50-em1<567 bp del> TAL1-43		Col17 em1
451680	5/31/2013	3/11/2014	40.5714	jeb Scores 1	0	0		M	B6(Col17 em 1)-Intr50-em1<567 bp del> TAL1-43	B6(Col17 em 1)-Intr50-em1<567 bp del> TAL1-43		Col17 em1
451680	5/31/2013	3/18/2014	41.5714	jeb Scores 1	0	0		M	B6(Col17 em 1)-Intr50-em1<567 bp del> TAL1-43	B6(Col17 em 1)-Intr50-em1<567 bp del> TAL1-43		Col17 em1
451680	5/31/2013	3/25/2014	42.5714	jeb Scores 1	0	0		M	B6(Col17 em 1)-Intr50-em1<567 bp del> TAL1-43	B6(Col17 em 1)-Intr50-em1<567 bp del> TAL1-43		Col17 em1
451680	5/31/2013	4/1/2014	43.5714	jeb Scores 1	0	0		M	B6(Col17 em 1)-Intr50-em1<567 bp del> TAL1-43	B6(Col17 em 1)-Intr50-em1<567 bp del> TAL1-43		Col17 em1
451680	5/31/2013	4/8/2014	44.5714	jeb Scores 1	0	0		M	B6(Col17 em 1)-Intr50-em1<567 bp del> TAL1-43	B6(Col17 em 1)-Intr50-em1<567 bp del> TAL1-43		Col17 em1
451680	5/31/2013	4/15/2014	45.5714	jeb Scores 1	0	0		M	B6(Col17 em 1)-Intr50-em1<567 bp del> TAL1-43	B6(Col17 em 1)-Intr50-em1<567 bp del> TAL1-43		Col17 em1
451680	5/31/2013	4/22/2014	46.5714	jeb Scores 1	0	0		M	B6(Col17 em 1)-Intr50-em1<567 bp del> TAL1-43	B6(Col17 em 1)-Intr50-em1<567 bp del> TAL1-43		Col17 em1
451680	5/31/2013	4/29/2014	47.5714	jeb Scores 1	0	0		M	B6(Col17 em 1)-Intr50-em1<567 bp del> TAL1-43	B6(Col17 em 1)-Intr50-em1<567 bp del> TAL1-43		Col17 em1
451680	5/31/2013	5/6/2014	48.5714	jeb Scores 1	0	0		M	B6(Col17 em 1)-Intr50-em1<567 bp del> TAL1-43	B6(Col17 em 1)-Intr50-em1<567 bp del> TAL1-43		Col17 em1
451680	5/31/2013	5/13/2014	49.5714	jeb Scores 1	0	0		M	B6(Col17 em 1)-Intr50-em1<567 bp del> TAL1-43	B6(Col17 em 1)-Intr50-em1<567 bp del> TAL1-43		Col17 em1
451680	5/31/2013	5/20/2014	50.5714	jeb Scores 1	0	0		M	B6(Col17 em 1)-Intr50-em1<567 bp del> TAL1-43	B6(Col17 em 1)-Intr50-em1<567 bp del> TAL1-43		Col17 em1
451680	5/31/2013	5/27/2014	51.5714	jeb Scores 1	0	0		M	B6(Col17 em 1)-Intr50-em1<567 bp del> TAL1-43	B6(Col17 em 1)-Intr50-em1<567 bp del> TAL1-43		Col17 em1
451680	5/31/2013	6/3/2014	52.5714	jeb Scores 1	0	0		M	B6(Col17 em 1)-Intr50-em1<567 bp del> TAL1-43	B6(Col17 em 1)-Intr50-em1<567 bp del> TAL1-43		Col17 em1
451681	5/31/2013	7/23/2013	7.57143	jeb Scores 1	0	0		M	B6(Col17 em 1)-Intr50-em1<567 bp del> TAL1-43	B6(Col17 em 1)-Intr50-em1<567 bp del> TAL1-43		Col17 em1
451681	5/31/2013	7/30/2013	8.57143	jeb Scores 1	0	0		M	B6(Col17 em 1)-Intr50-em1<567 bp del> TAL1-43	B6(Col17 em 1)-Intr50-em1<567 bp del> TAL1-43		Col17 em1
451681	5/31/2013	8/6/2013	9.57143	jeb Scores 1	0	0		M	B6(Col17 em 1)-Intr50-em1<567 bp del> TAL1-43	B6(Col17 em 1)-Intr50-em1<567 bp del> TAL1-43		Col17 em1
451681	5/31/2013	8/13/2013	10.5714	jeb Scores 1	0	0		M	B6(Col17 em 1)-Intr50-em1<567 bp del> TAL1-43	B6(Col17 em 1)-Intr50-em1<567 bp del> TAL1-43		Col17 em1
451681	5/31/2013	8/20/2013	11.5714	jeb Scores 1	0	0		M	B6(Col17 em 1)-Intr50-em1<567 bp del> TAL1-43	B6(Col17 em 1)-Intr50-em1<567 bp del> TAL1-43		Col17 em1
451681	5/31/2013	8/27/2013	12.5714	jeb Scores 1	0	0		M	B6(Col17 em 1)-Intr50-em1<567 bp del> TAL1-43	B6(Col17 em 1)-Intr50-em1<567 bp del> TAL1-43		Col17 em1
451681	5/31/2013	9/3/2013	13.5714	jeb Scores 1	0	0		M	B6(Col17 em 1)-Intr50-em1<567 bp del> TAL1-43	B6(Col17 em 1)-Intr50-em1<567 bp del> TAL1-43		Col17 em1
451681	5/31/2013	9/10/2013	14.5714	jeb Scores 1	0	0		M	B6(Col17 em 1)-Intr50-em1<567 bp del> TAL1-43	B6(Col17 em 1)-Intr50-em1<567 bp del> TAL1-43		Col17 em1
451681	5/31/2013	9/17/2013	15.5714	jeb Scores 1	0	0		M	B6(Col17 em 1)-Intr50-em1<567 bp del> TAL1-43	B6(Col17 em 1)-Intr50-em1<567 bp del> TAL1-43		Col17 em1
451681	5/31/2013	9/24/2013	16.5714	jeb Scores 1	0	0		M	B6(Col17 em 1)-Intr50-em1<567 bp del> TAL1-43	B6(Col17 em 1)-Intr50-em1<567 bp del> TAL1-43		Col17 em1
451681	5/31/2013	10/1/2013	17.5714	jeb Scores 1	0	0		M	B6(Col17 em 1)-Intr50-em1<567 bp del> TAL1-43	B6(Col17 em 1)-Intr50-em1<567 bp del> TAL1-43		Col17 em1
451681	5/31/2013	10/8/2013	18.5714	jeb Scores 1	0	0		M	B6(Col17 em 1)-Intr50-em1<567 bp del> TAL1-43	B6(Col17 em 1)-Intr50-em1<567 bp del> TAL1-43		Col17 em1
451681	5/31/2013	10/15/2013	19.5714	jeb Scores 1	0	0		M	B6(Col17 em 1)-Intr50-em1<567 bp del> TAL1-43	B6(Col17 em 1)-Intr50-em1<567 bp del> TAL1-43		Col17 em1
451681	5/31/2013	10/22/2013	20.5714	jeb Scores 1	0	0		M	B6(Col17 em 1)-Intr50-em1<567 bp del> TAL1-43	B6(Col17 em 1)-Intr50-em1<567 bp del> TAL1-43		Col17 em1
451681	5/31/2013	10/29/2013	21.5714	jeb Scores 1	0	0		M	B6(Col17 em 1)-Intr50-em1<567 bp del> TAL1-43	B6(Col17 em 1)-Intr50-em1<567 bp del> TAL1-43		Col17 em1
451681	5/31/2013	11/5/2013	22.5714	jeb Scores 1	0	0		M	B6(Col17 em 1)-Intr50-em1<567 bp del> TAL1-43	B6(Col17 em 1)-Intr50-em1<567 bp del> TAL1-43		Col17 em1
451681	5/31/2013	11/12/2013	23.5714	jeb Scores 1	0	0		M	B6(Col17 em 1)-Intr50-em1<567 bp del> TAL1-43	B6(Col17 em 1)-Intr50-em1<567 bp del> TAL1-43		Col17 em1
451681	5/31/2013	11/19/2013	24.5714	jeb Scores 1	0	0		M	B6(Col17 em 1)-Intr50-em1<567 bp del> TAL1-43	B6(Col17 em 1)-Intr50-em1<567 bp del> TAL1-43		Col17 em1
451681	5/31/2013	11/26/2013	25.5714	jeb Scores 1	0	0		M	B6(Col17 em 1)-Intr50-em1<567 bp del> TAL1-43	B6(Col17 em 1)-Intr50-em1<567 bp del> TAL1-43		Col17 em1
451681	5/31/2013	12/3/2013	26.5714	jeb Scores 1	0	0		M	B6(Col17 em 1)-Intr50-em1<567 bp del> TAL1-43	B6(Col17 em 1)-Intr50-em1<567 bp del> TAL1-43		Col17 em1
451681	5/31/2013	12/10/2013	27.5714	jeb Scores 1	0	0		M	B6(Col17 em 1)-Intr50-em1<567 bp del> TAL1-43	B6(Col17 em 1)-Intr50-em1<567 bp del> TAL1-43		Col17 em1
451681	5/31/2013	12/17/2013	28.5714	jeb Scores 1	0	0		M	B6(Col17 em 1)-Intr50-em1<567 bp del> TAL1-43	B6(Col17 em 1)-Intr50-em1<567 bp del> TAL1-43		Col17 em1
451681	5/31/2013	12/24/2013	29.5714	jeb Scores 1	0	0		M	B6(Col17 em 1)-Intr50-em1<567 bp del> TAL1-43	B6(Col17 em 1)-Intr50-em1<567 bp del> TAL1-43		Col17 em1
451681	5/31/2013	12/31/2013	30.5714	jeb Scores 1	0	0		M	B6(Col17 em 1)-Intr50-em1<567 bp del> TAL1-43	B6(Col17 em 1)-Intr50-em1<567 bp del> TAL1-43		Col17 em1
451681	5/31/2013	1/7/2014	31.5714	jeb Scores 1	0	0		M	B6(Col17 em 1)-Intr50-em1<567 bp del> TAL1-43	B6(Col17 em 1)-Intr50-em1<567 bp del> TAL1-43		Col17 em1
451681	5/31/2013	1/14/2014	32.5714	jeb Scores 1	0	0		M	B6(Col17 em 1)-Intr50-em1<567 bp del> TAL1-43	B6(Col17 em 1)-Intr50-em1<567 bp del> TAL1-43		Col17 em1
451681	5/31/2013	1/21/2014	33.5714	jeb Scores 1	0	0		M	B6(Col17 em 1)-Intr50-em1<567 bp del> TAL1-43	B6(Col17 em 1)-Intr50-em1<567 bp del> TAL1-43		Col17 em1
451681	5/31/2013	1/28/2014	34.5714	jeb Scores 1	0	0		M	B6(Col17 em 1)-Intr50-em1<567 bp del> TAL1-43	B6(Col17 em 1)-Intr50-em1<567 bp del> TAL1-43		Col17 em1
451681	5/31/2013	2/4/2014	35.5714	jeb Scores 1	0	0		M	B6(Col17 em 1)-Intr50-em1<567 bp del> TAL1-43	B6(Col17 em 1)-Intr50-em1<567 bp del> TAL1-43		Col17 em1
451681	5/31/2013	2/11/2014	36.5714	jeb Scores 1	0	0		M	B6(Col17 em 1)-Intr50-em1<567 bp del> TAL1-43	B6(Col17 em 1)-Intr50-em1<567 bp del> TAL1-43		Col17 em1
451681	5/31/2013	2/18/2014	37.5714	jeb Scores 1	0	0		M	B6(Col17 em 1)-Intr50-em1<567 bp del> TAL1-43	B6(Col17 em 1)-Intr50-em1<567 bp del> TAL1-43		Col17 em1
451681	5/31/2013	2/25/2014	38.5714	jeb Scores 1	0	0		M	B6(Col17 em 1)-Intr50-em1<567 bp del> TAL1-43	B6(Col17 em 1)-Intr50-em1<567 bp del> TAL1-43		Col17 em1
451681	5/31/2013	3/4/2014	39.5714	jeb Scores 1	0	0		M	B6(Col17 em 1)-Intr50-em1<567 bp del> TAL1-43	B6(Col17 em 1)-Intr50-em1<567 bp del> TAL1-43		Col17 em1
451681	5/31/2013	3/11/2014	40.5714	jeb Scores 1	0	0		M	B6(Col17 em 1)-Intr50-em1<567 bp del> TAL1-43	B6(Col17 em 1)-Intr50-em1<567 bp del> TAL1-43		Col17 em1
451681	5/31/2013	3/18/2014	41.5714	jeb Scores 1	0	0		M	B6(Col17 em 1)-Intr50-em1<567 bp del> TAL1-43	B6(Col17 em 1)-Intr50-em1<567 bp del> TAL1-43		Col17 em1
451681	5/31/2013	3/25/2014	42.5714	jeb Scores 1	0	0		M	B6(Col17 em 1)-Intr50-em1<567 bp del> TAL1-43	B6(Col17 em 1)-Intr50-em1<567 bp del> TAL1-43		Col17 em1
451681	5/31/2013	4/1/2014	43.5714	jeb Scores 1	0	0		M	B6(Col17 em 1)-Intr50-em1<567 bp del> TAL1-43	B6(Col17 em 1)-Intr50-em1<567 bp del> TAL1-43		Col17 em1
451681	5/31/2013	4/8/2014	44.5714	jeb Scores 1	0	0		M	B6(Col17 em 1)-Intr50-em1<567 bp del> TAL1-43	B6(Col17 em 1)-Intr50-em1<567 bp del> TAL1-43		Col17 em1
451681	5/31/2013	4/15/2014	45.5714	jeb Scores 1	0	0		M	B6(Col17 em 1)-Intr50-em1<567 bp del> TAL1-43	B6(Col17 em 1)-Intr50-em1<567 bp del> TAL1-43		Col17 em1
451681	5/31/2013	4/22/2014	46.5714	jeb Scores 1	0	0		M	B6(Col17 em 1)-Intr50-em1<567 bp del> TAL1-43	B6(Col17 em 1)-Intr50-em1<567 bp del> TAL1-43		Col17 em1
451681	5/31/2013	4/29/2014	47.5714	jeb Scores 1	0	0		M	B6(Col17 em 1)-Intr50-em1<567 bp del> TAL1-43	B6(Col17 em 1)-Intr50-em1<567 bp del> TAL1-43		Col17 em1
451681	5/31/2013	5/6/2014	48.5714	jeb Scores 1	0	0		M	B6(Col17 em 1)-Intr50-em1<567 bp del> TAL1-43	B6(Col17 em 1)-Intr50-em1<567 bp del> TAL1-43		Col17 em1
451681	5/31/2013	5/13/2014	49.5714	jeb Scores 1	0	0		M	B6(Col17 em 1)-Intr50-em1<567 bp del> TAL1-43	B6(Col17 em 1)-Intr50-em1<567 bp del> TAL1-43		Col17 em1
451681	5/31/2013	5/20/2014	50.5714	jeb Scores 1	0	0		M	B6(Col17 em 1)-Intr50-em1<567 bp del> TAL1-43	B6(Col17 em 1)-Intr50-em1<567 bp del> TAL1-43		Col17 em1
451681	5/31/2013	5/27/2014	51.5714	jeb Scores 1	0	0		M	B6(Col17 em 1)-Intr50-em1<567 bp del> TAL1-43	B6(Col17 em 1)-Intr50-em1<567 bp del> TAL1-43		Col17 em1
451681	5/31/2013	6/3/2014	52.5714	jeb Scores 1	0	0		M	B6(Col17 em 1)-Intr50-em1<567 bp del> TAL1-43	B6(Col17 em 1)-Intr50-em1<567 bp del> TAL1-43		Col17 em1
451682	5/31/2013	7/23/2013	7.57143	jeb Scores 1	0	0		M	B6(Col17 em 1)-Intr50-em1<567 bp del> TAL1-43	B6(Col17 em 1)-Intr50-em1<567 bp del> TAL1-43		Col17 em1
451682	5/31/2013	7/30/2013	8.57143	jeb Scores 1	0	0		M	B6(Col17 em 1)-Intr50-em1<567 bp del> TAL1-43	B6(Col17 em 1)-Intr50-em1<567 bp del> TAL1-43		Col17 em1
451682	5/31/2013	8/6/2013	9.57143	jeb Scores 1	0	0		M	B6(Col17 em 1)-Intr50-em1<567 bp del> TAL1-43	B6(Col17 em 1)-Intr50-em1<567 bp del> TAL1-43		Col17 em1
451682	5/31/2013	8/13/2013	10.5714	jeb Scores 1	0	0		M	B6(Col17 em 1)-Intr50-em1<567 bp del> TAL1-43	B6(Col17 em 1)-Intr50-em1<567 bp del> TAL1-43		Col17 em1
451682	5/31/2013	8/20/2013	11.5714	jeb Scores 1	0	0		M	B6(Col17 em 1)-Intr50-em1<567 bp del> TAL1-43	B6(Col17 em 1)-Intr50-em1<567 bp del> TAL1-43		Col17 em1
451682	5/31/2013	8/27/2013	12.5714	jeb Scores 1	0	0		M	B6(Col17 em 1)-Intr50-em1<567 bp del> TAL1-43	B6(Col17 em 1)-Intr50-em1<567 bp del> TAL1-43		Col17 em1
451682	5/31/2013	9/3/2013	13.5714	jeb Scores 1	0	0		M	B6(Col17 em 1)-Intr50-em1<567 bp del> TAL1-43	B6(Col17 em 1)-Intr50-em1<567 bp del> TAL1-43		Col17 em1
451682	5/31/2013	9/10/2013	14.5714	jeb Scores 1	0	0		M	B6(Col17 em 1)-Intr50-em1<567 bp del> TAL1-43	B6(Col17 em 1)-Intr50-em1<567 bp del> TAL1-43		Col17 em1
451682	5/31/2013	9/17/2013	15.5714	jeb Scores 1	0	0		M	B6(Col17 em 1)-Intr50-em1<567 bp del> TAL1-43	B6(Col17 em 1)-Intr50-em1<567 bp del> TAL1-43		Col17 em1
451682	5/31/2013	9/24/2013	16.5714	jeb Scores 1	0	0		M	B6(Col17 em 1)-Intr50-em1<567 bp del> TAL1-43	B6(Col17 em 1)-Intr50-em1<567 bp del> TAL1-43		Col17 em1
451682	5/31/2013	10/1/2013	17.5714	jeb Scores 1	0	0		M	B6(Col17 em 1)-Intr50-em1<567 bp del> TAL1-43	B6(Col17 em 1)-Intr50-em1<567 bp del> TAL1-43		Col17 em1
451682	5/31/2013	10/8/2013	18.5714	jeb Scores 1	0	0		M	B6(Col17 em 1)-Intr50-em1<567 bp del> TAL1-43	B6(Col17 em 1)-Intr50-em1<567 bp del> TAL1-43		Col17 em1
451682	5/31/2013	10/15/2013	19.5714	jeb Scores 1	0	0		M	B6(Col17 em 1)-Intr50-em1<567 bp del> TAL1-43	B6(Col17 em 1)-Intr50-em1<567 bp del> TAL1-43		Col17 em1
451682	5/31/2013	10/22/2013	20.5714	jeb Scores 1	0	0		M	B6(Col17 em 1)-Intr50-em1<567 bp del> TAL1-43	B6(Col17 em 1)-Intr50-em1<567 bp del> TAL1-43		Col17 em1
451682	5/31/2013	10/29/2013	21.5714	jeb Scores 1	0	0		M	B6(Col17 em 1)-Intr50-em1<567 bp del> TAL1-43	B6(Col17 em 1)-Intr50-em1<567 bp del> TAL1-43		Col17 em1
451682	5/31/2013	11/5/2013	22.5714	jeb Scores 1	0	0		M	B6(Col17 em 1)-Intr50-em1<567 bp del> TAL1-43	B6(Col17 em 1)-Intr50-em1<567 bp del> TAL1-43		Col17 em1
451682	5/31/2013	11/12/2013	23.5714	jeb Scores 1	0	0		M	B6(Col17 em 1)-Intr50-em1<567 bp del> TAL1-43	B6(Col17 em 1)-Intr50-em1<567 bp del> TAL1-43		Col17 em1
451682	5/31/2013	11/19/2013	24.5714	jeb Scores 1	0	0		M	B6(Col17 em 1)-Intr50-em1<567 bp del> TAL1-43	B6(Col17 em 1)-Intr50-em1<567 bp del> TAL1-43		Col17 em1
451682	5/31/2013	11/26/2013	25.5714	jeb Scores 1	0	0		M	B6(Col17 em 1)-Intr50-em1<567 bp del> TAL1-43	B6(Col17 em 1)-Intr50-em1<567 bp del> TAL1-43		Col17 em1
451682	5/31/2013	12/3/2013	26.5714	jeb Scores 1	0	0		M	B6(Col17 em 1)-Intr50-em1<567 bp del> TAL1-43	B6(Col17 em 1)-Intr50-em1<567 bp del> TAL1-43		Col17 em1
451682	5/31/2013	12/10/2013	27.5714	jeb Scores 1	0	0		M	B6(Col17 em 1)-Intr50-em1<567 bp del> TAL1-43	B6(Col17 em 1)-Intr50-em1<567 bp del> TAL1-43		Col17 em1
451682	5/31/2013	12/17/2013	28.5714	jeb Scores 1	0	0		M	B6(Col17 em 1)-Intr50-em1<567 bp del> TAL1-43	B6(Col17 em 1)-Intr50-em1<567 bp del> TAL1-43		Col17 em1
451682	5/31/2013	12/24/2013	29.5714	jeb Scores 1	0	0		M	B6(Col17 em 1)-Intr50-em1<567 bp del> TAL1-43	B6(Col17 em 1)-Intr50-em1<567 bp del> TAL1-43		Col17 em1
451682	5/31/2013	12/31/2013	30.5714	jeb Scores 1	0	0		M	B6(Col17 em 1)-Intr50-em1<567 bp del> TAL1-43	B6(Col17 em 1)-Intr50-em1<567 bp del> TAL1-43		Col17 em1
451682	5/31/2013	1/7/2014	31.5714	jeb Scores 1	0	0		M	B6(Col17 em 1)-Intr50-em1<567 bp del> TAL1-43	B6(Col17 em 1)-Intr50-em1<567 bp del> TAL1-43		Col17 em1
451682	5/31/2013	1/14/2014	32.5714	jeb Scores 1	0	0		M	B6(Col17 em 1)-Intr50-em1<567 bp del> TAL1-43	B6(Col17 em 1)-Intr50-em1<567 bp del> TAL1-43		Col17 em1
451682	5/31/2013	1/21/2014	33.5714	jeb Scores 1	0	0		M	B6(Col17 em 1)-Intr50-em1<567 bp del> TAL1-43	B6(Col17 em 1)-Intr50-em1<567 bp del> TAL1-43		Col17 em1
451682	5/31/2013	1/28/2014	34.5714	jeb Scores 1	0	0		M	B6(Col17 em 1)-Intr50-em1<567 bp del> TAL1-43	B6(Col17 em 1)-Intr50-em1<567 bp del> TAL1-43		Col17 em1
451682	5/31/2013	2/4/2014	35.5714	jeb Scores 1	0	0		M	B6(Col17 em 1)-Intr50-em1<567 bp del> TAL1-43	B6(Col17 em 1)-Intr50-em1<567 bp del> TAL1-43		Col17 em1
451682	5/31/2013	2/11/2014	36.5714	jeb Scores 1	0	0		M	B6(Col17 em 1)-Intr50-em1<567 bp del> TAL1-43	B6(Col17 em 1)-Intr50-em1<567 bp del> TAL1-43		Col17 em1
451682	5/31/2013	2/18/2014	37.5714	jeb Scores 1	0	0		M	B6(Col17 em 1)-Intr50-em1<567 bp del> TAL1-43	B6(Col17 em 1)-Intr50-em1<567 bp del> TAL1-43		Col17 em1
451682	5/31/2013	2/25/2014	38.5714	jeb Scores 1	0	0		M	B6(Col17 em 1)-Intr50-em1<567 bp del> TAL1-43	B6(Col17 em 1)-Intr50-em1<567 bp del> TAL1-43		Col17 em1
451682	5/31/2013	3/4/2014	39.5714	jeb Scores 1	0	0		M	B6(Col17 em 1)-Intr50-em1<567 bp del> TAL1-43	B6(Col17 em 1)-Intr50-em1<567 bp del> TAL1-43		Col17 em1
451682	5/31/2013	3/11/2014	40.5714	jeb Scores 1	0	0		M	B6(Col17 em 1)-Intr50-em1<567 bp del> TAL1-43	B6(Col17 em 1)-Intr50-em1<567 bp del> TAL1-43		Col17 em1
451682	5/31/2013	3/18/2014	41.5714	jeb Scores 1	0	0		M	B6(Col17 em 1)-Intr50-em1<567 bp del> TAL1-43	B6(Col17 em 1)-Intr50-em1<567 bp del> TAL1-43		Col17 em1
451682	5/31/2013	3/25/2014	42.5714	jeb Scores 1	0	0		M	B6(Col17 em 1)-Intr50-em1<567 bp del> TAL1-43	B6(Col17 em 1)-Intr50-em1<567 bp del> TAL1-43		Col17 em1
451682	5/31/2013	4/1/2014	43.5714	jeb Scores 1	0	0		M	B6(Col17 em 1)-Intr50-em1<567 bp del> TAL1-43	B6(Col17 em 1)-Intr50-em1<567 bp del> TAL1-43		Col17 em1
451682	5/31/2013	4/8/2014	44.5714	jeb Scores 1	0	0		M	B6(Col17 em 1)-Intr50-em1<567 bp del> TAL1-43	B6(Col17 em 1)-Intr50-em1<567 bp del> TAL1-43		Col17 em1
451682	5/31/2013	4/15/2014	45.5714	jeb Scores 1	0	0		M	B6(Col17 em 1)-Intr50-em1<567 bp del> TAL1-43	B6(Col17 em 1)-Intr50-em1<567 bp del> TAL1-43		Col17 em1
451682	5/31/2013	4/22/2014	46.5714	jeb Scores 1	0	0		M	B6(Col17 em 1)-Intr50-em1<567 bp del> TAL1-43	B6(Col17 em 1)-Intr50-em1<567 bp del> TAL1-43		Col17 em1
451682	5/31/2013	4/29/2014	47.5714	jeb Scores 1	0	0		M	B6(Col17 em 1)-Intr50-em1<567 bp del> TAL1-43	B6(Col17 em 1)-Intr50-em1<567 bp del> TAL1-43		Col17 em1
451682	5/31/2013	5/6/2014	48.5714	jeb Scores 1	0	0		M	B6(Col17 em 1)-Intr50-em1<567 bp del> TAL1-43	B6(Col17 em 1)-Intr50-em1<567 bp del> TAL1-43		Col17 em1
451682	5/31/2013	5/13/2014	49.5714	jeb Scores 1	0	0		M	B6(Col17 em 1)-Intr50-em1<567 bp del> TAL1-43	B6(Col17 em 1)-Intr50-em1<567 bp del> TAL1-43		Col17 em1
451682	5/31/2013	5/20/2014	50.5714	jeb Scores 1	0	0		M	B6(Col17 em 1)-Intr50-em1<567 bp del> TAL1-43	B6(Col17 em 1)-Intr50-em1<567 bp del> TAL1-43		Col17 em1
451682	5/31/2013	5/27/2014	51.5714	jeb Scores 1	0	0		M	B6(Col17 em 1)-Intr50-em1<567 bp del> TAL1-43	B6(Col17 em 1)-Intr50-em1<567 bp del> TAL1-43		Col17 em1
451682	5/31/2013	6/3/2014	52.5714	jeb Scores 1	0	0		M	B6(Col17 em 1)-Intr50-em1<567 bp del> TAL1-43	B6(Col17 em 1)-Intr50-em1<567 bp del> TAL1-43		Col17 em1
453593	7/4/2013	8/6/2013	4.71429	jeb Scores 1	0	0		F	B6-+/+,del567<del/del>	B6jeb-1/152-162,Col17-TAL1-43<del567>	B6-+/+,del567<del/del>	Col17 em1
453593	7/4/2013	8/13/2013	5.71429	jeb Scores 1	0	0		F	B6-+/+,del567<del/del>	B6jeb-1/152-162,Col17-TAL1-43<del567>	B6-+/+,del567<del/del>	Col17 em1
453596	7/4/2013	8/6/2013	4.71429	jeb Scores 1	0	0		F	B6-+/+,del567<del/del>	B6jeb-1/152-162,Col17-TAL1-43<del567>	B6-+/+,del567<del/del>	Col17 em1
453596	7/4/2013	8/13/2013	5.71429	jeb Scores 1	0	0		F	B6-+/+,del567<del/del>	B6jeb-1/152-162,Col17-TAL1-43<del567>	B6-+/+,del567<del/del>	Col17 em1
453603	7/4/2013	8/6/2013	4.71429	jeb Scores 1	0	0		M	B6-+/+,del567<del/del>	B6jeb-1/152-162,Col17-TAL1-43<del567>	B6-+/+,del567<del/del>	Col17 em1
453603	7/4/2013	8/13/2013	5.71429	jeb Scores 1	0	0		M	B6-+/+,del567<del/del>	B6jeb-1/152-162,Col17-TAL1-43<del567>	B6-+/+,del567<del/del>	Col17 em1
440113	1/20/2013	3/12/2013	7.28571	jeb Scores 1	0	0		F	B6-Col17 Intr50-em1<567 bp del> TAL1-43	B6-Col17-Intr50-TAL43-del567 bp ex50	B6-Col17 Intr50-em1<567 bp del> TAL1-43	Col17 em1
440113	1/20/2013	3/19/2013	8.28571	jeb Scores 1	0	0		F	B6-Col17 Intr50-em1<567 bp del> TAL1-43	B6-Col17-Intr50-TAL43-del567 bp ex50	B6-Col17 Intr50-em1<567 bp del> TAL1-43	Col17 em1
440113	1/20/2013	3/26/2013	9.28571	jeb Scores 1	0	0		F	B6-Col17 Intr50-em1<567 bp del> TAL1-43	B6-Col17-Intr50-TAL43-del567 bp ex50	B6-Col17 Intr50-em1<567 bp del> TAL1-43	Col17 em1
440113	1/20/2013	4/2/2013	10.2857	jeb Scores 1	0	0		F	B6-Col17 Intr50-em1<567 bp del> TAL1-43	B6-Col17-Intr50-TAL43-del567 bp ex50	B6-Col17 Intr50-em1<567 bp del> TAL1-43	Col17 em1
440113	1/20/2013	4/9/2013	11.2857	jeb Scores 1	0	0		F	B6-Col17 Intr50-em1<567 bp del> TAL1-43	B6-Col17-Intr50-TAL43-del567 bp ex50	B6-Col17 Intr50-em1<567 bp del> TAL1-43	Col17 em1
440113	1/20/2013	4/16/2013	12.2857	jeb Scores 1	0	0		F	B6-Col17 Intr50-em1<567 bp del> TAL1-43	B6-Col17-Intr50-TAL43-del567 bp ex50	B6-Col17 Intr50-em1<567 bp del> TAL1-43	Col17 em1
440113	1/20/2013	4/23/2013	13.2857	jeb Scores 1	0	0		F	B6-Col17 Intr50-em1<567 bp del> TAL1-43	B6-Col17-Intr50-TAL43-del567 bp ex50	B6-Col17 Intr50-em1<567 bp del> TAL1-43	Col17 em1
440113	1/20/2013	4/30/2013	14.2857	jeb Scores 1	0	0		F	B6-Col17 Intr50-em1<567 bp del> TAL1-43	B6-Col17-Intr50-TAL43-del567 bp ex50	B6-Col17 Intr50-em1<567 bp del> TAL1-43	Col17 em1
440113	1/20/2013	5/7/2013	15.2857	jeb Scores 1	0	0		F	B6-Col17 Intr50-em1<567 bp del> TAL1-43	B6-Col17-Intr50-TAL43-del567 bp ex50	B6-Col17 Intr50-em1<567 bp del> TAL1-43	Col17 em1
440113	1/20/2013	5/14/2013	16.2857	jeb Scores 1	0	0		F	B6-Col17 Intr50-em1<567 bp del> TAL1-43	B6-Col17-Intr50-TAL43-del567 bp ex50	B6-Col17 Intr50-em1<567 bp del> TAL1-43	Col17 em1
440113	1/20/2013	5/21/2013	17.2857	jeb Scores 1	0	0		F	B6-Col17 Intr50-em1<567 bp del> TAL1-43	B6-Col17-Intr50-TAL43-del567 bp ex50	B6-Col17 Intr50-em1<567 bp del> TAL1-43	Col17 em1
440113	1/20/2013	5/28/2013	18.2857	jeb Scores 1	0	0		F	B6-Col17 Intr50-em1<567 bp del> TAL1-43	B6-Col17-Intr50-TAL43-del567 bp ex50	B6-Col17 Intr50-em1<567 bp del> TAL1-43	Col17 em1
440113	1/20/2013	6/4/2013	19.2857	jeb Scores 1	0	0		F	B6-Col17 Intr50-em1<567 bp del> TAL1-43	B6-Col17-Intr50-TAL43-del567 bp ex50	B6-Col17 Intr50-em1<567 bp del> TAL1-43	Col17 em1
440113	1/20/2013	6/11/2013	20.2857	jeb Scores 1	0	0		F	B6-Col17 Intr50-em1<567 bp del> TAL1-43	B6-Col17-Intr50-TAL43-del567 bp ex50	B6-Col17 Intr50-em1<567 bp del> TAL1-43	Col17 em1
440113	1/20/2013	6/18/2013	21.2857	jeb Scores 1	0	0		F	B6-Col17 Intr50-em1<567 bp del> TAL1-43	B6-Col17-Intr50-TAL43-del567 bp ex50	B6-Col17 Intr50-em1<567 bp del> TAL1-43	Col17 em1
440113	1/20/2013	6/25/2013	22.2857	jeb Scores 1	0	0		F	B6-Col17 Intr50-em1<567 bp del> TAL1-43	B6-Col17-Intr50-TAL43-del567 bp ex50	B6-Col17 Intr50-em1<567 bp del> TAL1-43	Col17 em1
440113	1/20/2013	7/2/2013	23.2857	jeb Scores 1	0	0		F	B6-Col17 Intr50-em1<567 bp del> TAL1-43	B6-Col17-Intr50-TAL43-del567 bp ex50	B6-Col17 Intr50-em1<567 bp del> TAL1-43	Col17 em1
440113	1/20/2013	7/9/2013	24.2857	jeb Scores 1	0	0		F	B6-Col17 Intr50-em1<567 bp del> TAL1-43	B6-Col17-Intr50-TAL43-del567 bp ex50	B6-Col17 Intr50-em1<567 bp del> TAL1-43	Col17 em1
440113	1/20/2013	7/16/2013	25.2857	jeb Scores 1	0	0		F	B6-Col17 Intr50-em1<567 bp del> TAL1-43	B6-Col17-Intr50-TAL43-del567 bp ex50	B6-Col17 Intr50-em1<567 bp del> TAL1-43	Col17 em1
440113	1/20/2013	7/23/2013	26.2857	jeb Scores 1	0	0		F	B6-Col17 Intr50-em1<567 bp del> TAL1-43	B6-Col17-Intr50-TAL43-del567 bp ex50	B6-Col17 Intr50-em1<567 bp del> TAL1-43	Col17 em1
440113	1/20/2013	7/30/2013	27.2857	jeb Scores 1	0	0		F	B6-Col17 Intr50-em1<567 bp del> TAL1-43	B6-Col17-Intr50-TAL43-del567 bp ex50	B6-Col17 Intr50-em1<567 bp del> TAL1-43	Col17 em1
440113	1/20/2013	8/6/2013	28.2857	jeb Scores 1	0	0		F	B6-Col17 Intr50-em1<567 bp del> TAL1-43	B6-Col17-Intr50-TAL43-del567 bp ex50	B6-Col17 Intr50-em1<567 bp del> TAL1-43	Col17 em1
440113	1/20/2013	8/13/2013	29.2857	jeb Scores 1	0	0		F	B6-Col17 Intr50-em1<567 bp del> TAL1-43	B6-Col17-Intr50-TAL43-del567 bp ex50	B6-Col17 Intr50-em1<567 bp del> TAL1-43	Col17 em1
440113	1/20/2013	8/20/2013	30.2857	jeb Scores 1	0	0		F	B6-Col17 Intr50-em1<567 bp del> TAL1-43	B6-Col17-Intr50-TAL43-del567 bp ex50	B6-Col17 Intr50-em1<567 bp del> TAL1-43	Col17 em1
440113	1/20/2013	8/27/2013	31.2857	jeb Scores 1	0	0		F	B6-Col17 Intr50-em1<567 bp del> TAL1-43	B6-Col17-Intr50-TAL43-del567 bp ex50	B6-Col17 Intr50-em1<567 bp del> TAL1-43	Col17 em1
440113	1/20/2013	9/3/2013	32.2857	jeb Scores 1	0	0		F	B6-Col17 Intr50-em1<567 bp del> TAL1-43	B6-Col17-Intr50-TAL43-del567 bp ex50	B6-Col17 Intr50-em1<567 bp del> TAL1-43	Col17 em1
440113	1/20/2013	9/10/2013	33.2857	jeb Scores 1	0	0		F	B6-Col17 Intr50-em1<567 bp del> TAL1-43	B6-Col17-Intr50-TAL43-del567 bp ex50	B6-Col17 Intr50-em1<567 bp del> TAL1-43	Col17 em1
440113	1/20/2013	9/17/2013	34.2857	jeb Scores 1	0	0		F	B6-Col17 Intr50-em1<567 bp del> TAL1-43	B6-Col17-Intr50-TAL43-del567 bp ex50	B6-Col17 Intr50-em1<567 bp del> TAL1-43	Col17 em1
440113	1/20/2013	9/24/2013	35.2857	jeb Scores 1	0	0		F	B6-Col17 Intr50-em1<567 bp del> TAL1-43	B6-Col17-Intr50-TAL43-del567 bp ex50	B6-Col17 Intr50-em1<567 bp del> TAL1-43	Col17 em1
440113	1/20/2013	10/1/2013	36.2857	jeb Scores 1	0	0		F	B6-Col17 Intr50-em1<567 bp del> TAL1-43	B6-Col17-Intr50-TAL43-del567 bp ex50	B6-Col17 Intr50-em1<567 bp del> TAL1-43	Col17 em1
440113	1/20/2013	10/8/2013	37.2857	jeb Scores 1	0	0		F	B6-Col17 Intr50-em1<567 bp del> TAL1-43	B6-Col17-Intr50-TAL43-del567 bp ex50	B6-Col17 Intr50-em1<567 bp del> TAL1-43	Col17 em1
440113	1/20/2013	10/15/2013	38.2857	jeb Scores 1	0	0		F	B6-Col17 Intr50-em1<567 bp del> TAL1-43	B6-Col17-Intr50-TAL43-del567 bp ex50	B6-Col17 Intr50-em1<567 bp del> TAL1-43	Col17 em1
440113	1/20/2013	10/22/2013	39.2857	jeb Scores 1	0	0		F	B6-Col17 Intr50-em1<567 bp del> TAL1-43	B6-Col17-Intr50-TAL43-del567 bp ex50	B6-Col17 Intr50-em1<567 bp del> TAL1-43	Col17 em1
440113	1/20/2013	10/29/2013	40.2857	jeb Scores 1	0	0		F	B6-Col17 Intr50-em1<567 bp del> TAL1-43	B6-Col17-Intr50-TAL43-del567 bp ex50	B6-Col17 Intr50-em1<567 bp del> TAL1-43	Col17 em1
440113	1/20/2013	11/5/2013	41.2857	jeb Scores 1	0	0		F	B6-Col17 Intr50-em1<567 bp del> TAL1-43	B6-Col17-Intr50-TAL43-del567 bp ex50	B6-Col17 Intr50-em1<567 bp del> TAL1-43	Col17 em1
440113	1/20/2013	11/12/2013	42.2857	jeb Scores 1	0	0		F	B6-Col17 Intr50-em1<567 bp del> TAL1-43	B6-Col17-Intr50-TAL43-del567 bp ex50	B6-Col17 Intr50-em1<567 bp del> TAL1-43	Col17 em1
440113	1/20/2013	11/19/2013	43.2857	jeb Scores 1	0	0		F	B6-Col17 Intr50-em1<567 bp del> TAL1-43	B6-Col17-Intr50-TAL43-del567 bp ex50	B6-Col17 Intr50-em1<567 bp del> TAL1-43	Col17 em1
440114	1/20/2013	3/12/2013	7.28571	jeb Scores 1	0	0		F	B6-Col17 Intr50-em1<567 bp del> TAL1-43	B6-Col17-Intr50-TAL43-del567 bp ex50	B6-Col17 Intr50-em1<567 bp del> TAL1-43	Col17 em1
440114	1/20/2013	3/19/2013	8.28571	jeb Scores 1	0	0		F	B6-Col17 Intr50-em1<567 bp del> TAL1-43	B6-Col17-Intr50-TAL43-del567 bp ex50	B6-Col17 Intr50-em1<567 bp del> TAL1-43	Col17 em1
440114	1/20/2013	3/26/2013	9.28571	jeb Scores 1	0	0		F	B6-Col17 Intr50-em1<567 bp del> TAL1-43	B6-Col17-Intr50-TAL43-del567 bp ex50	B6-Col17 Intr50-em1<567 bp del> TAL1-43	Col17 em1
440114	1/20/2013	4/2/2013	10.2857	jeb Scores 1	0	0		F	B6-Col17 Intr50-em1<567 bp del> TAL1-43	B6-Col17-Intr50-TAL43-del567 bp ex50	B6-Col17 Intr50-em1<567 bp del> TAL1-43	Col17 em1
440114	1/20/2013	4/9/2013	11.2857	jeb Scores 1	0	0		F	B6-Col17 Intr50-em1<567 bp del> TAL1-43	B6-Col17-Intr50-TAL43-del567 bp ex50	B6-Col17 Intr50-em1<567 bp del> TAL1-43	Col17 em1
440114	1/20/2013	4/16/2013	12.2857	jeb Scores 1	0	0		F	B6-Col17 Intr50-em1<567 bp del> TAL1-43	B6-Col17-Intr50-TAL43-del567 bp ex50	B6-Col17 Intr50-em1<567 bp del> TAL1-43	Col17 em1
440114	1/20/2013	4/23/2013	13.2857	jeb Scores 1	0	0		F	B6-Col17 Intr50-em1<567 bp del> TAL1-43	B6-Col17-Intr50-TAL43-del567 bp ex50	B6-Col17 Intr50-em1<567 bp del> TAL1-43	Col17 em1
440114	1/20/2013	4/30/2013	14.2857	jeb Scores 1	0	0		F	B6-Col17 Intr50-em1<567 bp del> TAL1-43	B6-Col17-Intr50-TAL43-del567 bp ex50	B6-Col17 Intr50-em1<567 bp del> TAL1-43	Col17 em1
440114	1/20/2013	5/7/2013	15.2857	jeb Scores 1	0	0		F	B6-Col17 Intr50-em1<567 bp del> TAL1-43	B6-Col17-Intr50-TAL43-del567 bp ex50	B6-Col17 Intr50-em1<567 bp del> TAL1-43	Col17 em1
440114	1/20/2013	5/14/2013	16.2857	jeb Scores 1	0	0		F	B6-Col17 Intr50-em1<567 bp del> TAL1-43	B6-Col17-Intr50-TAL43-del567 bp ex50	B6-Col17 Intr50-em1<567 bp del> TAL1-43	Col17 em1
440114	1/20/2013	5/21/2013	17.2857	jeb Scores 1	0	0		F	B6-Col17 Intr50-em1<567 bp del> TAL1-43	B6-Col17-Intr50-TAL43-del567 bp ex50	B6-Col17 Intr50-em1<567 bp del> TAL1-43	Col17 em1
440114	1/20/2013	5/28/2013	18.2857	jeb Scores 1	0	0		F	B6-Col17 Intr50-em1<567 bp del> TAL1-43	B6-Col17-Intr50-TAL43-del567 bp ex50	B6-Col17 Intr50-em1<567 bp del> TAL1-43	Col17 em1
440114	1/20/2013	6/4/2013	19.2857	jeb Scores 1	0	0		F	B6-Col17 Intr50-em1<567 bp del> TAL1-43	B6-Col17-Intr50-TAL43-del567 bp ex50	B6-Col17 Intr50-em1<567 bp del> TAL1-43	Col17 em1
440114	1/20/2013	6/11/2013	20.2857	jeb Scores 1	0	0		F	B6-Col17 Intr50-em1<567 bp del> TAL1-43	B6-Col17-Intr50-TAL43-del567 bp ex50	B6-Col17 Intr50-em1<567 bp del> TAL1-43	Col17 em1
440114	1/20/2013	6/18/2013	21.2857	jeb Scores 1	0	0		F	B6-Col17 Intr50-em1<567 bp del> TAL1-43	B6-Col17-Intr50-TAL43-del567 bp ex50	B6-Col17 Intr50-em1<567 bp del> TAL1-43	Col17 em1
440114	1/20/2013	6/25/2013	22.2857	jeb Scores 1	0	0		F	B6-Col17 Intr50-em1<567 bp del> TAL1-43	B6-Col17-Intr50-TAL43-del567 bp ex50	B6-Col17 Intr50-em1<567 bp del> TAL1-43	Col17 em1
440114	1/20/2013	7/2/2013	23.2857	jeb Scores 1	0	0		F	B6-Col17 Intr50-em1<567 bp del> TAL1-43	B6-Col17-Intr50-TAL43-del567 bp ex50	B6-Col17 Intr50-em1<567 bp del> TAL1-43	Col17 em1
440114	1/20/2013	7/9/2013	24.2857	jeb Scores 1	0	0		F	B6-Col17 Intr50-em1<567 bp del> TAL1-43	B6-Col17-Intr50-TAL43-del567 bp ex50	B6-Col17 Intr50-em1<567 bp del> TAL1-43	Col17 em1
440114	1/20/2013	7/16/2013	25.2857	jeb Scores 1	0	0		F	B6-Col17 Intr50-em1<567 bp del> TAL1-43	B6-Col17-Intr50-TAL43-del567 bp ex50	B6-Col17 Intr50-em1<567 bp del> TAL1-43	Col17 em1
440114	1/20/2013	7/23/2013	26.2857	jeb Scores 1	0	0		F	B6-Col17 Intr50-em1<567 bp del> TAL1-43	B6-Col17-Intr50-TAL43-del567 bp ex50	B6-Col17 Intr50-em1<567 bp del> TAL1-43	Col17 em1
440114	1/20/2013	7/30/2013	27.2857	jeb Scores 1	0	0		F	B6-Col17 Intr50-em1<567 bp del> TAL1-43	B6-Col17-Intr50-TAL43-del567 bp ex50	B6-Col17 Intr50-em1<567 bp del> TAL1-43	Col17 em1
440114	1/20/2013	8/6/2013	28.2857	jeb Scores 1	0	0		F	B6-Col17 Intr50-em1<567 bp del> TAL1-43	B6-Col17-Intr50-TAL43-del567 bp ex50	B6-Col17 Intr50-em1<567 bp del> TAL1-43	Col17 em1
440114	1/20/2013	8/13/2013	29.2857	jeb Scores 1	0	0		F	B6-Col17 Intr50-em1<567 bp del> TAL1-43	B6-Col17-Intr50-TAL43-del567 bp ex50	B6-Col17 Intr50-em1<567 bp del> TAL1-43	Col17 em1
440114	1/20/2013	8/20/2013	30.2857	jeb Scores 1	0	0		F	B6-Col17 Intr50-em1<567 bp del> TAL1-43	B6-Col17-Intr50-TAL43-del567 bp ex50	B6-Col17 Intr50-em1<567 bp del> TAL1-43	Col17 em1
440114	1/20/2013	8/27/2013	31.2857	jeb Scores 1	0	0		F	B6-Col17 Intr50-em1<567 bp del> TAL1-43	B6-Col17-Intr50-TAL43-del567 bp ex50	B6-Col17 Intr50-em1<567 bp del> TAL1-43	Col17 em1
440114	1/20/2013	9/3/2013	32.2857	jeb Scores 1	0	0		F	B6-Col17 Intr50-em1<567 bp del> TAL1-43	B6-Col17-Intr50-TAL43-del567 bp ex50	B6-Col17 Intr50-em1<567 bp del> TAL1-43	Col17 em1
440114	1/20/2013	9/10/2013	33.2857	jeb Scores 1	0	0		F	B6-Col17 Intr50-em1<567 bp del> TAL1-43	B6-Col17-Intr50-TAL43-del567 bp ex50	B6-Col17 Intr50-em1<567 bp del> TAL1-43	Col17 em1
440114	1/20/2013	9/17/2013	34.2857	jeb Scores 1	0	0		F	B6-Col17 Intr50-em1<567 bp del> TAL1-43	B6-Col17-Intr50-TAL43-del567 bp ex50	B6-Col17 Intr50-em1<567 bp del> TAL1-43	Col17 em1
440114	1/20/2013	9/24/2013	35.2857	jeb Scores 1	0	0		F	B6-Col17 Intr50-em1<567 bp del> TAL1-43	B6-Col17-Intr50-TAL43-del567 bp ex50	B6-Col17 Intr50-em1<567 bp del> TAL1-43	Col17 em1
440114	1/20/2013	10/1/2013	36.2857	jeb Scores 1	0	0		F	B6-Col17 Intr50-em1<567 bp del> TAL1-43	B6-Col17-Intr50-TAL43-del567 bp ex50	B6-Col17 Intr50-em1<567 bp del> TAL1-43	Col17 em1
440114	1/20/2013	10/8/2013	37.2857	jeb Scores 1	0	0		F	B6-Col17 Intr50-em1<567 bp del> TAL1-43	B6-Col17-Intr50-TAL43-del567 bp ex50	B6-Col17 Intr50-em1<567 bp del> TAL1-43	Col17 em1
440114	1/20/2013	10/15/2013	38.2857	jeb Scores 1	0	0		F	B6-Col17 Intr50-em1<567 bp del> TAL1-43	B6-Col17-Intr50-TAL43-del567 bp ex50	B6-Col17 Intr50-em1<567 bp del> TAL1-43	Col17 em1
440114	1/20/2013	10/22/2013	39.2857	jeb Scores 1	0	0		F	B6-Col17 Intr50-em1<567 bp del> TAL1-43	B6-Col17-Intr50-TAL43-del567 bp ex50	B6-Col17 Intr50-em1<567 bp del> TAL1-43	Col17 em1
440114	1/20/2013	10/29/2013	40.2857	jeb Scores 1	0	0		F	B6-Col17 Intr50-em1<567 bp del> TAL1-43	B6-Col17-Intr50-TAL43-del567 bp ex50	B6-Col17 Intr50-em1<567 bp del> TAL1-43	Col17 em1
440114	1/20/2013	11/5/2013	41.2857	jeb Scores 1	0	0		F	B6-Col17 Intr50-em1<567 bp del> TAL1-43	B6-Col17-Intr50-TAL43-del567 bp ex50	B6-Col17 Intr50-em1<567 bp del> TAL1-43	Col17 em1
440114	1/20/2013	11/12/2013	42.2857	jeb Scores 1	0	0		F	B6-Col17 Intr50-em1<567 bp del> TAL1-43	B6-Col17-Intr50-TAL43-del567 bp ex50	B6-Col17 Intr50-em1<567 bp del> TAL1-43	Col17 em1
440114	1/20/2013	11/19/2013	43.2857	jeb Scores 1	0	0		F	B6-Col17 Intr50-em1<567 bp del> TAL1-43	B6-Col17-Intr50-TAL43-del567 bp ex50	B6-Col17 Intr50-em1<567 bp del> TAL1-43	Col17 em1
440128	1/18/2013	3/12/2013	7.57143	jeb Scores 1	0	0		F	B6-Col17 Intr50-em1<567 bp del> TAL1-43	B6-Col17-Intr50-TAL43-del567 bp ex50	B6-Col17 Intr50-em1<567 bp del> TAL1-43	Col17 em1
440128	1/18/2013	3/19/2013	8.57143	jeb Scores 1	0	0		F	B6-Col17 Intr50-em1<567 bp del> TAL1-43	B6-Col17-Intr50-TAL43-del567 bp ex50	B6-Col17 Intr50-em1<567 bp del> TAL1-43	Col17 em1
440128	1/18/2013	3/26/2013	9.57143	jeb Scores 1	0	0		F	B6-Col17 Intr50-em1<567 bp del> TAL1-43	B6-Col17-Intr50-TAL43-del567 bp ex50	B6-Col17 Intr50-em1<567 bp del> TAL1-43	Col17 em1
440128	1/18/2013	4/2/2013	10.5714	jeb Scores 1	0	0		F	B6-Col17 Intr50-em1<567 bp del> TAL1-43	B6-Col17-Intr50-TAL43-del567 bp ex50	B6-Col17 Intr50-em1<567 bp del> TAL1-43	Col17 em1
440128	1/18/2013	4/9/2013	11.5714	jeb Scores 1	0	0		F	B6-Col17 Intr50-em1<567 bp del> TAL1-43	B6-Col17-Intr50-TAL43-del567 bp ex50	B6-Col17 Intr50-em1<567 bp del> TAL1-43	Col17 em1
440128	1/18/2013	4/16/2013	12.5714	jeb Scores 1	0	0		F	B6-Col17 Intr50-em1<567 bp del> TAL1-43	B6-Col17-Intr50-TAL43-del567 bp ex50	B6-Col17 Intr50-em1<567 bp del> TAL1-43	Col17 em1
440128	1/18/2013	4/23/2013	13.5714	jeb Scores 1	0	0		F	B6-Col17 Intr50-em1<567 bp del> TAL1-43	B6-Col17-Intr50-TAL43-del567 bp ex50	B6-Col17 Intr50-em1<567 bp del> TAL1-43	Col17 em1
440128	1/18/2013	4/30/2013	14.5714	jeb Scores 1	0	0		F	B6-Col17 Intr50-em1<567 bp del> TAL1-43	B6-Col17-Intr50-TAL43-del567 bp ex50	B6-Col17 Intr50-em1<567 bp del> TAL1-43	Col17 em1
440128	1/18/2013	5/7/2013	15.5714	jeb Scores 1	0	0		F	B6-Col17 Intr50-em1<567 bp del> TAL1-43	B6-Col17-Intr50-TAL43-del567 bp ex50	B6-Col17 Intr50-em1<567 bp del> TAL1-43	Col17 em1
440128	1/18/2013	5/14/2013	16.5714	jeb Scores 1	0	0		F	B6-Col17 Intr50-em1<567 bp del> TAL1-43	B6-Col17-Intr50-TAL43-del567 bp ex50	B6-Col17 Intr50-em1<567 bp del> TAL1-43	Col17 em1
440128	1/18/2013	5/21/2013	17.5714	jeb Scores 1	0	0		F	B6-Col17 Intr50-em1<567 bp del> TAL1-43	B6-Col17-Intr50-TAL43-del567 bp ex50	B6-Col17 Intr50-em1<567 bp del> TAL1-43	Col17 em1
440128	1/18/2013	5/28/2013	18.5714	jeb Scores 1	0	0		F	B6-Col17 Intr50-em1<567 bp del> TAL1-43	B6-Col17-Intr50-TAL43-del567 bp ex50	B6-Col17 Intr50-em1<567 bp del> TAL1-43	Col17 em1
440128	1/18/2013	6/4/2013	19.5714	jeb Scores 1	0	0		F	B6-Col17 Intr50-em1<567 bp del> TAL1-43	B6-Col17-Intr50-TAL43-del567 bp ex50	B6-Col17 Intr50-em1<567 bp del> TAL1-43	Col17 em1
440128	1/18/2013	6/11/2013	20.5714	jeb Scores 1	0	0		F	B6-Col17 Intr50-em1<567 bp del> TAL1-43	B6-Col17-Intr50-TAL43-del567 bp ex50	B6-Col17 Intr50-em1<567 bp del> TAL1-43	Col17 em1
440128	1/18/2013	6/18/2013	21.5714	jeb Scores 1	0	0		F	B6-Col17 Intr50-em1<567 bp del> TAL1-43	B6-Col17-Intr50-TAL43-del567 bp ex50	B6-Col17 Intr50-em1<567 bp del> TAL1-43	Col17 em1
440128	1/18/2013	6/25/2013	22.5714	jeb Scores 1	0	0		F	B6-Col17 Intr50-em1<567 bp del> TAL1-43	B6-Col17-Intr50-TAL43-del567 bp ex50	B6-Col17 Intr50-em1<567 bp del> TAL1-43	Col17 em1
440128	1/18/2013	7/2/2013	23.5714	jeb Scores 1	0	0		F	B6-Col17 Intr50-em1<567 bp del> TAL1-43	B6-Col17-Intr50-TAL43-del567 bp ex50	B6-Col17 Intr50-em1<567 bp del> TAL1-43	Col17 em1
440128	1/18/2013	7/9/2013	24.5714	jeb Scores 1	0	0		F	B6-Col17 Intr50-em1<567 bp del> TAL1-43	B6-Col17-Intr50-TAL43-del567 bp ex50	B6-Col17 Intr50-em1<567 bp del> TAL1-43	Col17 em1
440128	1/18/2013	7/16/2013	25.5714	jeb Scores 1	0	0		F	B6-Col17 Intr50-em1<567 bp del> TAL1-43	B6-Col17-Intr50-TAL43-del567 bp ex50	B6-Col17 Intr50-em1<567 bp del> TAL1-43	Col17 em1
440128	1/18/2013	7/23/2013	26.5714	jeb Scores 1	0	0		F	B6-Col17 Intr50-em1<567 bp del> TAL1-43	B6-Col17-Intr50-TAL43-del567 bp ex50	B6-Col17 Intr50-em1<567 bp del> TAL1-43	Col17 em1
440128	1/18/2013	7/30/2013	27.5714	jeb Scores 1	0	0		F	B6-Col17 Intr50-em1<567 bp del> TAL1-43	B6-Col17-Intr50-TAL43-del567 bp ex50	B6-Col17 Intr50-em1<567 bp del> TAL1-43	Col17 em1
440128	1/18/2013	8/6/2013	28.5714	jeb Scores 1	0	0		F	B6-Col17 Intr50-em1<567 bp del> TAL1-43	B6-Col17-Intr50-TAL43-del567 bp ex50	B6-Col17 Intr50-em1<567 bp del> TAL1-43	Col17 em1
440128	1/18/2013	8/13/2013	29.5714	jeb Scores 1	0	0		F	B6-Col17 Intr50-em1<567 bp del> TAL1-43	B6-Col17-Intr50-TAL43-del567 bp ex50	B6-Col17 Intr50-em1<567 bp del> TAL1-43	Col17 em1
440128	1/18/2013	8/20/2013	30.5714	jeb Scores 1	0	0		F	B6-Col17 Intr50-em1<567 bp del> TAL1-43	B6-Col17-Intr50-TAL43-del567 bp ex50	B6-Col17 Intr50-em1<567 bp del> TAL1-43	Col17 em1
440128	1/18/2013	8/27/2013	31.5714	jeb Scores 1	0	0		F	B6-Col17 Intr50-em1<567 bp del> TAL1-43	B6-Col17-Intr50-TAL43-del567 bp ex50	B6-Col17 Intr50-em1<567 bp del> TAL1-43	Col17 em1
440128	1/18/2013	9/3/2013	32.5714	jeb Scores 1	0	0		F	B6-Col17 Intr50-em1<567 bp del> TAL1-43	B6-Col17-Intr50-TAL43-del567 bp ex50	B6-Col17 Intr50-em1<567 bp del> TAL1-43	Col17 em1
440128	1/18/2013	9/10/2013	33.5714	jeb Scores 1	0	0		F	B6-Col17 Intr50-em1<567 bp del> TAL1-43	B6-Col17-Intr50-TAL43-del567 bp ex50	B6-Col17 Intr50-em1<567 bp del> TAL1-43	Col17 em1
440128	1/18/2013	9/17/2013	34.5714	jeb Scores 1	0	0		F	B6-Col17 Intr50-em1<567 bp del> TAL1-43	B6-Col17-Intr50-TAL43-del567 bp ex50	B6-Col17 Intr50-em1<567 bp del> TAL1-43	Col17 em1
440128	1/18/2013	9/24/2013	35.5714	jeb Scores 1	0	0		F	B6-Col17 Intr50-em1<567 bp del> TAL1-43	B6-Col17-Intr50-TAL43-del567 bp ex50	B6-Col17 Intr50-em1<567 bp del> TAL1-43	Col17 em1
440128	1/18/2013	10/1/2013	36.5714	jeb Scores 1	0	0		F	B6-Col17 Intr50-em1<567 bp del> TAL1-43	B6-Col17-Intr50-TAL43-del567 bp ex50	B6-Col17 Intr50-em1<567 bp del> TAL1-43	Col17 em1
440128	1/18/2013	10/8/2013	37.5714	jeb Scores 1	0	0		F	B6-Col17 Intr50-em1<567 bp del> TAL1-43	B6-Col17-Intr50-TAL43-del567 bp ex50	B6-Col17 Intr50-em1<567 bp del> TAL1-43	Col17 em1
440128	1/18/2013	10/15/2013	38.5714	jeb Scores 1	0	0		F	B6-Col17 Intr50-em1<567 bp del> TAL1-43	B6-Col17-Intr50-TAL43-del567 bp ex50	B6-Col17 Intr50-em1<567 bp del> TAL1-43	Col17 em1
440128	1/18/2013	10/22/2013	39.5714	jeb Scores 1	0	0		F	B6-Col17 Intr50-em1<567 bp del> TAL1-43	B6-Col17-Intr50-TAL43-del567 bp ex50	B6-Col17 Intr50-em1<567 bp del> TAL1-43	Col17 em1
440128	1/18/2013	10/29/2013	40.5714	jeb Scores 1	0	0		F	B6-Col17 Intr50-em1<567 bp del> TAL1-43	B6-Col17-Intr50-TAL43-del567 bp ex50	B6-Col17 Intr50-em1<567 bp del> TAL1-43	Col17 em1
440128	1/18/2013	11/5/2013	41.5714	jeb Scores 1	0	0		F	B6-Col17 Intr50-em1<567 bp del> TAL1-43	B6-Col17-Intr50-TAL43-del567 bp ex50	B6-Col17 Intr50-em1<567 bp del> TAL1-43	Col17 em1
440128	1/18/2013	11/12/2013	42.5714	jeb Scores 1	0	0		F	B6-Col17 Intr50-em1<567 bp del> TAL1-43	B6-Col17-Intr50-TAL43-del567 bp ex50	B6-Col17 Intr50-em1<567 bp del> TAL1-43	Col17 em1
440128	1/18/2013	11/19/2013	43.5714	jeb Scores 1	0	0		F	B6-Col17 Intr50-em1<567 bp del> TAL1-43	B6-Col17-Intr50-TAL43-del567 bp ex50	B6-Col17 Intr50-em1<567 bp del> TAL1-43	Col17 em1
440130	1/18/2013	3/12/2013	7.57143	jeb Scores 1	0	0		F	B6-Col17 Intr50-em1<567 bp del> TAL1-43	B6-Col17-Intr50-TAL43-del567 bp ex50	B6-Col17 Intr50-em1<567 bp del> TAL1-43	Col17 em1
440130	1/18/2013	3/19/2013	8.57143	jeb Scores 1	0	0		F	B6-Col17 Intr50-em1<567 bp del> TAL1-43	B6-Col17-Intr50-TAL43-del567 bp ex50	B6-Col17 Intr50-em1<567 bp del> TAL1-43	Col17 em1
440130	1/18/2013	3/26/2013	9.57143	jeb Scores 1	0	0		F	B6-Col17 Intr50-em1<567 bp del> TAL1-43	B6-Col17-Intr50-TAL43-del567 bp ex50	B6-Col17 Intr50-em1<567 bp del> TAL1-43	Col17 em1
440130	1/18/2013	4/2/2013	10.5714	jeb Scores 1	0	0		F	B6-Col17 Intr50-em1<567 bp del> TAL1-43	B6-Col17-Intr50-TAL43-del567 bp ex50	B6-Col17 Intr50-em1<567 bp del> TAL1-43	Col17 em1
440130	1/18/2013	4/9/2013	11.5714	jeb Scores 1	0	0		F	B6-Col17 Intr50-em1<567 bp del> TAL1-43	B6-Col17-Intr50-TAL43-del567 bp ex50	B6-Col17 Intr50-em1<567 bp del> TAL1-43	Col17 em1
440130	1/18/2013	4/16/2013	12.5714	jeb Scores 1	0	0		F	B6-Col17 Intr50-em1<567 bp del> TAL1-43	B6-Col17-Intr50-TAL43-del567 bp ex50	B6-Col17 Intr50-em1<567 bp del> TAL1-43	Col17 em1
440130	1/18/2013	4/23/2013	13.5714	jeb Scores 1	0	0		F	B6-Col17 Intr50-em1<567 bp del> TAL1-43	B6-Col17-Intr50-TAL43-del567 bp ex50	B6-Col17 Intr50-em1<567 bp del> TAL1-43	Col17 em1
440130	1/18/2013	4/30/2013	14.5714	jeb Scores 1	0	0		F	B6-Col17 Intr50-em1<567 bp del> TAL1-43	B6-Col17-Intr50-TAL43-del567 bp ex50	B6-Col17 Intr50-em1<567 bp del> TAL1-43	Col17 em1
440130	1/18/2013	5/7/2013	15.5714	jeb Scores 1	0	0		F	B6-Col17 Intr50-em1<567 bp del> TAL1-43	B6-Col17-Intr50-TAL43-del567 bp ex50	B6-Col17 Intr50-em1<567 bp del> TAL1-43	Col17 em1
440130	1/18/2013	5/14/2013	16.5714	jeb Scores 1	0	0		F	B6-Col17 Intr50-em1<567 bp del> TAL1-43	B6-Col17-Intr50-TAL43-del567 bp ex50	B6-Col17 Intr50-em1<567 bp del> TAL1-43	Col17 em1
440130	1/18/2013	5/21/2013	17.5714	jeb Scores 1	0	0		F	B6-Col17 Intr50-em1<567 bp del> TAL1-43	B6-Col17-Intr50-TAL43-del567 bp ex50	B6-Col17 Intr50-em1<567 bp del> TAL1-43	Col17 em1
440130	1/18/2013	5/28/2013	18.5714	jeb Scores 1	0	0		F	B6-Col17 Intr50-em1<567 bp del> TAL1-43	B6-Col17-Intr50-TAL43-del567 bp ex50	B6-Col17 Intr50-em1<567 bp del> TAL1-43	Col17 em1
440130	1/18/2013	6/4/2013	19.5714	jeb Scores 1	0	0		F	B6-Col17 Intr50-em1<567 bp del> TAL1-43	B6-Col17-Intr50-TAL43-del567 bp ex50	B6-Col17 Intr50-em1<567 bp del> TAL1-43	Col17 em1
440130	1/18/2013	6/11/2013	20.5714	jeb Scores 1	0	0		F	B6-Col17 Intr50-em1<567 bp del> TAL1-43	B6-Col17-Intr50-TAL43-del567 bp ex50	B6-Col17 Intr50-em1<567 bp del> TAL1-43	Col17 em1
440130	1/18/2013	6/18/2013	21.5714	jeb Scores 1	0	0		F	B6-Col17 Intr50-em1<567 bp del> TAL1-43	B6-Col17-Intr50-TAL43-del567 bp ex50	B6-Col17 Intr50-em1<567 bp del> TAL1-43	Col17 em1
440130	1/18/2013	6/25/2013	22.5714	jeb Scores 1	0	0		F	B6-Col17 Intr50-em1<567 bp del> TAL1-43	B6-Col17-Intr50-TAL43-del567 bp ex50	B6-Col17 Intr50-em1<567 bp del> TAL1-43	Col17 em1
440130	1/18/2013	7/2/2013	23.5714	jeb Scores 1	0	0		F	B6-Col17 Intr50-em1<567 bp del> TAL1-43	B6-Col17-Intr50-TAL43-del567 bp ex50	B6-Col17 Intr50-em1<567 bp del> TAL1-43	Col17 em1
440130	1/18/2013	7/9/2013	24.5714	jeb Scores 1	0	0		F	B6-Col17 Intr50-em1<567 bp del> TAL1-43	B6-Col17-Intr50-TAL43-del567 bp ex50	B6-Col17 Intr50-em1<567 bp del> TAL1-43	Col17 em1
440130	1/18/2013	7/16/2013	25.5714	jeb Scores 1	0	0		F	B6-Col17 Intr50-em1<567 bp del> TAL1-43	B6-Col17-Intr50-TAL43-del567 bp ex50	B6-Col17 Intr50-em1<567 bp del> TAL1-43	Col17 em1
440130	1/18/2013	7/23/2013	26.5714	jeb Scores 1	0	0		F	B6-Col17 Intr50-em1<567 bp del> TAL1-43	B6-Col17-Intr50-TAL43-del567 bp ex50	B6-Col17 Intr50-em1<567 bp del> TAL1-43	Col17 em1
440130	1/18/2013	7/30/2013	27.5714	jeb Scores 1	0	0		F	B6-Col17 Intr50-em1<567 bp del> TAL1-43	B6-Col17-Intr50-TAL43-del567 bp ex50	B6-Col17 Intr50-em1<567 bp del> TAL1-43	Col17 em1
440130	1/18/2013	8/6/2013	28.5714	jeb Scores 1	0	0		F	B6-Col17 Intr50-em1<567 bp del> TAL1-43	B6-Col17-Intr50-TAL43-del567 bp ex50	B6-Col17 Intr50-em1<567 bp del> TAL1-43	Col17 em1
440130	1/18/2013	8/13/2013	29.5714	jeb Scores 1	0	0		F	B6-Col17 Intr50-em1<567 bp del> TAL1-43	B6-Col17-Intr50-TAL43-del567 bp ex50	B6-Col17 Intr50-em1<567 bp del> TAL1-43	Col17 em1
440130	1/18/2013	8/20/2013	30.5714	jeb Scores 1	0	0		F	B6-Col17 Intr50-em1<567 bp del> TAL1-43	B6-Col17-Intr50-TAL43-del567 bp ex50	B6-Col17 Intr50-em1<567 bp del> TAL1-43	Col17 em1
440130	1/18/2013	8/27/2013	31.5714	jeb Scores 1	0	0		F	B6-Col17 Intr50-em1<567 bp del> TAL1-43	B6-Col17-Intr50-TAL43-del567 bp ex50	B6-Col17 Intr50-em1<567 bp del> TAL1-43	Col17 em1
440130	1/18/2013	9/3/2013	32.5714	jeb Scores 1	0	0		F	B6-Col17 Intr50-em1<567 bp del> TAL1-43	B6-Col17-Intr50-TAL43-del567 bp ex50	B6-Col17 Intr50-em1<567 bp del> TAL1-43	Col17 em1
440130	1/18/2013	9/10/2013	33.5714	jeb Scores 1	0	0		F	B6-Col17 Intr50-em1<567 bp del> TAL1-43	B6-Col17-Intr50-TAL43-del567 bp ex50	B6-Col17 Intr50-em1<567 bp del> TAL1-43	Col17 em1
440130	1/18/2013	9/17/2013	34.5714	jeb Scores 1	0	0		F	B6-Col17 Intr50-em1<567 bp del> TAL1-43	B6-Col17-Intr50-TAL43-del567 bp ex50	B6-Col17 Intr50-em1<567 bp del> TAL1-43	Col17 em1
440130	1/18/2013	9/24/2013	35.5714	jeb Scores 1	0	0		F	B6-Col17 Intr50-em1<567 bp del> TAL1-43	B6-Col17-Intr50-TAL43-del567 bp ex50	B6-Col17 Intr50-em1<567 bp del> TAL1-43	Col17 em1
440130	1/18/2013	10/1/2013	36.5714	jeb Scores 1	0	0		F	B6-Col17 Intr50-em1<567 bp del> TAL1-43	B6-Col17-Intr50-TAL43-del567 bp ex50	B6-Col17 Intr50-em1<567 bp del> TAL1-43	Col17 em1
440130	1/18/2013	10/8/2013	37.5714	jeb Scores 1	0	0		F	B6-Col17 Intr50-em1<567 bp del> TAL1-43	B6-Col17-Intr50-TAL43-del567 bp ex50	B6-Col17 Intr50-em1<567 bp del> TAL1-43	Col17 em1
440130	1/18/2013	10/15/2013	38.5714	jeb Scores 1	0	0		F	B6-Col17 Intr50-em1<567 bp del> TAL1-43	B6-Col17-Intr50-TAL43-del567 bp ex50	B6-Col17 Intr50-em1<567 bp del> TAL1-43	Col17 em1
440130	1/18/2013	10/22/2013	39.5714	jeb Scores 1	0	0		F	B6-Col17 Intr50-em1<567 bp del> TAL1-43	B6-Col17-Intr50-TAL43-del567 bp ex50	B6-Col17 Intr50-em1<567 bp del> TAL1-43	Col17 em1
440130	1/18/2013	10/29/2013	40.5714	jeb Scores 1	0	0		F	B6-Col17 Intr50-em1<567 bp del> TAL1-43	B6-Col17-Intr50-TAL43-del567 bp ex50	B6-Col17 Intr50-em1<567 bp del> TAL1-43	Col17 em1
440130	1/18/2013	11/5/2013	41.5714	jeb Scores 1	0	0		F	B6-Col17 Intr50-em1<567 bp del> TAL1-43	B6-Col17-Intr50-TAL43-del567 bp ex50	B6-Col17 Intr50-em1<567 bp del> TAL1-43	Col17 em1
440130	1/18/2013	11/12/2013	42.5714	jeb Scores 1	0	0		F	B6-Col17 Intr50-em1<567 bp del> TAL1-43	B6-Col17-Intr50-TAL43-del567 bp ex50	B6-Col17 Intr50-em1<567 bp del> TAL1-43	Col17 em1
440130	1/18/2013	11/19/2013	43.5714	jeb Scores 1	0	0		F	B6-Col17 Intr50-em1<567 bp del> TAL1-43	B6-Col17-Intr50-TAL43-del567 bp ex50	B6-Col17 Intr50-em1<567 bp del> TAL1-43	Col17 em1
440131	1/18/2013	3/12/2013	7.57143	jeb Scores 1	0	0		M	B6-Col17 Intr50-em1<567 bp del> TAL1-43	B6-Col17-Intr50-TAL43-del567 bp ex50	B6-Col17 Intr50-em1<567 bp del> TAL1-43	Col17 em1
440131	1/18/2013	3/19/2013	8.57143	jeb Scores 1	0	0		M	B6-Col17 Intr50-em1<567 bp del> TAL1-43	B6-Col17-Intr50-TAL43-del567 bp ex50	B6-Col17 Intr50-em1<567 bp del> TAL1-43	Col17 em1
440131	1/18/2013	3/26/2013	9.57143	jeb Scores 1	0	0		M	B6-Col17 Intr50-em1<567 bp del> TAL1-43	B6-Col17-Intr50-TAL43-del567 bp ex50	B6-Col17 Intr50-em1<567 bp del> TAL1-43	Col17 em1
440132	1/18/2013	3/12/2013	7.57143	jeb Scores 1	0	0		M	B6-Col17 Intr50-em1<567 bp del> TAL1-43	B6-Col17-Intr50-TAL43-del567 bp ex50	B6-Col17 Intr50-em1<567 bp del> TAL1-43	Col17 em1
440132	1/18/2013	3/19/2013	8.57143	jeb Scores 1	0	0		M	B6-Col17 Intr50-em1<567 bp del> TAL1-43	B6-Col17-Intr50-TAL43-del567 bp ex50	B6-Col17 Intr50-em1<567 bp del> TAL1-43	Col17 em1
440132	1/18/2013	3/26/2013	9.57143	jeb Scores 1	0	0		M	B6-Col17 Intr50-em1<567 bp del> TAL1-43	B6-Col17-Intr50-TAL43-del567 bp ex50	B6-Col17 Intr50-em1<567 bp del> TAL1-43	Col17 em1
442576	2/11/2013	4/23/2013	10.1429	jeb Scores 1	0	0		M	B6-Col17-Intr50-TAL1-43<567 bp del>	B6-Col17-Intr50-TAL43-del567 bp ex50	B6-Col17-Intr50-TAL1-43<567 bp del>	Col17 em1
442576	2/11/2013	4/30/2013	11.1429	jeb Scores 1	0	0		M	B6-Col17-Intr50-TAL1-43<567 bp del>	B6-Col17-Intr50-TAL43-del567 bp ex50	B6-Col17-Intr50-TAL1-43<567 bp del>	Col17 em1
442576	2/11/2013	5/7/2013	12.1429	jeb Scores 1	0	0		M	B6-Col17-Intr50-TAL1-43<567 bp del>	B6-Col17-Intr50-TAL43-del567 bp ex50	B6-Col17-Intr50-TAL1-43<567 bp del>	Col17 em1
442576	2/11/2013	5/14/2013	13.1429	jeb Scores 1	0	0		M	B6-Col17-Intr50-TAL1-43<567 bp del>	B6-Col17-Intr50-TAL43-del567 bp ex50	B6-Col17-Intr50-TAL1-43<567 bp del>	Col17 em1
442576	2/11/2013	5/21/2013	14.1429	jeb Scores 1	0	0		M	B6-Col17-Intr50-TAL1-43<567 bp del>	B6-Col17-Intr50-TAL43-del567 bp ex50	B6-Col17-Intr50-TAL1-43<567 bp del>	Col17 em1
442576	2/11/2013	5/28/2013	15.1429	jeb Scores 1	0	0		M	B6-Col17-Intr50-TAL1-43<567 bp del>	B6-Col17-Intr50-TAL43-del567 bp ex50	B6-Col17-Intr50-TAL1-43<567 bp del>	Col17 em1
442576	2/11/2013	6/4/2013	16.1429	jeb Scores 1	0	0		M	B6-Col17-Intr50-TAL1-43<567 bp del>	B6-Col17-Intr50-TAL43-del567 bp ex50	B6-Col17-Intr50-TAL1-43<567 bp del>	Col17 em1
442576	2/11/2013	6/11/2013	17.1429	jeb Scores 1	0	0		M	B6-Col17-Intr50-TAL1-43<567 bp del>	B6-Col17-Intr50-TAL43-del567 bp ex50	B6-Col17-Intr50-TAL1-43<567 bp del>	Col17 em1
442576	2/11/2013	6/18/2013	18.1429	jeb Scores 1	0	0		M	B6-Col17-Intr50-TAL1-43<567 bp del>	B6-Col17-Intr50-TAL43-del567 bp ex50	B6-Col17-Intr50-TAL1-43<567 bp del>	Col17 em1
442576	2/11/2013	6/25/2013	19.1429	jeb Scores 1	0	0		M	B6-Col17-Intr50-TAL1-43<567 bp del>	B6-Col17-Intr50-TAL43-del567 bp ex50	B6-Col17-Intr50-TAL1-43<567 bp del>	Col17 em1
442576	2/11/2013	7/2/2013	20.1429	jeb Scores 1	0	0		M	B6-Col17-Intr50-TAL1-43<567 bp del>	B6-Col17-Intr50-TAL43-del567 bp ex50	B6-Col17-Intr50-TAL1-43<567 bp del>	Col17 em1
460150	12/4/2013	1/7/2014	4.85714	jeb Scores 1	0	0		F	B6-jeb/+,del567<del/+>	B6jeb-1/80-162,Col17Int50-em1 567 bp del TAL 1-43	B6-jeb/+,del567<del/+>	Col17 em1
460150	12/4/2013	1/14/2014	5.85714	jeb Scores 1	0	0		F	B6-jeb/+,del567<del/+>	B6jeb-1/80-162,Col17Int50-em1 567 bp del TAL 1-43	B6-jeb/+,del567<del/+>	Col17 em1
460151	12/4/2013	1/7/2014	4.85714	jeb Scores 1	0	0		F	B6-jeb/+,del567<del/+>	B6jeb-1/80-162,Col17Int50-em1 567 bp del TAL 1-43	B6-jeb/+,del567<del/+>	Col17 em1
460151	12/4/2013	1/14/2014	5.85714	jeb Scores 1	0	0		F	B6-jeb/+,del567<del/+>	B6jeb-1/80-162,Col17Int50-em1 567 bp del TAL 1-43	B6-jeb/+,del567<del/+>	Col17 em1
460153	12/4/2013	1/7/2014	4.85714	jeb Scores 1	0	0		F	B6-jeb/+,del567<del/+>	B6jeb-1/80-162,Col17Int50-em1 567 bp del TAL 1-43	B6-jeb/+,del567<del/+>	Col17 em1
460153	12/4/2013	1/14/2014	5.85714	jeb Scores 1	0	0		F	B6-jeb/+,del567<del/+>	B6jeb-1/80-162,Col17Int50-em1 567 bp del TAL 1-43	B6-jeb/+,del567<del/+>	Col17 em1
460155	12/4/2013	1/7/2014	4.85714	jeb Scores 1	0	0		F	B6-jeb/+,del567<del/+>	B6jeb-1/80-162,Col17Int50-em1 567 bp del TAL 1-43	B6-jeb/+,del567<del/+>	Col17 em1
460155	12/4/2013	1/14/2014	5.85714	jeb Scores 1	0	0		F	B6-jeb/+,del567<del/+>	B6jeb-1/80-162,Col17Int50-em1 567 bp del TAL 1-43	B6-jeb/+,del567<del/+>	Col17 em1
460156	12/4/2013	1/7/2014	4.85714	jeb Scores 1	0	0		M	B6-jeb/+,del567<del/+>	B6jeb-1/80-162,Col17Int50-em1 567 bp del TAL 1-43	B6-jeb/+,del567<del/+>	Col17 em1
460156	12/4/2013	1/14/2014	5.85714	jeb Scores 1	0	0		M	B6-jeb/+,del567<del/+>	B6jeb-1/80-162,Col17Int50-em1 567 bp del TAL 1-43	B6-jeb/+,del567<del/+>	Col17 em1
460157	12/4/2013	1/7/2014	4.85714	jeb Scores 1	0	0		M	B6-jeb/+,del567<del/+>	B6jeb-1/80-162,Col17Int50-em1 567 bp del TAL 1-43	B6-jeb/+,del567<del/+>	Col17 em1
460157	12/4/2013	1/14/2014	5.85714	jeb Scores 1	0	0		M	B6-jeb/+,del567<del/+>	B6jeb-1/80-162,Col17Int50-em1 567 bp del TAL 1-43	B6-jeb/+,del567<del/+>	Col17 em1
460158	12/4/2013	1/7/2014	4.85714	jeb Scores 1	0	0		M	B6-jeb/+,del567<del/+>	B6jeb-1/80-162,Col17Int50-em1 567 bp del TAL 1-43	B6-jeb/+,del567<del/+>	Col17 em1
460158	12/4/2013	1/14/2014	5.85714	jeb Scores 1	0	0		M	B6-jeb/+,del567<del/+>	B6jeb-1/80-162,Col17Int50-em1 567 bp del TAL 1-43	B6-jeb/+,del567<del/+>	Col17 em1
453594	7/4/2013	8/6/2013	4.71429	jeb Scores 1	0	0		F	B6-jeb/+,del567<del/del>	B6jeb-1/152-162,Col17-TAL1-43<del567>	B6-jeb/+,del567<del/del>	Col17 em1
453594	7/4/2013	8/13/2013	5.71429	jeb Scores 1	0	0		F	B6-jeb/+,del567<del/del>	B6jeb-1/152-162,Col17-TAL1-43<del567>	B6-jeb/+,del567<del/del>	Col17 em1
453594	7/4/2013	8/20/2013	6.71429	jeb Scores 1	0	0		F	B6-jeb/+,del567<del/del>	B6jeb-1/152-162,Col17-TAL1-43<del567>	B6-jeb/+,del567<del/del>	Col17 em1
453594	7/4/2013	8/27/2013	7.71429	jeb Scores 1	0	0		F	B6-jeb/+,del567<del/del>	B6jeb-1/152-162,Col17-TAL1-43<del567>	B6-jeb/+,del567<del/del>	Col17 em1
453594	7/4/2013	9/3/2013	8.71429	jeb Scores 1	0	0		F	B6-jeb/+,del567<del/del>	B6jeb-1/152-162,Col17-TAL1-43<del567>	B6-jeb/+,del567<del/del>	Col17 em1
453594	7/4/2013	9/10/2013	9.71429	jeb Scores 1	0	0		F	B6-jeb/+,del567<del/del>	B6jeb-1/152-162,Col17-TAL1-43<del567>	B6-jeb/+,del567<del/del>	Col17 em1
453594	7/4/2013	9/17/2013	10.7143	jeb Scores 1	0	0		F	B6-jeb/+,del567<del/del>	B6jeb-1/152-162,Col17-TAL1-43<del567>	B6-jeb/+,del567<del/del>	Col17 em1
453594	7/4/2013	9/24/2013	11.7143	jeb Scores 1	0	0		F	B6-jeb/+,del567<del/del>	B6jeb-1/152-162,Col17-TAL1-43<del567>	B6-jeb/+,del567<del/del>	Col17 em1
453594	7/4/2013	10/1/2013	12.7143	jeb Scores 1	0	0		F	B6-jeb/+,del567<del/del>	B6jeb-1/152-162,Col17-TAL1-43<del567>	B6-jeb/+,del567<del/del>	Col17 em1
453595	7/4/2013	8/6/2013	4.71429	jeb Scores 1	0	0		F	B6-jeb/+,del567<del/del>	B6jeb-1/152-162,Col17-TAL1-43<del567>	B6-jeb/+,del567<del/del>	Col17 em1
453595	7/4/2013	8/13/2013	5.71429	jeb Scores 1	0	0		F	B6-jeb/+,del567<del/del>	B6jeb-1/152-162,Col17-TAL1-43<del567>	B6-jeb/+,del567<del/del>	Col17 em1
453595	7/4/2013	8/20/2013	6.71429	jeb Scores 1	0	0		F	B6-jeb/+,del567<del/del>	B6jeb-1/152-162,Col17-TAL1-43<del567>	B6-jeb/+,del567<del/del>	Col17 em1
453595	7/4/2013	8/27/2013	7.71429	jeb Scores 1	0	0		F	B6-jeb/+,del567<del/del>	B6jeb-1/152-162,Col17-TAL1-43<del567>	B6-jeb/+,del567<del/del>	Col17 em1
453595	7/4/2013	9/3/2013	8.71429	jeb Scores 1	0	0		F	B6-jeb/+,del567<del/del>	B6jeb-1/152-162,Col17-TAL1-43<del567>	B6-jeb/+,del567<del/del>	Col17 em1
453595	7/4/2013	9/10/2013	9.71429	jeb Scores 1	0	0		F	B6-jeb/+,del567<del/del>	B6jeb-1/152-162,Col17-TAL1-43<del567>	B6-jeb/+,del567<del/del>	Col17 em1
453595	7/4/2013	9/17/2013	10.7143	jeb Scores 1	0	0		F	B6-jeb/+,del567<del/del>	B6jeb-1/152-162,Col17-TAL1-43<del567>	B6-jeb/+,del567<del/del>	Col17 em1
453595	7/4/2013	9/24/2013	11.7143	jeb Scores 1	0	0		F	B6-jeb/+,del567<del/del>	B6jeb-1/152-162,Col17-TAL1-43<del567>	B6-jeb/+,del567<del/del>	Col17 em1
453595	7/4/2013	10/1/2013	12.7143	jeb Scores 1	0	0		F	B6-jeb/+,del567<del/del>	B6jeb-1/152-162,Col17-TAL1-43<del567>	B6-jeb/+,del567<del/del>	Col17 em1
453597	7/4/2013	8/6/2013	4.71429	jeb Scores 1	0	0		F	B6-jeb/+,del567<del/del>	B6jeb-1/152-162,Col17-TAL1-43<del567>	B6-jeb/+,del567<del/del>	Col17 em1
453597	7/4/2013	8/13/2013	5.71429	jeb Scores 1	0	0		F	B6-jeb/+,del567<del/del>	B6jeb-1/152-162,Col17-TAL1-43<del567>	B6-jeb/+,del567<del/del>	Col17 em1
453598	7/4/2013	8/6/2013	4.71429	jeb Scores 1	0	0		M	B6-jeb/+,del567<del/del>	B6jeb-1/152-162,Col17-TAL1-43<del567>	B6-jeb/+,del567<del/del>	Col17 em1
453598	7/4/2013	8/13/2013	5.71429	jeb Scores 1	0	0		M	B6-jeb/+,del567<del/del>	B6jeb-1/152-162,Col17-TAL1-43<del567>	B6-jeb/+,del567<del/del>	Col17 em1
453599	7/4/2013	8/6/2013	4.71429	jeb Scores 1	0	0		M	B6-jeb/+,del567<del/del>	B6jeb-1/152-162,Col17-TAL1-43<del567>	B6-jeb/+,del567<del/del>	Col17 em1
453599	7/4/2013	8/13/2013	5.71429	jeb Scores 1	0	0		M	B6-jeb/+,del567<del/del>	B6jeb-1/152-162,Col17-TAL1-43<del567>	B6-jeb/+,del567<del/del>	Col17 em1
453601	7/4/2013	8/6/2013	4.71429	jeb Scores 1	0	0		M	B6-jeb/+,del567<del/del>	B6jeb-1/152-162,Col17-TAL1-43<del567>	B6-jeb/+,del567<del/del>	Col17 em1
453601	7/4/2013	8/13/2013	5.71429	jeb Scores 1	0	0		M	B6-jeb/+,del567<del/del>	B6jeb-1/152-162,Col17-TAL1-43<del567>	B6-jeb/+,del567<del/del>	Col17 em1
453602	7/4/2013	8/6/2013	4.71429	jeb Scores 1	0	0		M	B6-jeb/+,del567<del/del>	B6jeb-1/152-162,Col17-TAL1-43<del567>	B6-jeb/+,del567<del/del>	Col17 em1
453602	7/4/2013	8/13/2013	5.71429	jeb Scores 1	0	0		M	B6-jeb/+,del567<del/del>	B6jeb-1/152-162,Col17-TAL1-43<del567>	B6-jeb/+,del567<del/del>	Col17 em1
453899	7/11/2013	8/13/2013	4.71429	jeb Scores 1	0	0		F	B6-jeb/+,del567<del/del>	B6jeb-1/152-162,Col17-TAL1-43<del567>	B6-jeb/+,del567<del/del>	Col17 em1
453899	7/11/2013	8/20/2013	5.71429	jeb Scores 1	0	0		F	B6-jeb/+,del567<del/del>	B6jeb-1/152-162,Col17-TAL1-43<del567>	B6-jeb/+,del567<del/del>	Col17 em1
453899	7/11/2013	8/27/2013	6.71429	jeb Scores 1	0	0		F	B6-jeb/+,del567<del/del>	B6jeb-1/152-162,Col17-TAL1-43<del567>	B6-jeb/+,del567<del/del>	Col17 em1
453899	7/11/2013	9/3/2013	7.71429	jeb Scores 1	0	0		F	B6-jeb/+,del567<del/del>	B6jeb-1/152-162,Col17-TAL1-43<del567>	B6-jeb/+,del567<del/del>	Col17 em1
453899	7/11/2013	9/10/2013	8.71429	jeb Scores 1	0	0		F	B6-jeb/+,del567<del/del>	B6jeb-1/152-162,Col17-TAL1-43<del567>	B6-jeb/+,del567<del/del>	Col17 em1
453899	7/11/2013	9/17/2013	9.71429	jeb Scores 1	0	0		F	B6-jeb/+,del567<del/del>	B6jeb-1/152-162,Col17-TAL1-43<del567>	B6-jeb/+,del567<del/del>	Col17 em1
453899	7/11/2013	9/24/2013	10.7143	jeb Scores 1	0	0		F	B6-jeb/+,del567<del/del>	B6jeb-1/152-162,Col17-TAL1-43<del567>	B6-jeb/+,del567<del/del>	Col17 em1
453899	7/11/2013	10/1/2013	11.7143	jeb Scores 1	0	0		F	B6-jeb/+,del567<del/del>	B6jeb-1/152-162,Col17-TAL1-43<del567>	B6-jeb/+,del567<del/del>	Col17 em1
453900	7/11/2013	8/13/2013	4.71429	jeb Scores 1	0	0		F	B6-jeb/+,del567<del/del>	B6jeb-1/152-162,Col17-TAL1-43<del567>	B6-jeb/+,del567<del/del>	Col17 em1
453900	7/11/2013	8/20/2013	5.71429	jeb Scores 1	0	0		F	B6-jeb/+,del567<del/del>	B6jeb-1/152-162,Col17-TAL1-43<del567>	B6-jeb/+,del567<del/del>	Col17 em1
453900	7/11/2013	8/27/2013	6.71429	jeb Scores 1	0	0		F	B6-jeb/+,del567<del/del>	B6jeb-1/152-162,Col17-TAL1-43<del567>	B6-jeb/+,del567<del/del>	Col17 em1
453900	7/11/2013	9/3/2013	7.71429	jeb Scores 1	0	0		F	B6-jeb/+,del567<del/del>	B6jeb-1/152-162,Col17-TAL1-43<del567>	B6-jeb/+,del567<del/del>	Col17 em1
453900	7/11/2013	9/10/2013	8.71429	jeb Scores 1	0	0		F	B6-jeb/+,del567<del/del>	B6jeb-1/152-162,Col17-TAL1-43<del567>	B6-jeb/+,del567<del/del>	Col17 em1
453900	7/11/2013	9/17/2013	9.71429	jeb Scores 1	0	0		F	B6-jeb/+,del567<del/del>	B6jeb-1/152-162,Col17-TAL1-43<del567>	B6-jeb/+,del567<del/del>	Col17 em1
453900	7/11/2013	9/24/2013	10.7143	jeb Scores 1	0	0		F	B6-jeb/+,del567<del/del>	B6jeb-1/152-162,Col17-TAL1-43<del567>	B6-jeb/+,del567<del/del>	Col17 em1
453900	7/11/2013	10/1/2013	11.7143	jeb Scores 1	0	0		F	B6-jeb/+,del567<del/del>	B6jeb-1/152-162,Col17-TAL1-43<del567>	B6-jeb/+,del567<del/del>	Col17 em1
453901	7/11/2013	8/13/2013	4.71429	jeb Scores 1	0	0		F	B6-jeb/+,del567<del/del>	B6jeb-1/152-162,Col17-TAL1-43<del567>	B6-jeb/+,del567<del/del>	Col17 em1
453901	7/11/2013	8/20/2013	5.71429	jeb Scores 1	0	0		F	B6-jeb/+,del567<del/del>	B6jeb-1/152-162,Col17-TAL1-43<del567>	B6-jeb/+,del567<del/del>	Col17 em1
453901	7/11/2013	8/27/2013	6.71429	jeb Scores 1	0	0		F	B6-jeb/+,del567<del/del>	B6jeb-1/152-162,Col17-TAL1-43<del567>	B6-jeb/+,del567<del/del>	Col17 em1
453901	7/11/2013	9/3/2013	7.71429	jeb Scores 1	0	0		F	B6-jeb/+,del567<del/del>	B6jeb-1/152-162,Col17-TAL1-43<del567>	B6-jeb/+,del567<del/del>	Col17 em1
453901	7/11/2013	9/10/2013	8.71429	jeb Scores 1	0	0		F	B6-jeb/+,del567<del/del>	B6jeb-1/152-162,Col17-TAL1-43<del567>	B6-jeb/+,del567<del/del>	Col17 em1
453901	7/11/2013	9/17/2013	9.71429	jeb Scores 1	0	0		F	B6-jeb/+,del567<del/del>	B6jeb-1/152-162,Col17-TAL1-43<del567>	B6-jeb/+,del567<del/del>	Col17 em1
453901	7/11/2013	9/24/2013	10.7143	jeb Scores 1	0	0		F	B6-jeb/+,del567<del/del>	B6jeb-1/152-162,Col17-TAL1-43<del567>	B6-jeb/+,del567<del/del>	Col17 em1
453901	7/11/2013	10/1/2013	11.7143	jeb Scores 1	0	0		F	B6-jeb/+,del567<del/del>	B6jeb-1/152-162,Col17-TAL1-43<del567>	B6-jeb/+,del567<del/del>	Col17 em1
453902	7/11/2013	8/13/2013	4.71429	jeb Scores 1	0	0		F	B6-jeb/+,del567<del/del>	B6jeb-1/152-162,Col17-TAL1-43<del567>	B6-jeb/+,del567<del/del>	Col17 em1
453902	7/11/2013	8/20/2013	5.71429	jeb Scores 1	0	0		F	B6-jeb/+,del567<del/del>	B6jeb-1/152-162,Col17-TAL1-43<del567>	B6-jeb/+,del567<del/del>	Col17 em1
453902	7/11/2013	8/27/2013	6.71429	jeb Scores 1	0	0		F	B6-jeb/+,del567<del/del>	B6jeb-1/152-162,Col17-TAL1-43<del567>	B6-jeb/+,del567<del/del>	Col17 em1
453902	7/11/2013	9/3/2013	7.71429	jeb Scores 1	0	0		F	B6-jeb/+,del567<del/del>	B6jeb-1/152-162,Col17-TAL1-43<del567>	B6-jeb/+,del567<del/del>	Col17 em1
453902	7/11/2013	9/10/2013	8.71429	jeb Scores 1	0	0		F	B6-jeb/+,del567<del/del>	B6jeb-1/152-162,Col17-TAL1-43<del567>	B6-jeb/+,del567<del/del>	Col17 em1
453902	7/11/2013	9/17/2013	9.71429	jeb Scores 1	0	0		F	B6-jeb/+,del567<del/del>	B6jeb-1/152-162,Col17-TAL1-43<del567>	B6-jeb/+,del567<del/del>	Col17 em1
453902	7/11/2013	9/24/2013	10.7143	jeb Scores 1	0	0		F	B6-jeb/+,del567<del/del>	B6jeb-1/152-162,Col17-TAL1-43<del567>	B6-jeb/+,del567<del/del>	Col17 em1
453902	7/11/2013	10/1/2013	11.7143	jeb Scores 1	0	0		F	B6-jeb/+,del567<del/del>	B6jeb-1/152-162,Col17-TAL1-43<del567>	B6-jeb/+,del567<del/del>	Col17 em1
453903	7/11/2013	8/13/2013	4.71429	jeb Scores 1	0	0		M	B6-jeb/+,del567<del/del>	B6jeb-1/152-162,Col17-TAL1-43<del567>	B6-jeb/+,del567<del/del>	Col17 em1
453903	7/11/2013	8/20/2013	5.71429	jeb Scores 1	0	0		M	B6-jeb/+,del567<del/del>	B6jeb-1/152-162,Col17-TAL1-43<del567>	B6-jeb/+,del567<del/del>	Col17 em1
453903	7/11/2013	8/27/2013	6.71429	jeb Scores 1	0	0		M	B6-jeb/+,del567<del/del>	B6jeb-1/152-162,Col17-TAL1-43<del567>	B6-jeb/+,del567<del/del>	Col17 em1
453903	7/11/2013	9/3/2013	7.71429	jeb Scores 1	0	0		M	B6-jeb/+,del567<del/del>	B6jeb-1/152-162,Col17-TAL1-43<del567>	B6-jeb/+,del567<del/del>	Col17 em1
453903	7/11/2013	9/10/2013	8.71429	jeb Scores 1	0	0		M	B6-jeb/+,del567<del/del>	B6jeb-1/152-162,Col17-TAL1-43<del567>	B6-jeb/+,del567<del/del>	Col17 em1
453903	7/11/2013	9/17/2013	9.71429	jeb Scores 1	0	0		M	B6-jeb/+,del567<del/del>	B6jeb-1/152-162,Col17-TAL1-43<del567>	B6-jeb/+,del567<del/del>	Col17 em1
453904	7/11/2013	8/13/2013	4.71429	jeb Scores 1	0	0		M	B6-jeb/+,del567<del/del>	B6jeb-1/152-162,Col17-TAL1-43<del567>	B6-jeb/+,del567<del/del>	Col17 em1
453904	7/11/2013	8/20/2013	5.71429	jeb Scores 1	0	0		M	B6-jeb/+,del567<del/del>	B6jeb-1/152-162,Col17-TAL1-43<del567>	B6-jeb/+,del567<del/del>	Col17 em1
453904	7/11/2013	8/27/2013	6.71429	jeb Scores 1	0	0		M	B6-jeb/+,del567<del/del>	B6jeb-1/152-162,Col17-TAL1-43<del567>	B6-jeb/+,del567<del/del>	Col17 em1
453904	7/11/2013	9/3/2013	7.71429	jeb Scores 1	0	0		M	B6-jeb/+,del567<del/del>	B6jeb-1/152-162,Col17-TAL1-43<del567>	B6-jeb/+,del567<del/del>	Col17 em1
453904	7/11/2013	9/10/2013	8.71429	jeb Scores 1	0	0		M	B6-jeb/+,del567<del/del>	B6jeb-1/152-162,Col17-TAL1-43<del567>	B6-jeb/+,del567<del/del>	Col17 em1
453904	7/11/2013	9/17/2013	9.71429	jeb Scores 1	0	0		M	B6-jeb/+,del567<del/del>	B6jeb-1/152-162,Col17-TAL1-43<del567>	B6-jeb/+,del567<del/del>	Col17 em1
454950	7/29/2013	9/3/2013	5.14286	jeb Scores 1	0	0		F	B6-jeb/+,del567<del/del>	B6jeb-1/152-162,Col17-TAL1-43<del567>	B6-jeb/+,del567<del/del>	Col17 em1
454950	7/29/2013	9/10/2013	6.14286	jeb Scores 1	0	0		F	B6-jeb/+,del567<del/del>	B6jeb-1/152-162,Col17-TAL1-43<del567>	B6-jeb/+,del567<del/del>	Col17 em1
454950	7/29/2013	9/17/2013	7.14286	jeb Scores 1	0	0		F	B6-jeb/+,del567<del/del>	B6jeb-1/152-162,Col17-TAL1-43<del567>	B6-jeb/+,del567<del/del>	Col17 em1
454950	7/29/2013	9/24/2013	8.14286	jeb Scores 1	0	0		F	B6-jeb/+,del567<del/del>	B6jeb-1/152-162,Col17-TAL1-43<del567>	B6-jeb/+,del567<del/del>	Col17 em1
454950	7/29/2013	10/1/2013	9.14286	jeb Scores 1	0	0		F	B6-jeb/+,del567<del/del>	B6jeb-1/152-162,Col17-TAL1-43<del567>	B6-jeb/+,del567<del/del>	Col17 em1
454950	7/29/2013	10/8/2013	10.1429	jeb Scores 1	0	0		F	B6-jeb/+,del567<del/del>	B6jeb-1/152-162,Col17-TAL1-43<del567>	B6-jeb/+,del567<del/del>	Col17 em1
454950	7/29/2013	10/15/2013	11.1429	jeb Scores 1	0	0		F	B6-jeb/+,del567<del/del>	B6jeb-1/152-162,Col17-TAL1-43<del567>	B6-jeb/+,del567<del/del>	Col17 em1
454950	7/29/2013	10/22/2013	12.1429	jeb Scores 1	0	0		F	B6-jeb/+,del567<del/del>	B6jeb-1/152-162,Col17-TAL1-43<del567>	B6-jeb/+,del567<del/del>	Col17 em1
454950	7/29/2013	10/29/2013	13.1429	jeb Scores 1	0	0		F	B6-jeb/+,del567<del/del>	B6jeb-1/152-162,Col17-TAL1-43<del567>	B6-jeb/+,del567<del/del>	Col17 em1
454950	7/29/2013	11/5/2013	14.1429	jeb Scores 1	0	0		F	B6-jeb/+,del567<del/del>	B6jeb-1/152-162,Col17-TAL1-43<del567>	B6-jeb/+,del567<del/del>	Col17 em1
454950	7/29/2013	11/12/2013	15.1429	jeb Scores 1	0	0		F	B6-jeb/+,del567<del/del>	B6jeb-1/152-162,Col17-TAL1-43<del567>	B6-jeb/+,del567<del/del>	Col17 em1
454952	7/29/2013	9/3/2013	5.14286	jeb Scores 1	0	0		F	B6-jeb/+,del567<del/del>	B6jeb-1/152-162,Col17-TAL1-43<del567>	B6-jeb/+,del567<del/del>	Col17 em1
454952	7/29/2013	9/10/2013	6.14286	jeb Scores 1	0	0		F	B6-jeb/+,del567<del/del>	B6jeb-1/152-162,Col17-TAL1-43<del567>	B6-jeb/+,del567<del/del>	Col17 em1
454952	7/29/2013	9/17/2013	7.14286	jeb Scores 1	0	0		F	B6-jeb/+,del567<del/del>	B6jeb-1/152-162,Col17-TAL1-43<del567>	B6-jeb/+,del567<del/del>	Col17 em1
454952	7/29/2013	9/24/2013	8.14286	jeb Scores 1	0	0		F	B6-jeb/+,del567<del/del>	B6jeb-1/152-162,Col17-TAL1-43<del567>	B6-jeb/+,del567<del/del>	Col17 em1
454952	7/29/2013	10/1/2013	9.14286	jeb Scores 1	0	0		F	B6-jeb/+,del567<del/del>	B6jeb-1/152-162,Col17-TAL1-43<del567>	B6-jeb/+,del567<del/del>	Col17 em1
454952	7/29/2013	10/8/2013	10.1429	jeb Scores 1	0	0		F	B6-jeb/+,del567<del/del>	B6jeb-1/152-162,Col17-TAL1-43<del567>	B6-jeb/+,del567<del/del>	Col17 em1
454952	7/29/2013	10/15/2013	11.1429	jeb Scores 1	0	0		F	B6-jeb/+,del567<del/del>	B6jeb-1/152-162,Col17-TAL1-43<del567>	B6-jeb/+,del567<del/del>	Col17 em1
454952	7/29/2013	10/22/2013	12.1429	jeb Scores 1	0	0		F	B6-jeb/+,del567<del/del>	B6jeb-1/152-162,Col17-TAL1-43<del567>	B6-jeb/+,del567<del/del>	Col17 em1
454952	7/29/2013	10/29/2013	13.1429	jeb Scores 1	0	0		F	B6-jeb/+,del567<del/del>	B6jeb-1/152-162,Col17-TAL1-43<del567>	B6-jeb/+,del567<del/del>	Col17 em1
454952	7/29/2013	11/5/2013	14.1429	jeb Scores 1	0	0		F	B6-jeb/+,del567<del/del>	B6jeb-1/152-162,Col17-TAL1-43<del567>	B6-jeb/+,del567<del/del>	Col17 em1
454952	7/29/2013	11/12/2013	15.1429	jeb Scores 1	0	0		F	B6-jeb/+,del567<del/del>	B6jeb-1/152-162,Col17-TAL1-43<del567>	B6-jeb/+,del567<del/del>	Col17 em1
454954	7/29/2013	9/3/2013	5.14286	jeb Scores 1	0	0		F	B6-jeb/+,del567<del/del>	B6jeb-1/152-162,Col17-TAL1-43<del567>	B6-jeb/+,del567<del/del>	Col17 em1
454954	7/29/2013	9/10/2013	6.14286	jeb Scores 1	0	0		F	B6-jeb/+,del567<del/del>	B6jeb-1/152-162,Col17-TAL1-43<del567>	B6-jeb/+,del567<del/del>	Col17 em1
454954	7/29/2013	9/17/2013	7.14286	jeb Scores 1	0	0		F	B6-jeb/+,del567<del/del>	B6jeb-1/152-162,Col17-TAL1-43<del567>	B6-jeb/+,del567<del/del>	Col17 em1
454954	7/29/2013	9/24/2013	8.14286	jeb Scores 1	0	0		F	B6-jeb/+,del567<del/del>	B6jeb-1/152-162,Col17-TAL1-43<del567>	B6-jeb/+,del567<del/del>	Col17 em1
454954	7/29/2013	10/1/2013	9.14286	jeb Scores 1	0	0		F	B6-jeb/+,del567<del/del>	B6jeb-1/152-162,Col17-TAL1-43<del567>	B6-jeb/+,del567<del/del>	Col17 em1
454954	7/29/2013	10/8/2013	10.1429	jeb Scores 1	0	0		F	B6-jeb/+,del567<del/del>	B6jeb-1/152-162,Col17-TAL1-43<del567>	B6-jeb/+,del567<del/del>	Col17 em1
454954	7/29/2013	10/15/2013	11.1429	jeb Scores 1	0	0		F	B6-jeb/+,del567<del/del>	B6jeb-1/152-162,Col17-TAL1-43<del567>	B6-jeb/+,del567<del/del>	Col17 em1
454954	7/29/2013	10/22/2013	12.1429	jeb Scores 1	0	0		F	B6-jeb/+,del567<del/del>	B6jeb-1/152-162,Col17-TAL1-43<del567>	B6-jeb/+,del567<del/del>	Col17 em1
454963	7/29/2013	9/3/2013	5.14286	jeb Scores 1	0	0		M	B6-jeb/+,del567<del/del>	B6jeb-1/152-162,Col17-TAL1-43<del567>	B6-jeb/+,del567<del/del>	Col17 em1
454963	7/29/2013	9/10/2013	6.14286	jeb Scores 1	0	0		M	B6-jeb/+,del567<del/del>	B6jeb-1/152-162,Col17-TAL1-43<del567>	B6-jeb/+,del567<del/del>	Col17 em1
454963	7/29/2013	9/17/2013	7.14286	jeb Scores 1	0	0		M	B6-jeb/+,del567<del/del>	B6jeb-1/152-162,Col17-TAL1-43<del567>	B6-jeb/+,del567<del/del>	Col17 em1
454963	7/29/2013	9/24/2013	8.14286	jeb Scores 1	0	0		M	B6-jeb/+,del567<del/del>	B6jeb-1/152-162,Col17-TAL1-43<del567>	B6-jeb/+,del567<del/del>	Col17 em1
454963	7/29/2013	10/1/2013	9.14286	jeb Scores 1	0	0		M	B6-jeb/+,del567<del/del>	B6jeb-1/152-162,Col17-TAL1-43<del567>	B6-jeb/+,del567<del/del>	Col17 em1
454966	7/29/2013	9/3/2013	5.14286	jeb Scores 1	0	0		M	B6-jeb/+,del567<del/del>	B6jeb-1/152-162,Col17-TAL1-43<del567>	B6-jeb/+,del567<del/del>	Col17 em1
454966	7/29/2013	9/10/2013	6.14286	jeb Scores 1	0	0		M	B6-jeb/+,del567<del/del>	B6jeb-1/152-162,Col17-TAL1-43<del567>	B6-jeb/+,del567<del/del>	Col17 em1
454966	7/29/2013	9/17/2013	7.14286	jeb Scores 1	0	0		M	B6-jeb/+,del567<del/del>	B6jeb-1/152-162,Col17-TAL1-43<del567>	B6-jeb/+,del567<del/del>	Col17 em1
454966	7/29/2013	9/24/2013	8.14286	jeb Scores 1	0	0		M	B6-jeb/+,del567<del/del>	B6jeb-1/152-162,Col17-TAL1-43<del567>	B6-jeb/+,del567<del/del>	Col17 em1
454966	7/29/2013	10/1/2013	9.14286	jeb Scores 1	0	0		M	B6-jeb/+,del567<del/del>	B6jeb-1/152-162,Col17-TAL1-43<del567>	B6-jeb/+,del567<del/del>	Col17 em1
453581	6/27/2013	7/30/2013	4.71429	jeb Scores 1	0	0		F	B6-jeb/jeb,del567<+/+>	B6jeb-1/80-162<129>,Col17-TAL1-43 (del567bp)	B6-jeb/jeb,del567<+/+>	Col17 em1
453581	6/27/2013	8/6/2013	5.71429	jeb Scores 1	0	0		F	B6-jeb/jeb,del567<+/+>	B6jeb-1/80-162<129>,Col17-TAL1-43 (del567bp)	B6-jeb/jeb,del567<+/+>	Col17 em1
453581	6/27/2013	8/13/2013	6.71429	jeb Scores 1	0	0		F	B6-jeb/jeb,del567<+/+>	B6jeb-1/80-162<129>,Col17-TAL1-43 (del567bp)	B6-jeb/jeb,del567<+/+>	Col17 em1
453586	6/27/2013	7/30/2013	4.71429	jeb Scores 1	0	0		M	B6-jeb/jeb,del567<+/+>	B6jeb-1/80-162<129>,Col17-TAL1-43 (del567bp)	B6-jeb/jeb,del567<+/+>	Col17 em1
453586	6/27/2013	8/6/2013	5.71429	jeb Scores 1	0	0		M	B6-jeb/jeb,del567<+/+>	B6jeb-1/80-162<129>,Col17-TAL1-43 (del567bp)	B6-jeb/jeb,del567<+/+>	Col17 em1
453586	6/27/2013	8/13/2013	6.71429	jeb Scores 1	0	0		M	B6-jeb/jeb,del567<+/+>	B6jeb-1/80-162<129>,Col17-TAL1-43 (del567bp)	B6-jeb/jeb,del567<+/+>	Col17 em1
453896	7/8/2013	8/6/2013	4.14286	jeb Scores 1	0	0		F	B6-jeb/jeb,del567<+/+>	B6jeb-1/80-162<129>,Col17-TAL1-43 (del567bp)	B6-jeb/jeb,del567<+/+>	Col17 em1
453896	7/8/2013	8/13/2013	5.14286	jeb Scores 1	0	0		F	B6-jeb/jeb,del567<+/+>	B6jeb-1/80-162<129>,Col17-TAL1-43 (del567bp)	B6-jeb/jeb,del567<+/+>	Col17 em1
454291	7/17/2013	8/13/2013	3.85714	jeb Scores 1	0	0		F	B6-jeb/jeb,del567<+/+>	B6jeb-1/80-162<129>,Col17-TAL1-43 (del567bp)	B6-jeb/jeb,del567<+/+>	Col17 em1
454293	7/17/2013	8/13/2013	3.85714	jeb Scores 1	0	0		M	B6-jeb/jeb,del567<+/+>	B6jeb-1/80-162<129>,Col17-TAL1-43 (del567bp)	B6-jeb/jeb,del567<+/+>	Col17 em1
453580	6/27/2013	7/30/2013	4.71429	jeb Scores 1	0	0		F	B6-jeb/jeb,del567<del/+>	B6jeb-1/80-162<129>,Col17-TAL1-43 (del567bp)	B6-jeb/jeb,del567<del/+>	Col17 em1
453580	6/27/2013	8/6/2013	5.71429	jeb Scores 1	0	0		F	B6-jeb/jeb,del567<del/+>	B6jeb-1/80-162<129>,Col17-TAL1-43 (del567bp)	B6-jeb/jeb,del567<del/+>	Col17 em1
453580	6/27/2013	8/13/2013	6.71429	jeb Scores 1	0	0		F	B6-jeb/jeb,del567<del/+>	B6jeb-1/80-162<129>,Col17-TAL1-43 (del567bp)	B6-jeb/jeb,del567<del/+>	Col17 em1
453582	6/27/2013	7/30/2013	4.71429	jeb Scores 1	0	0		F	B6-jeb/jeb,del567<del/+>	B6jeb-1/80-162<129>,Col17-TAL1-43 (del567bp)	B6-jeb/jeb,del567<del/+>	Col17 em1
453582	6/27/2013	8/6/2013	5.71429	jeb Scores 1	0	0		F	B6-jeb/jeb,del567<del/+>	B6jeb-1/80-162<129>,Col17-TAL1-43 (del567bp)	B6-jeb/jeb,del567<del/+>	Col17 em1
453582	6/27/2013	8/13/2013	6.71429	jeb Scores 1	1	1		F	B6-jeb/jeb,del567<del/+>	B6jeb-1/80-162<129>,Col17-TAL1-43 (del567bp)	B6-jeb/jeb,del567<del/+>	Col17 em1
453584	6/27/2013	7/30/2013	4.71429	jeb Scores 1	0	0		M	B6-jeb/jeb,del567<del/+>	B6jeb-1/80-162<129>,Col17-TAL1-43 (del567bp)	B6-jeb/jeb,del567<del/+>	Col17 em1
453584	6/27/2013	8/6/2013	5.71429	jeb Scores 1	0	0		M	B6-jeb/jeb,del567<del/+>	B6jeb-1/80-162<129>,Col17-TAL1-43 (del567bp)	B6-jeb/jeb,del567<del/+>	Col17 em1
453584	6/27/2013	8/13/2013	6.71429	jeb Scores 1	0	0		M	B6-jeb/jeb,del567<del/+>	B6jeb-1/80-162<129>,Col17-TAL1-43 (del567bp)	B6-jeb/jeb,del567<del/+>	Col17 em1
453584	6/27/2013	8/20/2013	7.71429	jeb Scores 1	4	0		M	B6-jeb/jeb,del567<del/+>	B6jeb-1/80-162<129>,Col17-TAL1-43 (del567bp)	B6-jeb/jeb,del567<del/+>	Col17 em1
453584	6/27/2013	8/27/2013	8.71429	jeb Scores 1	5	1		M	B6-jeb/jeb,del567<del/+>	B6jeb-1/80-162<129>,Col17-TAL1-43 (del567bp)	B6-jeb/jeb,del567<del/+>	Col17 em1
453584	6/27/2013	9/3/2013	9.71429	jeb Scores 1	5	5		M	B6-jeb/jeb,del567<del/+>	B6jeb-1/80-162<129>,Col17-TAL1-43 (del567bp)	B6-jeb/jeb,del567<del/+>	Col17 em1
453585	6/27/2013	7/30/2013	4.71429	jeb Scores 1	0	0		M	B6-jeb/jeb,del567<del/+>	B6jeb-1/80-162<129>,Col17-TAL1-43 (del567bp)	B6-jeb/jeb,del567<del/+>	Col17 em1
453585	6/27/2013	8/6/2013	5.71429	jeb Scores 1	0	0		M	B6-jeb/jeb,del567<del/+>	B6jeb-1/80-162<129>,Col17-TAL1-43 (del567bp)	B6-jeb/jeb,del567<del/+>	Col17 em1
453585	6/27/2013	8/13/2013	6.71429	jeb Scores 1	2	0		M	B6-jeb/jeb,del567<del/+>	B6jeb-1/80-162<129>,Col17-TAL1-43 (del567bp)	B6-jeb/jeb,del567<del/+>	Col17 em1
453585	6/27/2013	8/20/2013	7.71429	jeb Scores 1	3	0		M	B6-jeb/jeb,del567<del/+>	B6jeb-1/80-162<129>,Col17-TAL1-43 (del567bp)	B6-jeb/jeb,del567<del/+>	Col17 em1
453585	6/27/2013	8/27/2013	8.71429	jeb Scores 1	5	0		M	B6-jeb/jeb,del567<del/+>	B6jeb-1/80-162<129>,Col17-TAL1-43 (del567bp)	B6-jeb/jeb,del567<del/+>	Col17 em1
453585	6/27/2013	9/3/2013	9.71429	jeb Scores 1	5	5		M	B6-jeb/jeb,del567<del/+>	B6jeb-1/80-162<129>,Col17-TAL1-43 (del567bp)	B6-jeb/jeb,del567<del/+>	Col17 em1
453587	6/27/2013	7/30/2013	4.71429	jeb Scores 1	0	0		M	B6-jeb/jeb,del567<del/+>	B6jeb-1/80-162<129>,Col17-TAL1-43 (del567bp)	B6-jeb/jeb,del567<del/+>	Col17 em1
453587	6/27/2013	8/6/2013	5.71429	jeb Scores 1	2	0		M	B6-jeb/jeb,del567<del/+>	B6jeb-1/80-162<129>,Col17-TAL1-43 (del567bp)	B6-jeb/jeb,del567<del/+>	Col17 em1
453587	6/27/2013	8/13/2013	6.71429	jeb Scores 1	2	0		M	B6-jeb/jeb,del567<del/+>	B6jeb-1/80-162<129>,Col17-TAL1-43 (del567bp)	B6-jeb/jeb,del567<del/+>	Col17 em1
453587	6/27/2013	8/20/2013	7.71429	jeb Scores 1	3	0		M	B6-jeb/jeb,del567<del/+>	B6jeb-1/80-162<129>,Col17-TAL1-43 (del567bp)	B6-jeb/jeb,del567<del/+>	Col17 em1
453587	6/27/2013	8/27/2013	8.71429	jeb Scores 1	4	2		M	B6-jeb/jeb,del567<del/+>	B6jeb-1/80-162<129>,Col17-TAL1-43 (del567bp)	B6-jeb/jeb,del567<del/+>	Col17 em1
453587	6/27/2013	9/3/2013	9.71429	jeb Scores 1	4	3		M	B6-jeb/jeb,del567<del/+>	B6jeb-1/80-162<129>,Col17-TAL1-43 (del567bp)	B6-jeb/jeb,del567<del/+>	Col17 em1
453589	7/1/2013	7/30/2013	4.14286	jeb Scores 1	0	0		F	B6-jeb/jeb,del567<del/+>	B6jeb-1/80-162<129>,Col17-TAL1-43 (del567bp)	B6-jeb/jeb,del567<del/+>	Col17 em1
453589	7/1/2013	8/6/2013	5.14286	jeb Scores 1	0	0		F	B6-jeb/jeb,del567<del/+>	B6jeb-1/80-162<129>,Col17-TAL1-43 (del567bp)	B6-jeb/jeb,del567<del/+>	Col17 em1
453589	7/1/2013	8/13/2013	6.14286	jeb Scores 1	0	0		F	B6-jeb/jeb,del567<del/+>	B6jeb-1/80-162<129>,Col17-TAL1-43 (del567bp)	B6-jeb/jeb,del567<del/+>	Col17 em1
453590	7/1/2013	7/30/2013	4.14286	jeb Scores 1	0	0		M	B6-jeb/jeb,del567<del/+>	B6jeb-1/80-162<129>,Col17-TAL1-43 (del567bp)	B6-jeb/jeb,del567<del/+>	Col17 em1
453590	7/1/2013	8/6/2013	5.14286	jeb Scores 1	0	0		M	B6-jeb/jeb,del567<del/+>	B6jeb-1/80-162<129>,Col17-TAL1-43 (del567bp)	B6-jeb/jeb,del567<del/+>	Col17 em1
453590	7/1/2013	8/13/2013	6.14286	jeb Scores 1	0	0		M	B6-jeb/jeb,del567<del/+>	B6jeb-1/80-162<129>,Col17-TAL1-43 (del567bp)	B6-jeb/jeb,del567<del/+>	Col17 em1
453590	7/1/2013	8/20/2013	7.14286	jeb Scores 1	0	2		M	B6-jeb/jeb,del567<del/+>	B6jeb-1/80-162<129>,Col17-TAL1-43 (del567bp)	B6-jeb/jeb,del567<del/+>	Col17 em1
453590	7/1/2013	8/27/2013	8.14286	jeb Scores 1	5	2		M	B6-jeb/jeb,del567<del/+>	B6jeb-1/80-162<129>,Col17-TAL1-43 (del567bp)	B6-jeb/jeb,del567<del/+>	Col17 em1
453590	7/1/2013	9/3/2013	9.14286	jeb Scores 1	6	2		M	B6-jeb/jeb,del567<del/+>	B6jeb-1/80-162<129>,Col17-TAL1-43 (del567bp)	B6-jeb/jeb,del567<del/+>	Col17 em1
453591	7/1/2013	7/30/2013	4.14286	jeb Scores 1	0	0		M	B6-jeb/jeb,del567<del/+>	B6jeb-1/80-162<129>,Col17-TAL1-43 (del567bp)	B6-jeb/jeb,del567<del/+>	Col17 em1
453591	7/1/2013	8/6/2013	5.14286	jeb Scores 1	0	0		M	B6-jeb/jeb,del567<del/+>	B6jeb-1/80-162<129>,Col17-TAL1-43 (del567bp)	B6-jeb/jeb,del567<del/+>	Col17 em1
[truncated: 9,617 more rows]

## Sheet: Aging COD in place of scores
Not officially ear and tail scored weekly as Lamc2wt/wt.
[truncated: 9,100 more rows]

[truncated: 4 more sheets: em8 Tal7-99 litters, Fig 4D Atlas Ab, Fig 4E Abcam Ab, 5G Lamc2jeb survival]
